# Supplementary material for: Cell-Based Systems Biology Analysis of Human AS03-Adjuvanted H5N1 Avian Influenza Vaccine Responses: A Phase I Randomized Controlled Trial
Source: PLoS One. 2017 Jan 18;12(1):e0167488. doi: 10.1371/journal.pone.0167488 (PMC5242433; doi:10.1371/journal.pone.0167488)
Supplement: S1 Table — (XLSX) [file pone.0167488.s002.xlsx]

## Sheet: Overview
S1 supplemental tables - antibody, cytokine, and immune cell assessments
Column descriptions
Data listing

## Sheet: s1_column_descriptions
Column Name	Column Description	Units
subject_id	Subject identifier
vaccine_group	Vaccination group
study_visit	Day of planned study visit
hai	Hemagglutination inhibition	titer
nt	Neutralizing antibody	titer
ifn_g	Interferon gamma (IFN-Gamma)	fg/mL
il_1b	Interleukin-1 beta (IL-1Beta)	fg/mL
il_12p70	Interleukin 12 p70 (IL-12p70)	fg/mL
il_6	Interleukin 6 (IL-6)	fg/mL
il_8	Interleukin 8 (IL-8)	fg/mL
tnf	Tumor necrosis factors (TNF)	fg/mL
il_10	Interleukin-10 (IL-10)	fg/mL
ip_10	Interferon gamma-induced protein 10 (IP-10)	pg/mL
mcp_1	Monocyte chemoattractant protein-1 (MCP-1)	pg/mL
il_1a	Interleukin-1 alpha (IL-1Alpha)	pg/mL
rantes	Chemokine (C-C motif) ligand 5 (RANTES)	pg/mL
eotaxin	Eotaxin-1	pg/mL
lt_a	Lymphotoxin-alpha (LT-Alpha)	pg/mL
mip_1a	Macrophage Inflammatory Protein (MIP-1Alpha)	pg/mL
bcl_pcell	Percent of B-cells	% of total live cells
dnc_pcell	Percent of dendritic cells	% of total live cells
mnc_pcell	Percent of monocytes	% of total live cells
neu_pcell	Percentof neutrophils	% of total live cells
nkc_pcell	Percent of NK-cells	% of total live cells
tcl_pcell	Percent of T-cells	% of total live cells
bcl_ccell	B-cell concentration	# total live B-cells per mL blood
dnc_ccell	Dendritic cell concentration	# total live dendritic cells per mL blood
mnc_ccell	Monocyte concentration	# total live monocytes per mL blood
neu_ccell	Neutrophil concentration	# total live neutrophils per mL blood
nkc_ccell	NK-cell concentration	# total live NK-cells per mL blood
tcl_ccell	T-cell concentration	# total live T-cells per mL blood
bcl_cd69	Percent of B-cells expressing CD69	% of total live B-cells
dnc_cd69	Percent of dendritic cells expressing CD69	% of total live dendritic cells
mnc_cd69	Percent of monocytes expressing CD69	% of total live monocytes
neu_cd69	Percent of neutrophils expressing CD69	% of total live neutrophils
nkc_cd69	Percent of NK-cells expressing CD69	% of total live NK-cells
tcl_cd69	Percent of T-cells expressing CD69	% of total live T-cells
bcl_cd86	Percent of B-cells expressing CD86	% of total live B-cells
dnc_cd86	Percent of dendritic cells expressing CD86	% of total live dendritic cells
mnc_cd86	Percent of monocytes expressing CD86	% of total live monocytes
neu_cd86	Percent of neutrophils expressing CD86	% of total live neutrophils
nkc_cd86	Percent of NK-cells expressing CD86	% of total live NK-cells
tcl_cd86	Percent of T-cells expressing CD86	% of total live T-cells
bcl_cd134	Percent of B-cells expressing CD134	% of total live B-cells
dnc_cd134	Percent of dendritic cells expressing CD134	% of total live dendritic cells
mnc_cd134	Percent of monocytes expressing CD134	% of total live monocytes
neu_cd134	Percent of neutrophils expressing CD134	% of total live neutrophils
nkc_cd134	Percent of NK-cells expressing CD134	% of total live NK-cells
tcl_cd134	Percent of T-cells expressing CD134	% of total live T-cells

## Sheet: s1_data_listing
subject_id	vaccine_group	study_visit	hai	nt	ifn_g	il_1b	il_12p70	il_6	il_8	tnf	il_10	ip_10	mcp_1	il_1a	rantes	eotaxin	lt_a	mip_1a	bcl_pcell	dnc_pcell	mnc_pcell	neu_pcell	nkc_pcell	tcl_pcell	bcl_ccell	dnc_ccell	mnc_ccell	neu_ccell	nkc_ccell	tcl_ccell	bcl_cd69	dnc_cd69	mnc_cd69	neu_cd69	nkc_cd69	tcl_cd69	bcl_cd86	dnc_cd86	mnc_cd86	neu_cd86	nkc_cd86	tcl_cd86	bcl_cd134	dnc_cd134	mnc_cd134	neu_cd134	nkc_cd134	tcl_cd134
A	SV-PBS	Day 0	5	7.071	7.42	81.21	180.17	34.2	3127.68	379.64	221.46	48.72	90.5	0.5	3285.05	33.79	0.1	0.33	2.42	0.8	9.45	51	4.5	26.11	0.1577	0.055	0.6333	3.5368	0.2884	1.666	17.61	7.54	30.99	0.96	6.48	3.57	1.59	17.66	10.47	0.26	1.06	0.38	14.45	41.89	57.27	6.98	26.99	18.99
A	SV-PBS	Day 1	5	10	7.42	85.12	55.8	34.2	6283.13	274.46	374.33	58.34	119.24	0.5	3174.28	26.55	0.1	0.1	n/a	n/a	n/a	n/a	n/a	n/a	n/a	n/a	n/a	n/a	n/a	n/a	n/a	n/a	n/a	n/a	n/a	n/a	n/a	n/a	n/a	n/a	n/a	n/a	n/a	n/a	n/a	n/a	n/a	n/a
A	SV-PBS	Day 3	5	14.142	7.42	88.08	202.87	34.2	3240.27	229.83	285.53	44.6	108.56	0.5	3023.36	35.1	0.1	0.1	3.2	0.96	8.65	36.63	5.43	37.51	0.3039	0.0917	0.8222	3.4798	0.516	3.5632	20.72	8.39	29.61	1.06	8.19	3.43	1.63	16.67	8.64	0.12	0.48	0.32	11.82	41.85	55.82	4.84	28.57	17.68
A	SV-PBS	Day 7	5	40	7.42	54.33	110.38	34.2	5975.91	329.38	162.76	48.12	93.3	0.5	2676.78	33.37	0.1	2.02	2.65	0.9	9.01	49.02	5.58	25.07	0.2161	0.0737	0.7346	3.9952	0.4547	2.043	21.6	9.21	29.59	1.29	6.26	5.1	1.5	12.01	6.65	0.32	0.67	0.31	6.38	38.6	62.64	10.27	27.07	19.91
A	SV-PBS	Day 28	7.071	40	7.42	42.91	55.8	34.2	3010.29	287.53	277.88	33.61	73.48	0.5	2889.37	32.99	0.1	0.17	3.99	0.52	9.24	47.76	3.44	29.47	0.2513	0.0331	0.5823	3.0088	0.2169	1.8567	20.43	15.41	29.54	1.3	8.14	3.65	1.14	11.76	8.55	0.17	0.84	0.4	14.3	36.68	56.57	3.24	25.9	22.24
A	SV-PBS	Day 56	7.071	40	n/a	n/a	n/a	n/a	n/a	n/a	n/a	n/a	n/a	n/a	n/a	n/a	n/a	n/a	n/a	n/a	n/a	n/a	n/a	n/a	n/a	n/a	n/a	n/a	n/a	n/a	n/a	n/a	n/a	n/a	n/a	n/a	n/a	n/a	n/a	n/a	n/a	n/a	n/a	n/a	n/a	n/a	n/a	n/a
B	SV-AS03	Day 0	5	5	7.42	24.2	421.63	34.2	1199.38	157.64	238.06	6.25	6.93	0.5	408.91	0.4	0.1	0.1	5.2	0.16	7.19	60.01	1.55	19.25	0.5529	0.0169	0.7559	6.1154	0.1601	2.0257	19	n/a	18.72	1.43	9.09	5.03	1.13	20.88	8.51	0.2	1.02	0.36	4.37	41.57	51	6.92	28.36	16.66
B	SV-AS03	Day 1	5	5	7.42	50.87	713.6	460.14	1659.2	248.59	456.54	6.83	12.99	0.5	327.39	0.4	0.1	0.1	4.44	0.09	5.38	55.53	1.13	23.69	0.533	0.0108	0.6455	6.6635	0.1353	2.8425	19.24	n/a	27.95	0.3	5.68	3.35	0.66	46.51	11.94	0.05	0.56	0.05	6.26	47.85	44.39	0.78	18.28	12.56
B	SV-AS03	Day 3	5	5	7.42	24.2	14.73	34.2	1082.8	33.65	123.56	4.95	7.82	0.5	466.06	0.4	0.1	0.1	4.19	0.25	6.85	58.02	1.89	23.01	0.5025	0.03	0.8214	6.9627	0.2267	2.761	16.3	n/a	20.43	2.35	7.9	3.85	0.8	16.67	9.13	0.2	1.21	0.44	6.22	43.43	54.05	5.29	27.19	11.49
B	SV-AS03	Day 7	5	7.071	7.42	24.2	505.63	34.2	690.19	130.15	176.01	7.58	9.46	0.5	565.11	0.4	0.1	0.1	3.26	0.08	5.02	57.11	1.6	18.8	0.3585	0.0085	0.5522	6.2822	0.1757	2.0681	22.25	n/a	14.36	2.21	12	4.82	1.38	26.32	7.35	0.16	0.13	0.38	9.19	42.17	57.3	4.36	n/a	17.79
B	SV-AS03	Day 28	7.071	10	7.42	24.2	572.37	134.06	1378.63	245.98	273.81	5.14	8.72	0.5	528.01	0.4	0.1	0.1	n/a	n/a	n/a	n/a	n/a	n/a	n/a	n/a	n/a	n/a	n/a	n/a	n/a	n/a	n/a	n/a	n/a	n/a	n/a	n/a	n/a	n/a	n/a	n/a	n/a	n/a	n/a	n/a	n/a	n/a
B	SV-AS03	Day 56	113.137	452.548	n/a	n/a	n/a	n/a	n/a	n/a	n/a	n/a	n/a	n/a	n/a	n/a	n/a	n/a	n/a	n/a	n/a	n/a	n/a	n/a	n/a	n/a	n/a	n/a	n/a	n/a	n/a	n/a	n/a	n/a	n/a	n/a	n/a	n/a	n/a	n/a	n/a	n/a	n/a	n/a	n/a	n/a	n/a	n/a
C	SV-AS03	Day 0	5	5	7.42	160.59	211.13	34.2	1881.02	125.45	200.54	50.63	61	0.5	2678.7	38.62	0.1	0.36	3.54	0.69	5.68	55.72	3.94	23.03	0.2157	0.0424	0.3518	3.5016	0.2375	1.4278	21.24	13.48	26.81	1.98	16.21	7.19	1.69	23.37	7.61	0.27	0.93	0.4	11.92	43.03	53.08	7.6	31.18	18.82
C	SV-AS03	Day 1	5	5	7.42	24.2	6.3	34.2	1397.46	33.65	111.45	113.76	71.31	0.5	2602.58	36.5	0.1	1.19	2.59	0.71	5.43	68.07	2.98	12.81	0.2367	0.0651	0.4957	6.2148	0.2716	1.1699	23.97	9.57	27.69	1.12	11.98	4.86	0.82	25.97	3.06	0.11	0.5	0.45	n/a	n/a	n/a	n/a	n/a	n/a
C	SV-AS03	Day 3	5	5	7.42	24.2	6.3	34.2	1470.36	33.65	101.25	50	50.18	0.5	2186.73	25.04	0.1	0.1	4.37	0.99	7.86	48.81	6.02	26.64	0.2467	0.0562	0.4443	2.7578	0.3399	1.505	24.94	10.84	30.72	1.3	10.72	5.07	1.1	27.25	5.93	0.22	1.53	0.34	13.94	40.85	51.06	5.5	33.71	22.69
C	SV-AS03	Day 7	5	5	7.42	24.2	6.3	34.2	1254.11	33.65	107.56	47.59	55.7	0.5	1873.93	34.2	0.1	0.38	4.47	0.5	7.17	51.47	3.81	27.66	0.2438	0.0272	0.3908	2.8051	0.2074	1.5072	22.21	4.81	24.31	1.64	14.59	5.22	1	28.71	5.52	0.21	1.17	0.64	9.62	43.78	50.41	6.53	32.05	24.39
C	SV-AS03	Day 28	7.071	20	7.42	24.2	18.92	34.2	1739.87	68.66	78.59	44.61	72.92	0.5	2529.41	38.41	0.1	0.39	2.39	0.5	2.22	61.94	1.6	22.87	0.1518	0.0317	0.1411	3.9334	0.1014	1.4522	16.71	4.61	22.44	1.71	9.52	3.83	1.83	30.42	8.81	0.18	1.56	0.68	7.49	52.99	69.17	3.05	41.6	21.28
C	SV-AS03	Day 56	160	905.097	n/a	n/a	n/a	n/a	n/a	n/a	n/a	n/a	n/a	n/a	n/a	n/a	n/a	n/a	n/a	n/a	n/a	n/a	n/a	n/a	n/a	n/a	n/a	n/a	n/a	n/a	n/a	n/a	n/a	n/a	n/a	n/a	n/a	n/a	n/a	n/a	n/a	n/a	n/a	n/a	n/a	n/a	n/a	n/a
D	SV-AS03	Day 0	5	10	7.42	24.2	51.47	34.2	1686.61	74.62	156.02	48.71	80.37	0.5	3106.35	10.85	0.1	0.14	12.05	0.85	5.58	39.68	4.12	31.18	1.3585	0.0964	0.6273	4.368	0.4649	3.493	20	15.32	17.63	1.02	12.04	4.39	1.02	26.04	6.18	0.17	0.43	0.27	6.57	38.38	47.9	4.6	27.06	13.46
D	SV-AS03	Day 1	5	5	7.42	24.2	187.86	266.53	998.14	33.65	386.19	100.38	65.12	0.5	3451.14	8.36	0.1	0.56	4.52	0.44	5.87	72.93	1.63	9.67	0.724	0.071	0.939	11.6681	0.2608	1.5478	16.09	7.04	9.7	1.09	15.2	4.29	0.6	11.68	4.66	0.13	0.89	0.36	7.56	50.37	47.54	7.43	29.51	13.28
D	SV-AS03	Day 3	5	7.071	7.42	24.2	234.16	34.2	2060.98	61.55	316.09	121.38	42.45	0.5	2210.43	6.62	0.1	0.1	9.56	1.21	9.13	36.71	5.32	29.67	0.9557	0.1212	0.913	3.6713	0.532	2.9666	15.34	8.14	12.74	0.5	9.94	3.32	0.95	21.12	7.36	0.13	1.19	0.33	6.77	44.19	53.22	4.46	29.12	15.92
D	SV-AS03	Day 7	5	10	7.42	24.2	10.89	34.2	888.44	33.65	110.22	37.81	72.89	0.5	2816.89	7.31	0.1	0.1	8.65	0.5	4.46	52.39	3.36	24.7	0.8044	0.0463	0.4145	4.8719	0.3128	2.2968	20.71	11.83	19.43	1.23	16	4.89	0.71	10.33	4.89	0.13	0.31	0.2	6.68	56.05	59.2	13.37	36.94	20.02
D	SV-AS03	Day 28	5	20	7.42	24.2	6.3	34.2	1149.74	33.65	198.84	45.71	64.35	0.5	2720.22	7.92	0.1	0.22	6.23	0.58	4.22	61.88	3.25	19.43	0.8097	0.0756	0.548	8.045	0.4225	2.5263	20.81	7.91	23.41	1.49	17.07	2.63	0.55	14.78	10.05	0.09	0.18	0.16	4.74	29.24	41.77	4.35	21.8	13.43
D	SV-AS03	Day 56	40	113.137	n/a	n/a	n/a	n/a	n/a	n/a	n/a	n/a	n/a	n/a	n/a	n/a	n/a	n/a	n/a	n/a	n/a	n/a	n/a	n/a	n/a	n/a	n/a	n/a	n/a	n/a	n/a	n/a	n/a	n/a	n/a	n/a	n/a	n/a	n/a	n/a	n/a	n/a	n/a	n/a	n/a	n/a	n/a	n/a
E	SV-PBS	Day 0	5	5	7.42	24.2	51.47	34.2	1108.19	40.76	334.7	33.05	42.84	0.5	2669.35	32.62	0.1	0.1	2.24	0.31	4.91	64.14	2.01	22.8	0.1687	0.0214	0.3611	4.6834	0.1429	1.6563	21.47	13.03	34.37	2.28	16.09	5.51	1.23	20.94	17.2	0.26	0.66	0.29	7.39	41.79	50.56	8.5	30.46	16.02
E	SV-PBS	Day 1	5	5	7.42	24.2	6.3	34.2	640.2	33.65	168.95	40.25	38.97	0.5	2530.53	32.5	0.1	0.1	2.08	0.26	4.45	54.95	1.74	22.33	0.203	0.0254	0.4339	5.3573	0.1692	2.1767	28.03	10.71	40.83	1.47	9.25	4.49	1.33	28.32	5.84	0.13	0.4	0.09	7.85	38.9	48.56	1.4	24.73	11.35
E	SV-PBS	Day 3	5	5	7.42	24.2	6.3	92.55	1003.23	33.65	326.12	38.49	42.06	0.5	2940.18	35.42	0.1	0.1	2.13	0.32	3.76	62	1.5	22.22	0.1754	0.0267	0.3103	5.1152	0.1237	1.833	15.32	8.69	30.37	3.03	16.38	4.41	1.45	26.11	18.13	0.65	1.79	0.5	9.98	54.53	73.96	12.5	39.96	15.93
E	SV-PBS	Day 7	5	10	7.42	24.2	10.89	34.2	784.81	33.65	177.07	28.84	41.95	0.5	2491.94	27.34	0.1	0.1	2.2	0.24	3.78	65.85	2.19	20.39	0.1599	0.0172	0.2743	4.7738	0.1585	1.4784	20.19	15.91	25.91	1.92	11.19	4.31	1.49	29.57	12.95	0.19	0.85	0.27	8.31	34.42	52.75	7.87	29.41	14.98
E	SV-PBS	Day 28	5	14.142	7.42	24.2	6.3	34.2	647.7	82.48	212.83	25.88	43.66	0.5	2573.11	26.77	0.1	0.1	1.87	0.25	3.8	49.84	1.67	28.52	0.1214	0.0162	0.2469	3.2394	0.1087	1.8539	17.87	13.29	37.85	1.7	18.6	3.47	0.11	31.09	3.97	0.01	1.25	0.14	8.53	42.89	69.36	13.28	39.68	18.68
E	SV-PBS	Day 56	7.071	28.284	n/a	n/a	n/a	n/a	n/a	n/a	n/a	n/a	n/a	n/a	n/a	n/a	n/a	n/a	n/a	n/a	n/a	n/a	n/a	n/a	n/a	n/a	n/a	n/a	n/a	n/a	n/a	n/a	n/a	n/a	n/a	n/a	n/a	n/a	n/a	n/a	n/a	n/a	n/a	n/a	n/a	n/a	n/a	n/a
F	SV-PBS	Day 0	5	7.071	979.46	1208.55	15215.6	5107.29	3731.55	1127.69	363.5	18.6	13.81	0.5	1432.21	4.56	0.1	0.1	3.06	1.1	6.54	61.15	2.05	18.7	0.1793	0.064	0.3834	3.5401	0.1204	1.089	13.97	8.23	15.05	1.25	12.52	3.57	0.92	8.8	6.86	0.25	0.78	0.23	19.64	44.44	60.27	11.03	35.73	16.91
F	SV-PBS	Day 1	5	5	846.59	1415.1	16766.5	5667.15	3982.59	1346.48	437.42	22.72	12.2	0.5	1486.34	8.29	0.1	0.1	3.4	1.09	7.06	60.54	2.2	19.53	0.2859	0.0912	0.5931	5.0854	0.185	1.6402	17.7	10.55	20.12	0.97	15.4	2.77	0.36	9.5	3.01	0.09	0.09	0.22	17.05	38.78	55.38	1.07	29.87	17.59
F	SV-PBS	Day 3	5	5	148.55	846.11	11977.99	3772.85	2881.74	786.3	305.25	21.4	21.79	0.5	1650.42	10.38	0.1	0.1	3.4	0.9	5.82	53.62	1.88	25.32	0.2109	0.0558	0.3605	3.3245	0.1164	1.5699	n/a	n/a	n/a	n/a	n/a	n/a	n/a	n/a	n/a	n/a	n/a	n/a	n/a	n/a	n/a	n/a	n/a	n/a
F	SV-PBS	Day 7	5	5	370.61	859.64	12284.06	3916.32	3010.62	731.65	305.54	18.59	13.25	0.5	1591.88	5.21	0.1	0.1	3.31	1	5.41	61.09	1.75	19.56	0.1656	0.0498	0.2705	3.0543	0.0875	0.9781	11.03	6.02	18.55	1.14	9.44	3.27	0.53	12	4.14	0.13	1	0.13	11.8	38.56	57.62	1.34	30.49	17.15
F	SV-PBS	Day 28	5	7.071	1966.98	1706.76	23093.32	8503.99	5311.5	1455.35	564.3	29.75	22.3	0.5	1714.01	12.75	0.1	0.1	3.41	0.73	5.5	53.35	1.19	23.15	0.1925	0.0415	0.311	3.0144	0.0673	1.3082	22	8.86	14.66	0.63	15.55	2.96	0.55	11.14	3.96	0.1	0.35	0.25	21.35	39.42	57.07	1.5	32.67	13.59
F	SV-PBS	Day 56	5	14.142	n/a	n/a	n/a	n/a	n/a	n/a	n/a	n/a	n/a	n/a	n/a	n/a	n/a	n/a	n/a	n/a	n/a	n/a	n/a	n/a	n/a	n/a	n/a	n/a	n/a	n/a	n/a	n/a	n/a	n/a	n/a	n/a	n/a	n/a	n/a	n/a	n/a	n/a	n/a	n/a	n/a	n/a	n/a	n/a
G	SV-AS03	Day 0	5	7.071	3516.09	371.33	7349.43	2553.04	3484.87	189.11	413.06	76.5	99.89	0.5	3215.7	64.9	0.1	0.1	3.64	0.74	5.84	59.85	3.51	20.09	0.2861	0.0583	0.4634	4.7425	0.2817	1.5858	21.54	7.85	17.82	0.58	9.9	3.83	0.42	9.78	2.47	0.05	0.47	0.34	9.45	50.39	54.43	3.87	31.42	21.82
G	SV-AS03	Day 1	5	7.071	6364.89	292.16	8806.27	3332.92	4400.98	225.79	439.4	77.44	99.81	0.5	3485.55	63.12	0.1	0.1	3.03	0.64	6.9	65.34	2.88	15.86	0.318	0.0672	0.7244	6.8604	0.3024	1.6656	22.13	9.73	22.46	0.72	10.35	5.41	0.21	8.64	4.28	0.08	0.07	0.23	10.39	38.32	46.32	2.54	26.2	17.75
G	SV-AS03	Day 3	5	7.071	9953.04	576.49	12009.97	4672.69	6118.41	339	635.99	59.92	102.3	0.5	3142.4	68.02	0.1	0.23	4.31	0.7	5.36	62.05	3.46	17.04	0.2481	0.0402	0.3085	3.5678	0.1991	0.9797	29.68	13.43	26.36	2.34	15.05	8.05	1.08	25	7.65	0.5	1.52	0.42	22.65	41.75	63.38	11.02	33.33	24.2
G	SV-AS03	Day 7	5	7.071	4141.43	428.15	8310.05	2954.91	4503.28	351.1	474.56	60.39	101.92	0.5	2792.87	66	0.1	0.18	3.17	0.61	3.97	52.62	4.02	25.16	0.1997	0.0383	0.2504	3.3148	0.2534	1.585	14.78	5.35	26.49	1.41	8.48	4.85	0.93	8.68	4.56	0.54	0.94	0.51	14.11	45.85	65.35	11.66	37.79	20.56
G	SV-AS03	Day 28	5	10	3027.17	223.56	7793.1	2671.74	4335.6	56.56	342.07	65.97	107.37	0.5	3146.72	60.63	0.1	0.24	2.94	0.7	6.53	51.96	4.55	19.89	0.2688	0.0639	0.597	4.7548	0.4167	1.8201	21.42	9.01	19.23	1.3	11.01	4.09	n/a	n/a	n/a	n/a	n/a	n/a	11.38	50.25	61.46	7.47	34.91	23.67
G	SV-AS03	Day 56	20	80	n/a	n/a	n/a	n/a	n/a	n/a	n/a	n/a	n/a	n/a	n/a	n/a	n/a	n/a	n/a	n/a	n/a	n/a	n/a	n/a	n/a	n/a	n/a	n/a	n/a	n/a	n/a	n/a	n/a	n/a	n/a	n/a	n/a	n/a	n/a	n/a	n/a	n/a	n/a	n/a	n/a	n/a	n/a	n/a
H	SV-PBS	Day 0	5	7.071	7442.1	403.31	15287.68	4419.96	3256.3	417.39	425.51	278.33	160.81	0.5	2517.2	35.41	0.1	1.45	2.09	0.72	5.33	60.11	2.91	18.31	0.1058	0.0379	0.2791	3.0184	0.1509	1.0027	20.88	10.98	29.4	0.75	14.32	5.37	1.77	22.41	11.42	0.12	0.52	0.33	9	32.19	43.99	0.81	30.92	16.15
H	SV-PBS	Day 1	5	5	5196.75	309.2	13700.41	3621.12	2450.44	223.78	238.59	68.41	58.37	0.5	2508.31	44.36	0.1	0.17	1.62	0.98	5.98	59.57	5.82	16.16	0.0744	0.0451	0.2751	2.7402	0.2679	0.7435	18.48	11.09	11.05	1.75	11.06	4.17	2.16	19.12	5.5	0.11	1.24	0.38	13.49	39.9	41.09	3.35	29.64	19.69
H	SV-PBS	Day 3	5	5	7963.81	493.1	16677.92	4895.79	3554.34	474.39	346.21	52.61	50.38	0.5	2149.35	38.2	0.1	0.1	2.19	0.73	6.36	58.58	3.43	20.23	0.1642	0.0547	0.477	4.3936	0.2572	1.5172	16.23	13.28	18.31	1.68	12	5.46	0.65	14.17	4.27	0.17	0.77	0.53	10.64	38.03	46.44	0.63	27.75	20.6
H	SV-PBS	Day 7	5	5	9538.53	503.74	18360.21	5363.56	3838	567.61	429.11	67.69	68.29	0.5	2257.57	51.92	0.1	0.1	1.74	0.93	4.78	56.81	7.07	16.05	0.0904	0.0484	0.2485	2.9543	0.3676	0.8345	28.48	19.34	21.76	n/a	15.78	9.32	0.47	23.46	7.05	0.28	0.14	0.22	12.91	37.94	35.49	3.18	22.81	10.73
H	SV-PBS	Day 28	5	7.071	6507.21	346.84	15152.17	4220.81	3078.8	296.49	270.51	71.12	54.23	0.5	2555.38	46.6	0.1	0.16	1.75	1.18	4.92	50.24	6.45	15.8	0.0665	0.0447	0.1869	1.9093	0.2451	0.6006	16.64	8.43	25.16	1.06	9.25	5.49	0.75	20.89	8.28	0.1	0.32	0.27	2.04	37.82	47.93	0.64	24.65	13.35
H	SV-PBS	Day 56	5	10	n/a	n/a	n/a	n/a	n/a	n/a	n/a	n/a	n/a	n/a	n/a	n/a	n/a	n/a	n/a	n/a	n/a	n/a	n/a	n/a	n/a	n/a	n/a	n/a	n/a	n/a	n/a	n/a	n/a	n/a	n/a	n/a	n/a	n/a	n/a	n/a	n/a	n/a	n/a	n/a	n/a	n/a	n/a	n/a
I	SV-AS03	Day 0	5	5	7.42	84.4	244.56	185.29	2264.2	125.81	113.81	55.18	46.07	0.5	2099.26	13.13	0.1	0.1	4.07	0.46	3.86	62.11	0.89	23.42	0.9221	0.106	0.8631	14.664	0.202	5.2281	16.85	13.22	25.71	1.54	13.74	4.79	0.88	22.66	6.84	0.15	1.71	0.53	10.56	44.77	50.28	3.87	33.23	18.71
I	SV-AS03	Day 1	5	14.142	7.42	115.85	129.88	856.3	3395.52	271.12	217.21	114.66	89.25	0.5	1998.33	18.63	0.1	0.1	2.59	0.32	3.83	71.15	0.37	17.62	0.5172	0.0646	0.7661	14.2293	0.0743	3.5246	21.02	13.16	27.5	1.53	19.27	5.29	1.55	34.16	6.97	0.22	1.08	0.51	15.06	44.97	56.74	9.31	44.73	20.86
I	SV-AS03	Day 3	5	5	7.42	24.2	6.3	34.2	1498.39	121.11	71.44	102.25	53.95	0.5	2491.94	24.73	0.1	0.1	4.61	0.73	5.86	56.24	1.08	26.9	0.7565	0.1205	0.9611	9.2239	0.1777	4.412	16.24	7.97	15.62	1.45	14.59	5.51	0.56	29.35	5.48	0.26	2.76	0.47	11.9	33.04	38.35	8.55	31.54	20.15
I	SV-AS03	Day 7	5	10	7.42	159.97	88.55	176.94	3474.3	312.66	299.26	58.76	31.95	0.5	2393.9	13.66	0.1	0.1	4.63	0.52	3.93	61.71	1.28	23.06	0.8094	0.0912	0.6869	10.7992	0.2243	4.0348	16.74	12.66	39.53	2.66	12.58	6.1	1.71	33.86	19.89	0.6	2.27	1.04	9.61	39.94	62.58	9.34	33.06	21.79
I	SV-AS03	Day 28	56.569	80	7.42	61.75	38.55	34.2	3033.59	177.21	211.16	67.37	50.84	0.5	2520.11	21.21	0.1	0.1	2.86	0.47	2.79	58.36	0.91	25.02	0.2721	0.0443	0.2652	5.5439	0.0865	2.3765	23.02	14.56	35.11	2.8	13.78	5.83	1.59	19.15	9.03	0.15	1.74	0.48	20.5	46.69	69.31	0.91	40.68	21.72
I	SV-AS03	Day 56	320	1280	n/a	n/a	n/a	n/a	n/a	n/a	n/a	n/a	n/a	n/a	n/a	n/a	n/a	n/a	n/a	n/a	n/a	n/a	n/a	n/a	n/a	n/a	n/a	n/a	n/a	n/a	n/a	n/a	n/a	n/a	n/a	n/a	n/a	n/a	n/a	n/a	n/a	n/a	n/a	n/a	n/a	n/a	n/a	n/a
J	SV-PBS	Day 0	5	7.071	7.42	33.66	58.9	34.2	1985.68	50.01	141.7	71	108.12	0.5	2982.92	8.72	0.1	0.1	4.72	1.13	5.81	35.23	2.31	45.07	0.4116	0.1021	0.5195	3.1438	0.1956	3.9517	21.43	6.77	17.49	1.19	9.37	4.58	1.2	31.51	8.85	0.24	1.13	0.18	12.53	32.84	44.06	5.71	28.62	16.34
J	SV-PBS	Day 1	5	5	7.42	24.2	118	34.2	2528.43	33.65	136.04	71.95	113.11	0.5	3343.61	11.28	0.1	0.16	5.04	1.09	5.34	31.79	2.97	48.39	0.5548	0.1197	0.5871	3.4974	0.3271	5.3228	22.7	11.26	20.77	1.62	11.92	3.84	1.74	14.65	4.14	0.19	1.21	0.13	14.9	41.96	50.87	6.48	29.32	19.65
J	SV-PBS	Day 3	5	5	7.42	24.2	110.38	34.2	3256.82	123.09	304.8	69.21	123.51	0.5	3107.3	10.2	0.1	0.1	4.7	1.11	5.58	31.04	2.47	50.42	0.4772	0.1125	0.5665	3.1509	0.251	5.1177	23.98	7.76	22.38	2.16	10.48	4.45	2.1	25.68	5.42	0.18	1.39	0.25	14.43	43.1	47.51	5.57	33.74	14.16
J	SV-PBS	Day 7	5	5	7.42	24.2	6.3	34.2	2385.98	121.11	165.3	83.58	93.21	0.5	3075.64	7.22	0.1	0.18	4.13	1.13	5.87	43.22	2.65	36.37	0.4641	0.1272	0.6605	4.8622	0.2981	4.0921	21.71	10.22	19.3	1.96	11.69	4.79	0.95	8.39	1.83	0.25	1.48	0.26	6.95	42.14	53.66	6.71	33.77	20.25
J	SV-PBS	Day 28	5	10	7.42	24.2	6.3	34.2	3261.59	80.4	230.94	70.3	146.27	0.5	2639.68	16.54	0.1	0.18	5.14	0.91	4.5	26.74	1.4	53.76	0.3133	0.0554	0.2742	1.6311	0.0856	3.2796	16.48	9.08	17.15	1.22	13.67	3.69	1.35	15.94	4.94	0.31	1.49	0.46	n/a	n/a	n/a	n/a	n/a	n/a
J	SV-PBS	Day 56	10	40	n/a	n/a	n/a	n/a	n/a	n/a	n/a	n/a	n/a	n/a	n/a	n/a	n/a	n/a	n/a	n/a	n/a	n/a	n/a	n/a	n/a	n/a	n/a	n/a	n/a	n/a	n/a	n/a	n/a	n/a	n/a	n/a	n/a	n/a	n/a	n/a	n/a	n/a	n/a	n/a	n/a	n/a	n/a	n/a
K	SV-AS03	Day 0	5	5	7.42	212.79	945.83	54.25	1875.79	361.34	280.56	40.06	47.41	0.5	2628.05	39.17	0.1	0.6	3.04	1.17	8.11	52.38	1.78	29.96	0.2162	0.0823	0.5714	3.6843	0.1265	2.1017	20.42	10.5	13.98	1.65	14.11	4.15	1.04	18.34	5.75	0.34	1.51	0.24	14.22	39.21	44.55	2.65	29.67	16.79
K	SV-AS03	Day 1	5	5	7.42	24.2	193.69	34.2	536.29	135.33	110.55	43.97	33.08	0.5	1926.12	36.69	0.1	0.88	1.14	0.61	5.87	70.62	0.67	13.22	0.0655	0.0348	0.3373	4.0606	0.0385	0.76	18.48	7.91	11.05	1.08	10.79	3.82	1.26	20.61	4.43	0.05	0	0.17	13.46	44.98	54.11	8.27	36.68	19.05
K	SV-AS03	Day 3	5	5	7.42	61.75	622.34	34.2	986.91	188.45	133.56	51.87	33.19	0.5	2677.59	44.36	0.1	0.43	n/a	n/a	n/a	n/a	n/a	n/a	n/a	n/a	n/a	n/a	n/a	n/a	n/a	n/a	n/a	n/a	n/a	n/a	n/a	n/a	n/a	n/a	n/a	n/a	n/a	n/a	n/a	n/a	n/a	n/a
K	SV-AS03	Day 7	5	7.071	7.42	116.59	372.06	34.2	971.55	187.5	152.81	45.6	54.25	0.5	2291.89	51.95	0.1	0.8	2.04	1.31	6.35	34.69	2.83	28.9	0.0875	0.0562	0.2731	1.4915	0.1219	1.2427	19.53	10.15	22.22	1.49	8.48	5.47	1.1	12.15	2.18	0.05	0.5	0.16	26.13	35.31	57.8	2.95	31.27	14.04
K	SV-AS03	Day 28	5	40	7.42	181.03	363.18	34.2	1707.07	301.01	257.35	44.84	47.66	0.5	3135.9	43.12	0.1	1.01	2.26	0.94	5.18	48.9	1.33	29.98	0.1377	0.0575	0.3162	2.9826	0.081	1.8291	23.88	9.08	13.8	1.13	9.86	3.51	0.46	8.81	3.52	0.04	0.16	0.08	12.96	42.33	49.03	3.82	33.25	16.46
K	SV-AS03	Day 56	226.274	640	n/a	n/a	n/a	n/a	n/a	n/a	n/a	n/a	n/a	n/a	n/a	n/a	n/a	n/a	n/a	n/a	n/a	n/a	n/a	n/a	n/a	n/a	n/a	n/a	n/a	n/a	n/a	n/a	n/a	n/a	n/a	n/a	n/a	n/a	n/a	n/a	n/a	n/a	n/a	n/a	n/a	n/a	n/a	n/a
L	SV-PBS	Day 0	5	5	2024.64	3727.57	10297.3	2820.54	4511.13	5551.21	3685.94	50.32	197.81	0.5	2599.62	63.37	0.1	0.1	2.09	0.41	4.04	72	1.46	12.01	0.189	0.0361	0.3517	6.4007	0.1278	1.0722	19.94	9.52	13.26	1.34	16.9	4.69	1.33	27.47	13.74	0.36	1.02	0.32	13.4	45.94	56.46	7.43	37.24	18.24
L	SV-PBS	Day 1	5	5	733.8	2691.15	5921.04	1151.65	2975.07	4170.09	2739.62	58.8	156.25	0.5	3171.69	68.47	0.1	0.1	2.47	0.66	3.92	67.08	1.42	11.73	0.2905	0.078	0.4611	7.8814	0.1673	1.3787	28.37	14.42	12.42	1.72	18.78	3.99	0.52	13.18	6.04	0.19	1.2	0.22	10.02	49.93	63.2	3.2	44.1	22.76
L	SV-PBS	Day 3	5	5	900.24	2822.35	6656.45	1353.62	3827.12	4678.27	2988.53	49.75	171.52	0.5	2696.82	81.09	0.1	0.1	3.26	1.03	9.12	62.23	2.97	15.98	0.2331	0.0735	0.6522	4.4494	0.2125	1.1423	10.79	4.6	15.06	0.67	13.52	3.33	1.5	23.46	9.59	0.2	1.17	0.27	15.1	44.08	52.67	2.39	33.85	20.59
L	SV-PBS	Day 7	5	5	445.62	2657.62	5550.56	1472.75	3432.42	4170.09	3528.29	63.33	208.63	0.5	2829.48	68.53	0.1	0.1	2	0.18	4.78	83.19	0.58	5.96	0.2604	0.0229	0.6231	10.8569	0.0752	0.7782	26.85	4.54	11.77	0.65	20.64	3.37	1.24	50	9.6	0.06	0.48	0.14	8.67	35.36	41.75	2.96	29.94	16.54
L	SV-PBS	Day 28	5	14.142	676.29	2722.62	6416.5	1487.28	10335.82	4236.24	2795.54	53.89	88.05	0.5	2529.89	54.81	0.1	1.39	2.59	1.2	9.74	64.78	1.82	10.75	0.1686	0.0782	0.6331	4.2106	0.1184	0.6985	16.02	4.91	23.37	0.78	20.38	4.81	2.06	21.33	8.31	0.37	1.13	0.8	15.76	44.1	67.89	1.61	45.68	28.08
L	SV-PBS	Day 56	28.284	80	n/a	n/a	n/a	n/a	n/a	n/a	n/a	n/a	n/a	n/a	n/a	n/a	n/a	n/a	n/a	n/a	n/a	n/a	n/a	n/a	n/a	n/a	n/a	n/a	n/a	n/a	n/a	n/a	n/a	n/a	n/a	n/a	n/a	n/a	n/a	n/a	n/a	n/a	n/a	n/a	n/a	n/a	n/a	n/a
M	SV-PBS	Day 0	5	5	7.42	24.2	57.49	34.2	1842.38	64.49	161.18	51.38	153.2	0.5	3253.46	36.01	0.1	0.25	6.66	0.47	6.42	46.92	3.33	23.52	0.5913	0.04	0.5556	4.2583	0.2836	2.112	17.19	11.19	28.18	1.4	8.76	6.06	1.58	29.62	6.37	0.18	0.88	0.4	12.83	40.39	56.32	3.77	29.03	18.85
M	SV-PBS	Day 1	5	5	7.42	24.2	6.3	34.2	1702.55	33.65	117.91	57.16	87.23	0.5	3312.59	20.44	0.1	0.37	6.35	0.52	4.57	57.14	2.4	20.28	0.5401	0.0444	0.3889	4.8571	0.2043	1.724	17.99	15.83	27.92	2.07	11.42	6.1	3.1	30.86	13.45	0.1	1.24	0.53	10.71	41.89	66.54	11.22	35.73	22.76
M	SV-PBS	Day 3	5	5	7.42	24.2	6.3	34.2	1502.59	107.94	276.32	47.59	151.27	0.5	2760.14	43.94	0.1	0.36	6.5	0.8	5	42.58	6.01	30.47	0.3252	0.0399	0.25	2.1291	0.3004	1.5236	20.56	10.08	42.94	2.17	17.61	6.53	0.92	48.66	16.42	0.2	2.03	0.32	11.64	51.89	66.7	9.41	33.62	19.43
M	SV-PBS	Day 7	5	5	7.42	24.2	33.26	34.2	1524.71	33.65	234.86	26.84	116.92	0.5	3161.03	35.44	0.1	0.15	8.34	0.78	5.4	50.66	2.04	23.47	0.8969	0.0838	0.5804	5.4454	0.2195	2.523	19.72	7.81	38.94	2.59	14.39	5.65	1.6	28.77	10.18	0.36	0.65	0.91	9.18	39.73	71.29	12.23	34.34	25.16
M	SV-PBS	Day 28	5	5	7.42	24.2	31.85	72.87	2195.14	33.65	327.36	43.72	148.15	0.5	2944.08	31.36	0.1	0.31	5.59	0.49	4.15	53.65	2.09	23.6	0.3357	0.0293	0.2489	3.219	0.1252	1.4159	22.26	11.21	19.29	1.62	15.25	6.65	2.73	35	8.66	0.1	0.43	0.36	9.87	42.2	49.12	5.89	28.79	17.73
M	SV-PBS	Day 56	5	10	n/a	n/a	n/a	n/a	n/a	n/a	n/a	n/a	n/a	n/a	n/a	n/a	n/a	n/a	n/a	n/a	n/a	n/a	n/a	n/a	n/a	n/a	n/a	n/a	n/a	n/a	n/a	n/a	n/a	n/a	n/a	n/a	n/a	n/a	n/a	n/a	n/a	n/a	n/a	n/a	n/a	n/a	n/a	n/a
N	SV-PBS	Day 0	5	5	7.42	31.46	22.8	34.2	1931	185.89	199.9	39.69	104.92	0.5	2503.59	40.39	0.1	0.1	2.49	0.44	8.06	59.55	0.93	24.21	0.2229	0.0394	0.7211	5.2179	0.0832	2.178	19.59	9.74	19.4	1.06	14.7	5.64	0.86	17.76	7.31	0.15	1.26	0.74	11.93	45.9	55.54	7.31	35.91	23.69
N	SV-PBS	Day 1	5	5	7.42	24.2	6.3	34.2	2131.77	98.14	165.38	36.94	58.22	0.5	2220.53	26.78	0.1	0.1	1.72	0.38	6.59	67.41	0.95	17.42	0.1576	0.0345	0.6031	6.1677	0.0869	1.5938	16.37	8.85	25.74	0.78	21.21	7.51	1.29	29.41	12.24	0.02	2.12	0.67	1.64	34.97	38.52	2.73	23.4	19.09
N	SV-PBS	Day 3	5	5	7.42	24.2	6.3	34.2	2862.95	128.08	135.53	45.35	85.42	0.5	2373.49	41.02	0.1	0.15	2.43	0.81	10.08	60.39	0.96	21.43	0.1506	0.0503	0.625	3.744	0.0595	1.3284	34.73	10.58	29.61	0.27	14.6	6	3.6	53.43	14.2	0.15	2.28	0.97	7.12	36.04	47.72	0.84	28.92	16.36
N	SV-PBS	Day 7	5	5	7.42	24.2	6.3	34.2	1920.3	33.65	164.96	54.08	66.49	0.5	2686.16	30.59	0.1	0.1	2.13	0.67	7.79	61.4	0.82	21.92	0.2556	0.08	0.9353	7.3674	0.0981	2.6309	16.73	11.47	21.57	1.55	14.34	5.22	1.02	17.21	3.68	0.15	1.69	0.43	12.27	41.03	54.19	8.37	35.17	20.33
N	SV-PBS	Day 28	5	5	7.42	24.2	23.42	34.2	2370.32	166.2	161.31	48.95	84.61	0.5	2708.77	19.48	0.1	0.1	2.56	0.75	8.54	56.4	1.21	24.42	0.1332	0.039	0.4443	2.933	0.0629	1.2697	39.85	8.14	22.46	1.66	14.71	6.7	1.18	24.12	7.01	0.23	2.8	0.93	6.18	35.06	39.34	0.99	25.08	17.35
N	SV-PBS	Day 56	5	7.071	n/a	n/a	n/a	n/a	n/a	n/a	n/a	n/a	n/a	n/a	n/a	n/a	n/a	n/a	n/a	n/a	n/a	n/a	n/a	n/a	n/a	n/a	n/a	n/a	n/a	n/a	n/a	n/a	n/a	n/a	n/a	n/a	n/a	n/a	n/a	n/a	n/a	n/a	n/a	n/a	n/a	n/a	n/a	n/a
O	SV-PBS	Day 0	5	28.284	517.36	623.14	7535.4	1974.78	3128.29	560.11	400.41	105.64	64.26	0.5	2971.2	55.01	0.1	0.39	2.56	1.67	9.87	49.35	6.63	23.5	0.1809	0.1162	0.6797	3.4981	0.4626	1.6456	26.21	9.71	26.2	1.64	11.82	3.99	2.07	29.55	8.03	0.19	0.77	0.24	10.47	33.38	56.24	3.74	29.5	17.12
O	SV-PBS	Day 1	5	28.284	7.42	491.78	6170.62	1579.39	2196.78	567.7	267.39	66.87	52.5	0.5	2008.06	59.54	0.1	0.1	4.37	2.11	9.18	47.99	5.71	25.59	0.2729	0.132	0.5736	2.9995	0.3571	1.5996	17.25	4.67	12.1	0.74	6.92	2.55	1.18	21.15	4.04	0.06	0.22	0.12	9.57	30.29	49.24	5.41	28.13	18.8
O	SV-PBS	Day 3	5	7.071	7.42	95.81	1519.04	260.92	681.29	54.97	54.49	68.15	64.06	0.5	3147.89	51.92	0.1	0.1	3.14	1.35	10.37	52.49	5.57	19.44	0.1257	0.054	0.4149	2.0997	0.223	0.7775	21.6	8.67	21.58	2.08	13.6	4.15	2.04	23.74	4.92	0.18	0.79	0.23	11.92	29.42	42.63	1.61	22.71	11.61
O	SV-PBS	Day 7	5	10	390.24	505.91	6238.23	1570.49	2653.78	430.77	229.74	54.36	48.13	0.5	3428.02	53.26	0.1	0.1	2.25	1.15	8.14	61.36	4.35	14.96	0.1363	0.0695	0.4923	3.7122	0.2632	0.9053	19.01	7.46	18.34	0.87	8.55	3.06	1.71	16.23	3.44	0.14	0.37	0.27	4.95	36.57	56.83	8.9	29.79	20.96
O	SV-PBS	Day 28	5	14.142	7.42	270.78	4736.16	1000.4	1762.87	255.17	185.68	58.53	37.7	0.5	2454.57	46.14	0.1	0.26	2.7	2.28	10.25	51.28	6.28	20.74	0.2292	0.1936	0.8716	4.359	0.5336	1.7625	31.64	8.92	31.33	1.02	8.89	3.06	0.96	29.22	4.83	0.11	0.24	0.16	8.81	29.51	52.61	4.66	26	17.14
O	SV-PBS	Day 56	5	14.142	n/a	n/a	n/a	n/a	n/a	n/a	n/a	n/a	n/a	n/a	n/a	n/a	n/a	n/a	n/a	n/a	n/a	n/a	n/a	n/a	n/a	n/a	n/a	n/a	n/a	n/a	n/a	n/a	n/a	n/a	n/a	n/a	n/a	n/a	n/a	n/a	n/a	n/a	n/a	n/a	n/a	n/a	n/a	n/a
P	SV-PBS	Day 0	5	14.142	7.42	24.2	116.78	34.2	2242.12	33.65	63.36	41.85	129.54	0.5	2322.16	65.68	0.1	0.58	4	0.48	6.69	55.87	1.67	22.89	0.2995	0.0365	0.4986	4.1907	0.1219	1.7576	13.88	8.25	32.55	1.74	14.8	3.06	1.55	33.34	10.96	0.33	1.29	0.29	4.84	34.6	44.75	9.21	25.81	12.77
P	SV-PBS	Day 1	5	10	7.42	56.12	44.08	34.2	1424.79	72.43	141.72	46.83	93.09	0.5	2595.72	57.87	0.1	0.32	3.38	0.35	6.25	53.6	2.23	19.77	0.2805	0.0289	0.5185	4.4488	0.1849	1.6412	10.65	9.95	11.5	2.15	6.58	3.53	0.53	18.39	9.3	0.26	1.35	0.25	19.98	45.84	51.33	13.74	32.56	18.41
P	SV-PBS	Day 3	5	10	7.42	24.2	202.87	34.2	1154.91	33.65	175.22	31.34	69.17	0.5	1554.05	41.16	0.1	0.21	3.64	0.4	6.75	62.24	1.83	20.88	0.2022	0.0223	0.3745	3.4543	0.1017	1.1591	11.84	4.98	21.18	0.7	15.14	3.1	2.09	28.38	6.29	0.11	3.26	0.08	6.12	48.1	59.17	6.6	32.02	16.25
P	SV-PBS	Day 7	5	14.142	7.42	24.2	95.66	34.2	1787.74	33.65	60.21	43.9	105.48	0.5	2561.76	57.31	0.1	0.57	3.82	0.64	8.37	59.94	2.08	21.62	0.3512	0.059	0.7696	5.5146	0.1912	1.9887	13.76	10.42	16.5	1.16	11.63	4.74	1.16	23.76	4.17	0.21	1.22	0.15	4.77	37.55	41.95	3.87	26.1	13.28
P	SV-PBS	Day 28	5	14.142	7.42	24.2	6.3	34.2	1383.3	33.65	83.2	48.96	115.9	0.5	2822.3	68.2	0.1	0.37	2.8	0.43	6.9	65.61	1.51	19.67	0.3435	0.0526	0.8456	8.037	0.1846	2.4101	22.23	10.86	25.54	1.05	16.85	3.04	0.71	17.97	1.72	0.09	0	0.16	5.58	29.77	33.81	1.68	27.68	13.73
P	SV-PBS	Day 56	14.142	28.284	n/a	n/a	n/a	n/a	n/a	n/a	n/a	n/a	n/a	n/a	n/a	n/a	n/a	n/a	n/a	n/a	n/a	n/a	n/a	n/a	n/a	n/a	n/a	n/a	n/a	n/a	n/a	n/a	n/a	n/a	n/a	n/a	n/a	n/a	n/a	n/a	n/a	n/a	n/a	n/a	n/a	n/a	n/a	n/a
Q	SV-AS03	Day 0	5	5	7.42	32.53	875.35	106.77	1692.59	149.98	98.47	31.9	147.09	0.5	2017.39	51.11	0.1	0.1	2.1	0.31	4.69	73	1.47	12.53	0.1375	0.0189	0.2988	4.4301	0.0904	0.8017	28.33	18.09	26.16	1.87	13.46	7.55	2.34	13.33	6.18	0.27	1.39	0.4	16.47	42.49	52.9	10.09	29.01	19.04
Q	SV-AS03	Day 1	5	5	7.42	162.83	493.75	561.45	1480.23	54.97	152.8	146.96	188.81	0.5	2341.46	29.66	0.1	1.17	1.26	0.07	3.14	88.91	0.3	3.97	0.1328	0.0069	0.3293	9.3356	0.0317	0.4163	23.8	0	14.21	1.2	14.65	3.26	n/a	n/a	n/a	n/a	n/a	n/a	n/a	n/a	n/a	n/a	n/a	n/a
Q	SV-AS03	Day 3	5	5	7.42	24.2	235.13	34.2	1255.16	105.75	77.56	57.2	120.94	0.5	2161.82	42.2	0.1	0.1	2.99	0.36	6.12	67.36	1.03	14	0.2545	0.0306	0.5201	5.7253	0.0878	1.1897	33.71	6.34	28.82	1.77	17.57	4.65	2.12	27.94	3.94	0.16	1.54	0.21	24.34	48.87	67.37	8.08	43.57	23.53
Q	SV-AS03	Day 7	5	14.142	7.42	49.2	253.66	34.2	1547.16	72.43	98.63	50.02	163.15	0.5	2370.24	40.39	0.1	0.1	2.55	0.3	4.59	69.87	1.25	15.56	0.168	0.0196	0.3031	4.6111	0.0828	1.0271	30.87	15.1	17.89	1.08	17.89	4.97	1.57	6.08	2.35	0.1	0.48	0.31	21.23	43.08	62.66	6.18	38.99	24.81
Q	SV-AS03	Day 28	5	14.142	7.42	88.7	214.46	34.2	1463.03	115.72	127.37	38.45	124.06	0.5	2497.89	46.67	0.1	0.32	3.85	0.51	8.29	60.03	1.89	21.15	0.3173	0.0418	0.6837	4.9527	0.1561	1.7451	28.44	9.34	20.41	1.57	14.18	3.94	1.05	18.67	3.22	0.23	2.32	0.4	8.96	38.28	40.71	3.26	28.4	16.77
Q	SV-AS03	Day 56	56.569	160	n/a	n/a	n/a	n/a	n/a	n/a	n/a	n/a	n/a	n/a	n/a	n/a	n/a	n/a	n/a	n/a	n/a	n/a	n/a	n/a	n/a	n/a	n/a	n/a	n/a	n/a	n/a	n/a	n/a	n/a	n/a	n/a	n/a	n/a	n/a	n/a	n/a	n/a	n/a	n/a	n/a	n/a	n/a	n/a
R	SV-AS03	Day 0	5	5	7.42	155.84	3173.58	707.83	1987.37	251.71	151.88	20.95	173.21	0.5	1725.5	32.69	0.1	0.1	4.24	1.43	7.76	51.7	4.53	25.12	0.2776	0.0973	0.528	3.4478	0.3158	1.6786	15.4	3.52	15.94	0.88	7.65	3.04	1.3	24.86	7.2	0.28	0.8	0.37	7.48	26.96	42.98	5.54	26.2	13.74
R	SV-AS03	Day 1	5	5	7.42	90.67	4963.86	1490.58	2296.03	173.42	219.56	44.78	226.7	0.5	2722.03	55.07	0.1	0.1	3.04	0.88	7.76	69.45	2.17	13.71	0.2238	0.0648	0.5701	5.1049	0.1598	1.0079	21.27	8.04	15.76	1.63	10.75	5.87	1.09	12.68	4.72	0.17	0.57	0.14	16.24	36.21	48.88	6.39	29.82	13.6
R	SV-AS03	Day 3	5	5	7.42	301.49	8012.47	1935.12	4468.55	287.16	349.6	46.45	151.9	0.5	2361.68	53.22	0.1	0.1	4.54	2	8.41	47.42	3.94	28.56	0.2588	0.1143	0.4794	2.7032	0.2244	1.6278	18.77	8.6	22.62	1.6	13.52	4.75	0.4	16.75	3.42	0.12	0.46	0.17	13.01	17.7	41.07	2.87	29.56	15.26
R	SV-AS03	Day 7	5	5	7.42	137.27	6887.19	1650.2	3507.18	405.33	293.78	25.17	176.63	0.5	2475.68	48.48	0.1	0.1	4.31	0.95	6.33	54.54	3.39	25.75	0.377	0.083	0.5538	4.7721	0.2967	2.2532	30.29	9.62	23.83	1.63	14.56	6.13	2.06	6.97	3.07	0.33	2.25	0.62	16.26	45.13	51.72	2.82	34.38	20.17
R	SV-AS03	Day 28	5	20	7.42	213.03	5407.16	1223.06	3138.95	221.85	321.48	19.95	181.11	0.5	2486.1	54.27	0.1	0.1	4.18	0.87	6.1	56.81	3.29	23.43	0.2091	0.0436	0.3048	2.8407	0.1645	1.1716	17.71	2.92	13.41	1.36	7.54	4.46	0.87	21.57	2.77	0.14	0.65	0.1	5.77	20.39	43.96	3.46	25.09	13.86
R	SV-AS03	Day 56	320	1280	n/a	n/a	n/a	n/a	n/a	n/a	n/a	n/a	n/a	n/a	n/a	n/a	n/a	n/a	n/a	n/a	n/a	n/a	n/a	n/a	n/a	n/a	n/a	n/a	n/a	n/a	n/a	n/a	n/a	n/a	n/a	n/a	n/a	n/a	n/a	n/a	n/a	n/a	n/a	n/a	n/a	n/a	n/a	n/a
S	SV-AS03	Day 0	5	5	7.42	39.28	114.06	94.94	1047.37	217.72	112.03	38.78	54.5	0.5	2661.28	21.79	0.1	0.1	3.9	0.58	4.19	59.37	1.72	24.15	0.312	0.0484	0.3622	5.0132	0.1556	1.9627	36.16	8.56	9.59	0.93	13.34	2.72	1.62	24.41	8.85	0.31	1.31	0.41	12.22	40.31	46.7	5.97	35.79	18.86
S	SV-AS03	Day 1	5	5	7.42	78.65	6.3	191.65	1010.7	159.84	197.2	63.3	54.95	0.5	2827.29	25.93	0.1	0.1	2.02	0.51	5.77	73.44	0.92	13.86	0.1886	0.0476	0.5396	6.8667	0.0856	1.2955	28.13	4.01	9.03	1.14	7.8	1.2	2.34	35.61	12.81	0.27	1.08	0.29	8.24	42.03	41.12	3.48	33.76	17.47
S	SV-AS03	Day 3	5	5	7.42	63.71	14.73	52.55	1370.58	88.97	247.57	51.77	51.08	0.5	2562.32	23.46	0.1	0.1	4.01	0.74	3.86	55.22	1.85	29.98	0.2309	0.0427	0.2217	3.1752	0.1065	1.7236	21.4	9.4	8.9	1.06	10.81	1.82	1.11	21.74	9.94	0.23	0.98	0.24	9.6	49.33	46.57	2.76	29.02	13.57
S	SV-AS03	Day 7	5	14.142	7.42	24.2	6.3	34.2	675.55	88.97	48.71	50.91	41.84	0.5	2844.9	21.23	0.1	0.1	3.67	0.61	3.57	58.69	2.16	25.98	0.286	0.0473	0.2782	4.5779	0.1685	2.0263	22.44	9.94	15.6	1.1	10.93	3.48	1.73	12.09	5.05	0.1	0.93	0.17	11.73	41.26	50.19	4.76	33.6	17.63
S	SV-AS03	Day 28	28.284	80	7.42	24.2	6.3	34.2	1088.99	33.65	116.93	41.43	43.42	0.5	2779.78	20.66	0.1	0.1	2.19	0.39	4.03	69.04	1.02	17.67	0.2051	0.0369	0.3778	6.4727	0.0952	1.6569	27.02	9.51	16.8	2.72	14.82	4.8	0.95	16.4	3.31	0.33	2.87	0.2	12.08	46.89	54.72	6.93	47.11	16.69
S	SV-AS03	Day 56	160	640	n/a	n/a	n/a	n/a	n/a	n/a	n/a	n/a	n/a	n/a	n/a	n/a	n/a	n/a	n/a	n/a	n/a	n/a	n/a	n/a	n/a	n/a	n/a	n/a	n/a	n/a	n/a	n/a	n/a	n/a	n/a	n/a	n/a	n/a	n/a	n/a	n/a	n/a	n/a	n/a	n/a	n/a	n/a	n/a
T	SV-AS03	Day 0	5	5	7.42	24.2	4367.51	598.6	866.17	33.65	11.17	18.66	21.14	0.5	1917.96	7.07	0.1	0.1	2.87	0.74	5.57	61.46	1.61	20.96	0.2823	0.0709	0.5367	6.0341	0.15	2.0365	13.05	10.78	16.82	1.34	7.88	4.34	1.16	15.63	4.69	0.13	1.22	0.34	14.43	42.11	53.31	6.65	34.84	17.95
T	SV-AS03	Day 1	5	5	7.42	24.2	4261.17	543.91	1190.26	33.65	25.04	38.25	13.93	0.5	1813.16	5.77	0.1	0.1	3.42	0.75	8.92	62.35	1.93	18.33	0.3091	0.0683	0.8071	5.6429	0.1749	1.6591	16.07	6.29	19.9	0.94	14.04	4.78	1.53	20.56	4.96	0.05	1.95	0.16	19.03	39	48.91	1.34	36.65	21.1
T	SV-AS03	Day 3	5	5	7.42	24.2	4810.95	661.01	1323.09	33.65	88.3	33.29	15.68	0.5	2195.81	9.36	0.1	0.1	3.84	1.32	6.75	54.8	2.08	26.43	0.4491	0.1549	0.79	6.4118	0.2428	3.0923	15.53	8.21	14.49	2.13	11.53	5	1.59	30.46	8.53	0.88	2.16	0.32	11.14	41.29	53.58	7.03	31.45	21.65
T	SV-AS03	Day 7	5	10	7.42	24.2	5980.28	1039.42	1704.71	33.65	25.04	18.79	28.94	0.5	2000.51	8.43	0.1	0.1	2.71	0.66	4.64	63.32	1.27	18.82	0.23	0.0563	0.3948	5.3822	0.1081	1.5996	14.24	12.87	30.01	1.27	11.61	4.9	1.55	16.09	7.92	0.33	2.3	0.59	8.04	46.59	63.96	2.7	38.7	22.18
T	SV-AS03	Day 28	14.142	28.284	7.42	24.2	5713.17	967.61	1842.07	33.65	30.58	18.89	30.76	0.5	1945.41	16.45	0.1	0.1	3.74	0.56	4.69	55.18	1.38	25.56	0.2846	0.0429	0.3566	4.194	0.1046	1.9427	16.99	13.07	20.16	2.41	11.72	5.16	0.96	25.09	4.06	0.36	1.38	0.33	22.76	46.97	65.32	14.99	43.39	23.29
T	SV-AS03	Day 56	452.548	905.097	n/a	n/a	n/a	n/a	n/a	n/a	n/a	n/a	n/a	n/a	n/a	n/a	n/a	n/a	n/a	n/a	n/a	n/a	n/a	n/a	n/a	n/a	n/a	n/a	n/a	n/a	n/a	n/a	n/a	n/a	n/a	n/a	n/a	n/a	n/a	n/a	n/a	n/a	n/a	n/a	n/a	n/a	n/a	n/a
