# Supplementary material for: Cell-Based Systems Biology Analysis of Human AS03-Adjuvanted H5N1 Avian Influenza Vaccine Responses: A Phase I Randomized Controlled Trial
Source: PLoS One. 2017 Jan 18;12(1):e0167488. doi: 10.1371/journal.pone.0167488 (PMC5242433; doi:10.1371/journal.pone.0167488)
Supplement: S2 Table — Exclusion of known ribosomal, transfer, and mitochondrial RNA genes and genes located on the X or Y chromosomes is indicated in the ‘Excluded’ field. (BZ2) [file pone.0167488.s003.bz2]

Archive with 1 entries (1 files):
- pone.0167488.s003
