# Supplementary material for: Cell-Based Systems Biology Analysis of Human AS03-Adjuvanted H5N1 Avian Influenza Vaccine Responses: A Phase I Randomized Controlled Trial
Source: PLoS One. 2017 Jan 18;12(1):e0167488. doi: 10.1371/journal.pone.0167488 (PMC5242433; doi:10.1371/journal.pone.0167488)
Supplement: S3 Table — Known ribosomal, transfer, and mitochondrial RNA genes, genes located on the X or Y chromosomes (indicated in S8 Table), and genes that did not pass the low-expression cut-off by subject, immune cell, and time point, were excluded. LCPM for outlying samples are not included. (ZIP) [file pone.0167488.s004.zip]

Archive with 18 entries (15 files):
- table-s3/
- table-s3/.DS_Store
- __MACOSX/
- __MACOSX/table-s3/
- __MACOSX/table-s3/._.DS_Store
- table-s3/table-s3-log2-counts-per-million-bcl.csv.bz2
- __MACOSX/table-s3/._table-s3-log2-counts-per-million-bcl.csv.bz2
- table-s3/table-s3-log2-counts-per-million-dnc.csv.bz2
- __MACOSX/table-s3/._table-s3-log2-counts-per-million-dnc.csv.bz2
- table-s3/table-s3-log2-counts-per-million-mnc.csv.bz2
- __MACOSX/table-s3/._table-s3-log2-counts-per-million-mnc.csv.bz2
- table-s3/table-s3-log2-counts-per-million-neu.csv.bz2
- __MACOSX/table-s3/._table-s3-log2-counts-per-million-neu.csv.bz2
- table-s3/table-s3-log2-counts-per-million-nkc.csv.bz2
- __MACOSX/table-s3/._table-s3-log2-counts-per-million-nkc.csv.bz2
- table-s3/table-s3-log2-counts-per-million-tcl.csv.bz2
- __MACOSX/table-s3/._table-s3-log2-counts-per-million-tcl.csv.bz2
- __MACOSX/._table-s3
