# Supplementary material for: Cell-Based Systems Biology Analysis of Human AS03-Adjuvanted H5N1 Avian Influenza Vaccine Responses: A Phase I Randomized Controlled Trial
Source: PLoS One. 2017 Jan 18;12(1):e0167488. doi: 10.1371/journal.pone.0167488 (PMC5242433; doi:10.1371/journal.pone.0167488)
Supplement: S4 Table — Genes are sorted by descending likelihood ratio statistic. Gene model summaries and annotations are based on Ensembl Version 63 (June 2011). (XLSX) [file pone.0167488.s005.xlsx]

## Sheet: Overview
S4 supplemental tables - Significantly differentially expressed genes (SV-AS03 vs. SV-PBS)
B-cells Day 1
Dendritic cells Day 1
Dendritic cells Day 3
Monocytes Day 1
Neutrophils Day 1
Neutrophils Day 3
Neutrophils Day 28
NK-cells Day 1
NK-cells Day 3
NK-cells Day 7
NK-cells Day 28
T-cells Day 1

## Sheet: s4_bcl_d1
Ensembl Gene ID	Ensembl Gene Name	Ensembl Gene Description	Gene Type	Log2 Fold Change (SV-AS03 vs. SV-PBS)	Mean Log2 Fragment Counts Per million	Likelihood Ratio Test Statistic	P-Value	FDR
ENSG00000115415	STAT1	signal transducer and activator of transcription 1, 91kDa [Source:HGNC Symbol;Acc:11362]	protein coding	1.3793	7.05383	29.6619	5.1437e-08	0.000613245
ENSG00000125347	IRF1	interferon regulatory factor 1 [Source:HGNC Symbol;Acc:6116]	protein coding	1.15211	7.7189	28.6455	8.69173e-08	0.000613245
ENSG00000140511	HAPLN3	hyaluronan and proteoglycan link protein 3 [Source:HGNC Symbol;Acc:21446]	protein coding	1.38847	3.46612	23.4732	1.26668e-06	0.00446855
ENSG00000117228	GBP1	guanylate binding protein 1, interferon-inducible [Source:HGNC Symbol;Acc:4182]	protein coding	1.33113	3.9624	22.61	1.98452e-06	0.0056007
ENSG00000162645	GBP2	guanylate binding protein 2, interferon-inducible [Source:HGNC Symbol;Acc:4183]	protein coding	1.19602	4.99669	21.6152	3.33194e-06	0.00776496
ENSG00000162654	GBP4	guanylate binding protein 4 [Source:HGNC Symbol;Acc:20480]	protein coding	1.04589	6.04893	20.6634	5.47526e-06	0.00858461
ENSG00000221963	APOL6	apolipoprotein L, 6 [Source:HGNC Symbol;Acc:14870]	protein coding	1.04188	3.4616	19.9239	8.0585e-06	0.00874719
ENSG00000156587	UBE2L6	ubiquitin-conjugating enzyme E2L 6 [Source:HGNC Symbol;Acc:12490]	protein coding	0.594201	6.00297	16.4295	5.04938e-05	0.0407869
ENSG00000185880	TRIM69	tripartite motif containing 69 [Source:HGNC Symbol;Acc:17857]	protein coding	0.672955	1.58336	16.4221	5.06898e-05	0.0407869
ENSG00000154451	GBP5	guanylate binding protein 5 [Source:HGNC Symbol;Acc:19895]	protein coding	0.75724	5.29285	16.3728	5.20278e-05	0.0407869
ENSG00000138496	PARP9	poly (ADP-ribose) polymerase family, member 9 [Source:HGNC Symbol;Acc:24118]	protein coding	0.585103	6.24187	15.9517	6.49798e-05	0.0439349
ENSG00000116663	FBXO6	F-box protein 6 [Source:HGNC Symbol;Acc:13585]	protein coding	0.798563	3.37237	15.8429	6.8826e-05	0.0439349
ENSG00000151689	INPP1	inositol polyphosphate-1-phosphatase [Source:HGNC Symbol;Acc:6071]	protein coding	0.661111	2.85504	15.8165	6.979e-05	0.0439349
ENSG00000133106	EPSTI1	epithelial stromal interaction 1 (breast) [Source:HGNC Symbol;Acc:16465]	protein coding	0.590034	5.63053	15.7678	7.1611e-05	0.0439349

## Sheet: s4_dnc_d1
Ensembl Gene ID	Ensembl Gene Name	Ensembl Gene Description	Gene Type	Log2 Fold Change (SV-AS03 vs. SV-PBS)	Mean Log2 Fragment Counts Per million	Likelihood Ratio Test Statistic	P-Value	FDR
ENSG00000115415	STAT1	signal transducer and activator of transcription 1, 91kDa [Source:HGNC Symbol;Acc:11362]	protein coding	1.45159	7.90984	112.001	3.57063e-26	4.66217e-22
ENSG00000117228	GBP1	guanylate binding protein 1, interferon-inducible [Source:HGNC Symbol;Acc:4182]	protein coding	1.86067	7.1227	105.096	1.1636e-24	5.40719e-21
ENSG00000140853	NLRC5	NLR family, CARD domain containing 5 [Source:HGNC Symbol;Acc:29933]	protein coding	1.15589	7.89645	104.966	1.24237e-24	5.40719e-21
ENSG00000152766	ANKRD22	ankyrin repeat domain 22 [Source:HGNC Symbol;Acc:28321]	protein coding	4.32578	1.39841	98.1641	3.85101e-23	1.25707e-19
ENSG00000135636	DYSF	dysferlin, limb girdle muscular dystrophy 2B (autosomal recessive) [Source:HGNC Symbol;Acc:3097]	protein coding	2.13388	3.36936	92.4103	7.04458e-22	1.83962e-18
ENSG00000138496	PARP9	poly (ADP-ribose) polymerase family, member 9 [Source:HGNC Symbol;Acc:24118]	protein coding	1.06404	7.21131	91.9387	8.94049e-22	1.87781e-18
ENSG00000154451	GBP5	guanylate binding protein 5 [Source:HGNC Symbol;Acc:19895]	protein coding	2.26142	7.02728	91.7038	1.00671e-21	1.87781e-18
ENSG00000168394	TAP1	transporter 1, ATP-binding cassette, sub-family B (MDR/TAP) [Source:HGNC Symbol;Acc:43]	protein coding	0.997018	7.43222	90.468	1.87991e-21	2.96757e-18
ENSG00000137193	PIM1	pim-1 oncogene [Source:HGNC Symbol;Acc:8986]	protein coding	1.35049	5.10855	90.301	2.04551e-21	2.96757e-18
ENSG00000002549	LAP3	leucine aminopeptidase 3 [Source:HGNC Symbol;Acc:18449]	protein coding	1.19035	7.16194	89.8402	2.58188e-21	3.37116e-18
ENSG00000150337	FCGR1A	Fc fragment of IgG, high affinity Ia, receptor (CD64) [Source:HGNC Symbol;Acc:3613]	protein coding	2.40156	1.77737	87.4687	8.56245e-21	1.01636e-17
ENSG00000148175	STOM	stomatin [Source:HGNC Symbol;Acc:3383]	protein coding	0.750189	5.3884	84.9496	3.06071e-20	3.3303e-17
ENSG00000163568	AIM2	absent in melanoma 2 [Source:HGNC Symbol;Acc:357]	protein coding	1.79117	3.02278	82.1734	1.24658e-19	1.25205e-16
ENSG00000221963	APOL6	apolipoprotein L, 6 [Source:HGNC Symbol;Acc:14870]	protein coding	1.13858	5.53867	81.2553	1.98365e-19	1.85004e-16
ENSG00000133106	EPSTI1	epithelial stromal interaction 1 (breast) [Source:HGNC Symbol;Acc:16465]	protein coding	1.11362	5.89071	80.6998	2.62743e-19	2.28709e-16
ENSG00000162654	GBP4	guanylate binding protein 4 [Source:HGNC Symbol;Acc:20480]	protein coding	1.55813	7.24873	78.6058	7.58248e-19	6.18778e-16
ENSG00000204267	TAP2	transporter 2, ATP-binding cassette, sub-family B (MDR/TAP) [Source:HGNC Symbol;Acc:44]	protein coding	0.655586	6.65699	78.2222	9.20787e-19	7.07219e-16
ENSG00000010030	ETV7	ets variant 7 [Source:HGNC Symbol;Acc:18160]	protein coding	2.94525	1.60087	76.4356	2.27518e-18	1.60238e-15
ENSG00000100911	PSME2	proteasome (prosome, macropain) activator subunit 2 (PA28 beta) [Source:HGNC Symbol;Acc:9569]	protein coding	0.865231	7.56255	76.3871	2.33172e-18	1.60238e-15
ENSG00000162645	GBP2	guanylate binding protein 2, interferon-inducible [Source:HGNC Symbol;Acc:4183]	protein coding	1.36473	7.98791	74.981	4.75265e-18	3.10277e-15
ENSG00000140105	WARS	tryptophanyl-tRNA synthetase [Source:HGNC Symbol;Acc:12729]	protein coding	1.23168	10.0963	73.5824	9.65215e-18	6.00134e-15
ENSG00000128284	APOL3	apolipoprotein L, 3 [Source:HGNC Symbol;Acc:14868]	protein coding	0.815057	6.78199	73.432	1.04164e-17	6.18215e-15
ENSG00000156587	UBE2L6	ubiquitin-conjugating enzyme E2L 6 [Source:HGNC Symbol;Acc:12490]	protein coding	0.923981	6.97679	71.7356	2.46049e-17	1.39681e-14
ENSG00000116663	FBXO6	F-box protein 6 [Source:HGNC Symbol;Acc:13585]	protein coding	0.677066	5.09031	71.3581	2.97931e-17	1.62087e-14
ENSG00000149131	SERPING1	serpin peptidase inhibitor, clade G (C1 inhibitor), member 1 [Source:HGNC Symbol;Acc:1228]	protein coding	2.15904	2.95479	70.2621	5.1926e-17	2.71199e-14
ENSG00000125347	IRF1	interferon regulatory factor 1 [Source:HGNC Symbol;Acc:6116]	protein coding	1.05018	8.51558	69.7561	6.71088e-17	3.33473e-14
ENSG00000177409	SAMD9L	sterile alpha motif domain containing 9-like [Source:HGNC Symbol;Acc:1349]	protein coding	0.974199	7.29289	69.7025	6.89574e-17	3.33473e-14
ENSG00000162512	SDC3	syndecan 3 [Source:HGNC Symbol;Acc:10660]	protein coding	2.12901	3.79369	69.149	9.13e-17	4.25751e-14
ENSG00000247275	AL160008.1		lincRNA	1.93857	0.956465	68.4208	1.32075e-16	5.94657e-14
ENSG00000225492	GBP1P1	guanylate binding protein 1, interferon-inducible pseudogene 1 [Source:HGNC Symbol;Acc:39561]	processed transcript	3.05352	0.637464	65.613	5.48769e-16	2.31138e-13
ENSG00000177989	ODF3B	outer dense fiber of sperm tails 3B [Source:HGNC Symbol;Acc:34388]	protein coding	0.80282	7.28627	64.5658	9.33602e-16	3.80939e-13
ENSG00000240065	PSMB9	proteasome (prosome, macropain) subunit, beta type, 9 (large multifunctional peptidase 2) [Source:HGNC Symbol;Acc:9546]	protein coding	0.709438	7.39353	64.1339	1.16243e-15	4.59935e-13
ENSG00000064300	NGFR	nerve growth factor receptor [Source:HGNC Symbol;Acc:7809]	protein coding	2.16421	0.872039	62.8611	2.21813e-15	8.51828e-13
ENSG00000183762	KREMEN1	kringle containing transmembrane protein 1 [Source:HGNC Symbol;Acc:17550]	protein coding	1.65036	2.42641	61.5739	4.26438e-15	1.59086e-12
ENSG00000100342	APOL1	apolipoprotein L, 1 [Source:HGNC Symbol;Acc:618]	protein coding	0.803405	5.04923	61.4264	4.59604e-15	1.66696e-12
ENSG00000130489	SCO2	SCO cytochrome oxidase deficient homolog 2 (yeast) [Source:HGNC Symbol;Acc:10604]	protein coding	0.868258	7.11151	60.5739	7.08682e-15	2.37263e-12
ENSG00000055130	CUL1	cullin 1 [Source:HGNC Symbol;Acc:2551]	protein coding	0.649442	6.3412	60.5049	7.33947e-15	2.39579e-12
ENSG00000198019	FCGR1B	Fc fragment of IgG, high affinity Ib, receptor (CD64) [Source:HGNC Symbol;Acc:3614]	protein coding	2.19628	1.49787	60.3033	8.13089e-15	2.58939e-12
ENSG00000108679	LGALS3BP	lectin, galactoside-binding, soluble, 3 binding protein [Source:HGNC Symbol;Acc:6564]	protein coding	1.11576	3.6909	59.8141	1.04255e-14	3.24107e-12
ENSG00000145685	LHFPL2	lipoma HMGIC fusion partner-like 2 [Source:HGNC Symbol;Acc:6588]	protein coding	1.09066	2.57317	59.0714	1.52056e-14	4.61719e-12
ENSG00000068079	IFI35	interferon-induced protein 35 [Source:HGNC Symbol;Acc:5399]	protein coding	0.711993	5.66143	58.5551	1.97675e-14	5.86601e-12
ENSG00000117226	GBP3	guanylate binding protein 3 [Source:HGNC Symbol;Acc:4184]	protein coding	0.633879	5.15507	58.3464	2.198e-14	6.37762e-12
ENSG00000120217	CD274	CD274 molecule [Source:HGNC Symbol;Acc:17635]	protein coding	2.53763	0.435058	57.5801	3.24484e-14	9.01444e-12
ENSG00000225131	PSME2P2	proteasome activator subunit 2 pseudogene 2 [Source:HGNC Symbol;Acc:30160]	pseudogene	1.06449	1.41685	57.1555	4.02678e-14	1.09537e-11
ENSG00000173193	PARP14	poly (ADP-ribose) polymerase family, member 14 [Source:HGNC Symbol;Acc:29232]	protein coding	0.744829	8.19591	56.6901	5.10204e-14	1.35954e-11
ENSG00000172159	FRMD3	FERM domain containing 3 [Source:HGNC Symbol;Acc:24125]	protein coding	1.45817	2.67152	55.5349	9.18167e-14	2.30548e-11
ENSG00000132530	XAF1	XIAP associated factor 1 [Source:HGNC Symbol;Acc:30932]	protein coding	0.656143	7.29515	54.5778	1.49416e-13	3.68098e-11
ENSG00000025708	TYMP	thymidine phosphorylase [Source:HGNC Symbol;Acc:3148]	protein coding	0.668101	9.76718	54.2545	1.76133e-13	4.25884e-11
ENSG00000168062	BATF2	basic leucine zipper transcription factor, ATF-like 2 [Source:HGNC Symbol;Acc:25163]	protein coding	1.73142	2.9455	53.7018	2.33348e-13	5.53967e-11
ENSG00000133321	RARRES3	retinoic acid receptor responder (tazarotene induced) 3 [Source:HGNC Symbol;Acc:9869]	protein coding	0.884094	4.87479	52.1264	5.20411e-13	1.21339e-10
ENSG00000233029	RP11-439A17.9		lincRNA	2.20058	-0.540229	50.7297	1.06006e-12	2.34597e-10
ENSG00000128335	APOL2	apolipoprotein L, 2 [Source:HGNC Symbol;Acc:619]	protein coding	0.655247	6.2449	50.0547	1.49519e-12	3.25378e-10
ENSG00000163412	EIF4E3	eukaryotic translation initiation factor 4E family member 3 [Source:HGNC Symbol;Acc:31837]	protein coding	0.762839	4.40291	48.6651	3.03621e-12	6.29267e-10
ENSG00000007129	CEACAM21	carcinoembryonic antigen-related cell adhesion molecule 21 [Source:HGNC Symbol;Acc:28834]	protein coding	0.771443	2.36768	48.4724	3.34967e-12	6.83386e-10
ENSG00000158517	NCF1	neutrophil cytosolic factor 1 [Source:HGNC Symbol;Acc:7660]	protein coding	0.957616	4.37842	48.4397	3.40603e-12	6.84194e-10
ENSG00000185507	IRF7	interferon regulatory factor 7 [Source:HGNC Symbol;Acc:6122]	protein coding	0.618444	6.92154	47.6292	5.14966e-12	1.00357e-09
ENSG00000214872	SMTNL1	smoothelin-like 1 [Source:HGNC Symbol;Acc:32394]	protein coding	1.17217	2.19921	47.0063	7.07575e-12	1.32703e-09
ENSG00000124256	ZBP1	Z-DNA binding protein 1 [Source:HGNC Symbol;Acc:16176]	protein coding	0.892233	4.08456	46.7005	8.27096e-12	1.49992e-09
ENSG00000119917	IFIT3	interferon-induced protein with tetratricopeptide repeats 3 [Source:HGNC Symbol;Acc:5411]	protein coding	1.08441	6.01005	46.0474	1.15429e-11	2.0646e-09
ENSG00000168899	VAMP5	vesicle-associated membrane protein 5 (myobrevin) [Source:HGNC Symbol;Acc:12646]	protein coding	1.05241	5.66586	46.0027	1.18088e-11	2.08362e-09
ENSG00000026751	SLAMF7	SLAM family member 7 [Source:HGNC Symbol;Acc:21394]	protein coding	0.847224	6.72353	45.9613	1.20612e-11	2.09977e-09
ENSG00000145287	PLAC8	placenta-specific 8 [Source:HGNC Symbol;Acc:19254]	protein coding	0.732787	6.8173	45.0851	1.88652e-11	3.24108e-09
ENSG00000169245	CXCL10	chemokine (C-X-C motif) ligand 10 [Source:HGNC Symbol;Acc:10637]	protein coding	1.89385	2.71979	44.3077	2.80605e-11	4.66541e-09
ENSG00000183134	GPR44	G protein-coupled receptor 44 [Source:HGNC Symbol;Acc:4502]	protein coding	-0.651944	6.14149	44.2715	2.85849e-11	4.66541e-09
ENSG00000140511	HAPLN3	hyaluronan and proteoglycan link protein 3 [Source:HGNC Symbol;Acc:21446]	protein coding	1.82541	1.83642	44.1538	3.03561e-11	4.89333e-09
ENSG00000111452	GPR133	G protein-coupled receptor 133 [Source:HGNC Symbol;Acc:19893]	protein coding	-0.760846	5.04549	43.6387	3.94952e-11	6.21312e-09
ENSG00000243649	CFB	complement factor B [Source:HGNC Symbol;Acc:1037]	protein coding	1.48754	0.555907	43.392	4.48007e-11	6.96385e-09
ENSG00000020577	SAMD4A	sterile alpha motif domain containing 4A [Source:HGNC Symbol;Acc:23023]	protein coding	0.817507	5.62906	42.7174	6.3246e-11	9.38413e-09
ENSG00000163840	DTX3L	deltex 3-like (Drosophila) [Source:HGNC Symbol;Acc:30323]	protein coding	0.60955	6.41949	42.4848	7.12354e-11	1.04508e-08
ENSG00000173821	RNF213	ring finger protein 213 [Source:HGNC Symbol;Acc:14539]	protein coding	0.644175	9.86556	41.2622	1.33115e-10	1.86891e-08
ENSG00000165178	NCF1C	neutrophil cytosolic factor 1C pseudogene [Source:HGNC Symbol;Acc:32523]	pseudogene	0.944816	3.33281	41.0719	1.46732e-10	2.01671e-08
ENSG00000130487	KLHDC7B	kelch domain containing 7B [Source:HGNC Symbol;Acc:25145]	protein coding	0.669776	3.20796	40.0807	2.43681e-10	3.24668e-08
ENSG00000121858	TNFSF10	tumor necrosis factor (ligand) superfamily, member 10 [Source:HGNC Symbol;Acc:11925]	protein coding	0.82149	7.43484	39.8989	2.67457e-10	3.52746e-08
ENSG00000134326	CMPK2	cytidine monophosphate (UMP-CMP) kinase 2, mitochondrial [Source:HGNC Symbol;Acc:27015]	protein coding	0.616288	4.94439	39.8379	2.75935e-10	3.60288e-08
ENSG00000165806	CASP7	caspase 7, apoptosis-related cysteine peptidase [Source:HGNC Symbol;Acc:1508]	protein coding	0.646082	4.50094	39.6921	2.97325e-10	3.77845e-08
ENSG00000182487	NCF1B	neutrophil cytosolic factor 1B pseudogene [Source:HGNC Symbol;Acc:32522]	processed transcript	1.11618	2.03373	38.9438	4.36177e-10	5.42397e-08
ENSG00000111331	OAS3	2`-5`-oligoadenylate synthetase 3, 100kDa [Source:HGNC Symbol;Acc:8088]	protein coding	0.592881	7.85095	38.8673	4.53609e-10	5.54311e-08
ENSG00000169184	MN1	meningioma (disrupted in balanced translocation) 1 [Source:HGNC Symbol;Acc:7180]	protein coding	-0.833962	3.41004	38.8646	4.54249e-10	5.54311e-08
ENSG00000158156	XKR8	XK, Kell blood group complex subunit-related family, member 8 [Source:HGNC Symbol;Acc:25508]	protein coding	0.871731	4.33992	38.0679	6.83247e-10	8.18454e-08
ENSG00000185885	IFITM1	interferon induced transmembrane protein 1 (9-27) [Source:HGNC Symbol;Acc:5412]	protein coding	1.00622	5.52692	37.8049	7.81857e-10	9.28064e-08
ENSG00000166278	C2	complement component 2 [Source:HGNC Symbol;Acc:1248]	protein coding	0.913854	3.21092	37.7592	8.00379e-10	9.41491e-08
ENSG00000137959	IFI44L	interferon-induced protein 44-like [Source:HGNC Symbol;Acc:17817]	protein coding	1.01008	4.61892	37.6027	8.67244e-10	1.00209e-07
ENSG00000188313	PLSCR1	phospholipid scramblase 1 [Source:HGNC Symbol;Acc:9092]	protein coding	0.585143	6.12531	37.0924	1.12662e-09	1.27549e-07
ENSG00000162614	NEXN	nexilin (F actin binding protein) [Source:HGNC Symbol;Acc:29557]	protein coding	1.16437	1.61979	37.0644	1.14293e-09	1.27549e-07
ENSG00000101017	CD40	CD40 molecule, TNF receptor superfamily member 5 [Source:HGNC Symbol;Acc:11919]	protein coding	0.734658	4.36865	36.788	1.317e-09	1.45729e-07
ENSG00000188282	RUFY4	RUN and FYVE domain containing 4 [Source:HGNC Symbol;Acc:24804]	protein coding	0.832704	3.56999	36.5499	1.48804e-09	1.63272e-07
ENSG00000198959	TGM2	transglutaminase 2 (C polypeptide, protein-glutamine-gamma-glutamyltransferase) [Source:HGNC Symbol;Acc:11778]	protein coding	1.39994	2.47338	35.6951	2.3074e-09	2.44941e-07
ENSG00000137965	IFI44	interferon-induced protein 44 [Source:HGNC Symbol;Acc:16938]	protein coding	0.718841	5.25893	33.5967	6.7809e-09	6.65701e-07
ENSG00000154319	FAM167A	family with sequence similarity 167, member A [Source:HGNC Symbol;Acc:15549]	protein coding	-0.61474	3.23683	32.227	1.37171e-08	1.23389e-06
ENSG00000126709	IFI6	interferon, alpha-inducible protein 6 [Source:HGNC Symbol;Acc:4054]	protein coding	0.634955	5.52028	32.066	1.49019e-08	1.32363e-06
ENSG00000197536	C5orf56	chromosome 5 open reading frame 56 [Source:HGNC Symbol;Acc:33838]	protein coding	0.643934	4.54235	31.992	1.54806e-08	1.35658e-06
ENSG00000164292	RHOBTB3	Rho-related BTB domain containing 3 [Source:HGNC Symbol;Acc:18757]	protein coding	1.20034	0.806025	31.7693	1.73616e-08	1.51127e-06
ENSG00000187608	ISG15	ISG15 ubiquitin-like modifier [Source:HGNC Symbol;Acc:4053]	protein coding	0.678722	5.2422	31.6627	1.83412e-08	1.58596e-06
ENSG00000125148	MT2A	metallothionein 2A [Source:HGNC Symbol;Acc:7406]	protein coding	0.960868	5.32689	31.5362	1.95756e-08	1.68157e-06
ENSG00000136867	SLC31A2	solute carrier family 31 (copper transporters), member 2 [Source:HGNC Symbol;Acc:11017]	protein coding	0.73444	4.30235	31.0142	2.56144e-08	2.11675e-06
ENSG00000169994	MYO7B	myosin VIIB [Source:HGNC Symbol;Acc:7607]	protein coding	0.869412	4.91155	29.8438	4.68296e-08	3.70579e-06
ENSG00000256262	RP11-117B7.1		processed transcript	0.917461	1.17337	29.364	5.99816e-08	4.6897e-06
ENSG00000160183	TMPRSS3	transmembrane protease, serine 3 [Source:HGNC Symbol;Acc:11877]	protein coding	1.13712	2.30648	28.9739	7.33591e-08	5.56889e-06
ENSG00000138134	STAMBPL1	STAM binding protein-like 1 [Source:HGNC Symbol;Acc:24105]	protein coding	1.18981	1.30837	28.9435	7.45202e-08	5.62434e-06
ENSG00000150637	CD226	CD226 molecule [Source:HGNC Symbol;Acc:16961]	protein coding	0.639047	3.09776	28.5108	9.31781e-08	6.889e-06
ENSG00000164684	ZNF704	zinc finger protein 704 [Source:HGNC Symbol;Acc:32291]	protein coding	-0.988179	1.45099	28.5064	9.33869e-08	6.889e-06
ENSG00000198829	SUCNR1	succinate receptor 1 [Source:HGNC Symbol;Acc:4542]	protein coding	1.33187	0.716772	28.2763	1.05176e-07	7.71506e-06
ENSG00000184221	OLIG1	oligodendrocyte transcription factor 1 [Source:HGNC Symbol;Acc:16983]	protein coding	-0.734021	5.56577	28.0805	1.16375e-07	8.39509e-06
ENSG00000113368	LMNB1	lamin B1 [Source:HGNC Symbol;Acc:6637]	protein coding	0.891793	5.1905	27.1536	1.87916e-07	1.29821e-05
ENSG00000179044	EXOC3L1	exocyst complex component 3-like 1 [Source:HGNC Symbol;Acc:27540]	protein coding	0.884437	2.0136	27.0055	2.02882e-07	1.38693e-05
ENSG00000131203	IDO1	indoleamine 2,3-dioxygenase 1 [Source:HGNC Symbol;Acc:6059]	protein coding	1.34809	2.34223	26.8542	2.19401e-07	1.47666e-05
ENSG00000145431	PDGFC	platelet derived growth factor C [Source:HGNC Symbol;Acc:8801]	protein coding	-0.589795	4.12071	26.5034	2.63078e-07	1.75256e-05
ENSG00000090975	PITPNM2	phosphatidylinositol transfer protein, membrane-associated 2 [Source:HGNC Symbol;Acc:21044]	protein coding	-0.625035	3.4887	26.3998	2.7757e-07	1.80882e-05
ENSG00000172183	ISG20	interferon stimulated exonuclease gene 20kDa [Source:HGNC Symbol;Acc:6130]	protein coding	0.753874	3.8077	26.2291	3.03224e-07	1.94078e-05
ENSG00000145555	MYO10	myosin X [Source:HGNC Symbol;Acc:7593]	protein coding	-0.684023	4.0475	26.0662	3.29917e-07	2.09113e-05
ENSG00000235750	KIAA0040	KIAA0040 [Source:HGNC Symbol;Acc:28950]	lincRNA	0.601416	4.40503	24.8829	6.09194e-07	3.61557e-05
ENSG00000137628	DDX60	DEAD (Asp-Glu-Ala-Asp) box polypeptide 60 [Source:HGNC Symbol;Acc:25942]	protein coding	0.590178	5.30721	24.7818	6.42001e-07	3.77595e-05
ENSG00000119922	IFIT2	interferon-induced protein with tetratricopeptide repeats 2 [Source:HGNC Symbol;Acc:5409]	protein coding	0.800105	5.4976	24.6307	6.9436e-07	4.04744e-05
ENSG00000165092	ALDH1A1	aldehyde dehydrogenase 1 family, member A1 [Source:HGNC Symbol;Acc:402]	protein coding	0.987603	1.21386	24.3079	8.21002e-07	4.67911e-05
ENSG00000173369	C1QB	complement component 1, q subcomponent, B chain [Source:HGNC Symbol;Acc:1242]	protein coding	1.15814	4.40267	24.2117	8.63073e-07	4.85739e-05
ENSG00000237980	RP11-338C15.3		processed transcript	0.629167	2.38384	24.1594	8.86811e-07	4.96956e-05
ENSG00000163823	CCR1	chemokine (C-C motif) receptor 1 [Source:HGNC Symbol;Acc:1602]	protein coding	0.610444	4.78546	23.8704	1.03045e-06	5.67705e-05
ENSG00000100336	APOL4	apolipoprotein L, 4 [Source:HGNC Symbol;Acc:14867]	protein coding	1.07115	1.91323	23.2523	1.42077e-06	7.60285e-05
ENSG00000158714	SLAMF8	SLAM family member 8 [Source:HGNC Symbol;Acc:21391]	protein coding	0.822637	4.17941	23.2301	1.43729e-06	7.65988e-05
ENSG00000138646	HERC5	hect domain and RLD 5 [Source:HGNC Symbol;Acc:24368]	protein coding	0.632452	3.82919	23.0681	1.5636e-06	8.19918e-05
ENSG00000130881	LRP3	low density lipoprotein receptor-related protein 3 [Source:HGNC Symbol;Acc:6695]	protein coding	-0.588758	4.07371	22.8373	1.7631e-06	9.13522e-05
ENSG00000234518	RP5-837D10.2		pseudogene	0.688883	3.03872	22.7772	1.81908e-06	9.35108e-05
ENSG00000185745	IFIT1	interferon-induced protein with tetratricopeptide repeats 1 [Source:HGNC Symbol;Acc:5407]	protein coding	0.746882	4.31438	22.3197	2.30826e-06	0.000114163
ENSG00000224083	RP11-39K24.4		pseudogene	1.11593	0.640154	22.288	2.34667e-06	0.00011519
ENSG00000129673	AANAT	aralkylamine N-acetyltransferase [Source:HGNC Symbol;Acc:19]	protein coding	0.85309	1.36858	22.1624	2.50532e-06	0.00012206
ENSG00000236254	RP11-39K24.8		pseudogene	1.07804	0.0969297	21.9393	2.81414e-06	0.00013609
ENSG00000229754	CXCR2P1	chemokine (C-X-C motif) receptor 2 pseudogene 1 [Source:HGNC Symbol;Acc:6028]	processed transcript	0.819859	5.88815	21.4538	3.62462e-06	0.000169629
ENSG00000139211	AMIGO2	adhesion molecule with Ig-like domain 2 [Source:HGNC Symbol;Acc:24073]	protein coding	0.879761	1.2904	21.3922	3.74294e-06	0.00017392
ENSG00000240710	RP11-430C7.4		processed transcript	0.90209	0.402987	21.337	3.85225e-06	0.000178365
ENSG00000169398	PTK2	PTK2 protein tyrosine kinase 2 [Source:HGNC Symbol;Acc:9611]	protein coding	0.606507	3.14054	21.1712	4.20031e-06	0.000192433
ENSG00000185499	MUC1	mucin 1, cell surface associated [Source:HGNC Symbol;Acc:7508]	protein coding	1.46245	0.20965	21.1413	4.26631e-06	0.000194774
ENSG00000054690	PLEKHH1	pleckstrin homology domain containing, family H (with MyTH4 domain) member 1 [Source:HGNC Symbol;Acc:17733]	protein coding	0.716748	1.3659	20.9215	4.78496e-06	0.000216184
ENSG00000236567	RP11-39K24.7		pseudogene	1.0735	1.19982	20.4089	6.25383e-06	0.000275866
ENSG00000154188	ANGPT1	angiopoietin 1 [Source:HGNC Symbol;Acc:484]	protein coding	-0.933791	0.595014	19.8344	8.44478e-06	0.000353408
ENSG00000130164	LDLR	low density lipoprotein receptor [Source:HGNC Symbol;Acc:6547]	protein coding	0.620369	3.48935	19.8015	8.59162e-06	0.000358405
ENSG00000156127	BATF	basic leucine zipper transcription factor, ATF-like [Source:HGNC Symbol;Acc:958]	protein coding	0.636585	2.41325	19.427	1.04518e-05	0.000422503
ENSG00000231528	NCRNA00256A	non-protein coding RNA 256A [Source:HGNC Symbol;Acc:27855]	lincRNA	0.992325	0.468543	19.0382	1.28125e-05	0.000497894
ENSG00000111181	SLC6A12	solute carrier family 6 (neurotransmitter transporter, betaine/GABA), member 12 [Source:HGNC Symbol;Acc:11045]	protein coding	0.621076	3.631	18.8973	1.37951e-05	0.000529771
ENSG00000067057	PFKP	phosphofructokinase, platelet [Source:HGNC Symbol;Acc:8878]	protein coding	0.650032	4.33499	18.7772	1.46909e-05	0.000561006
ENSG00000183019	C19orf59	chromosome 19 open reading frame 59 [Source:HGNC Symbol;Acc:27291]	protein coding	1.16293	0.292761	18.7419	1.49657e-05	0.000566397
ENSG00000234511	C5orf58	chromosome 5 open reading frame 58 [Source:HGNC Symbol;Acc:37272]	protein coding	0.590892	2.08904	18.4799	1.71702e-05	0.000627987
ENSG00000154025	SLC5A10	solute carrier family 5 (sodium/glucose cotransporter), member 10 [Source:HGNC Symbol;Acc:23155]	protein coding	-0.694644	2.21732	18.4664	1.72928e-05	0.000630704
ENSG00000089169	RPH3A	rabphilin 3A homolog (mouse) [Source:HGNC Symbol;Acc:17056]	protein coding	-0.6758	3.76441	18.2906	1.89636e-05	0.000682114
ENSG00000183087	GAS6	growth arrest-specific 6 [Source:HGNC Symbol;Acc:4168]	protein coding	0.717876	5.6029	18.1956	1.99337e-05	0.00071504
ENSG00000171695	C20orf201	chromosome 20 open reading frame 201 [Source:HGNC Symbol;Acc:33718]	protein coding	-0.661932	1.54413	18.0836	2.11418e-05	0.000754232
ENSG00000225886	RP11-288L9.4		processed transcript	1.10576	0.123857	18.0045	2.20384e-05	0.000780118
ENSG00000161643	SIGLEC16	sialic acid binding Ig-like lectin 16 (gene/pseudogene) [Source:HGNC Symbol;Acc:24851]	protein coding	0.679529	3.0073	17.8556	2.38319e-05	0.00082814
ENSG00000256948	RP11-598F7.3		processed transcript	0.886506	0.554608	17.7374	2.53585e-05	0.000875941
ENSG00000221955	SLC12A8	solute carrier family 12 (potassium/chloride transporters), member 8 [Source:HGNC Symbol;Acc:15595]	protein coding	0.760795	0.28121	17.6164	2.70242e-05	0.00092015
ENSG00000151693	ASAP2	ArfGAP with SH3 domain, ankyrin repeat and PH domain 2 [Source:HGNC Symbol;Acc:2721]	protein coding	0.852708	2.49798	17.5044	2.86638e-05	0.000967735
ENSG00000197506	SLC28A3	solute carrier family 28 (sodium-coupled nucleoside transporter), member 3 [Source:HGNC Symbol;Acc:16484]	protein coding	-0.906886	2.3807	17.3253	3.14969e-05	0.00103852
ENSG00000173894	CBX2	chromobox homolog 2 [Source:HGNC Symbol;Acc:1552]	protein coding	-0.593919	1.65225	17.2139	3.33987e-05	0.00107942
ENSG00000249863	RP11-177C12.1		pseudogene	-0.654037	1.29754	17.1901	3.38194e-05	0.00108764
ENSG00000172828	CES3	carboxylesterase 3 [Source:HGNC Symbol;Acc:1865]	protein coding	-0.673861	0.869416	16.9626	3.8124e-05	0.00121411
ENSG00000130720	FIBCD1	fibrinogen C domain containing 1 [Source:HGNC Symbol;Acc:25922]	protein coding	-0.888458	2.08762	16.942	3.85394e-05	0.00122435
ENSG00000238000	RP11-274E7.2		pseudogene	0.999497	0.322521	16.8847	3.97208e-05	0.00125274
ENSG00000184979	USP18	ubiquitin specific peptidase 18 [Source:HGNC Symbol;Acc:12616]	protein coding	0.684599	2.24431	16.332	5.31584e-05	0.00158925
ENSG00000257894	RP1-78O14.1		lincRNA	0.625324	0.916687	16.1056	5.99071e-05	0.00176173
ENSG00000143546	S100A8	S100 calcium binding protein A8 [Source:HGNC Symbol;Acc:10498]	protein coding	0.853169	5.81412	15.9723	6.42747e-05	0.00186475
ENSG00000176749	CDK5R1	cyclin-dependent kinase 5, regulatory subunit 1 (p35) [Source:HGNC Symbol;Acc:1775]	protein coding	-0.586613	3.22477	15.9456	6.51898e-05	0.00187569
ENSG00000181036	FCRL6	Fc receptor-like 6 [Source:HGNC Symbol;Acc:31910]	protein coding	0.837323	2.48954	15.8989	6.68176e-05	0.00190488
ENSG00000204060	FOXO6	forkhead box O6 [Source:HGNC Symbol;Acc:24814]	protein coding	-0.878677	0.876541	15.4455	8.4919e-05	0.00234104
ENSG00000177732	SOX12	SRY (sex determining region Y)-box 12 [Source:HGNC Symbol;Acc:11198]	protein coding	-0.700158	1.68008	15.3414	8.97276e-05	0.00242562
ENSG00000104970	KIR3DX1	killer cell immunoglobulin-like receptor, three domains, X1 [Source:HGNC Symbol;Acc:25043]	protein coding	0.783275	0.78027	15.2968	9.18703e-05	0.00247475
ENSG00000226067	RP11-403I13.7		processed transcript	0.713286	0.272411	15.0971	0.000102121	0.0026883
ENSG00000132744	ACY3	aspartoacylase (aminocyclase) 3 [Source:HGNC Symbol;Acc:24104]	protein coding	-0.71154	3.5723	15.088	0.000102615	0.00269585
ENSG00000105967	TFEC	transcription factor EC [Source:HGNC Symbol;Acc:11754]	protein coding	0.616135	5.41883	14.536	0.000137508	0.00343953
ENSG00000230225	RP11-39K24.15		pseudogene	0.980661	-0.0306122	14.4817	0.00014153	0.00353277
ENSG00000167779	IGFBP6	insulin-like growth factor binding protein 6 [Source:HGNC Symbol;Acc:5475]	protein coding	-0.81128	1.87194	14.4034	0.000147539	0.00364163
ENSG00000204745	AC083899.3		pseudogene	-0.744335	0.0978978	14.1825	0.000165903	0.00400822
ENSG00000108984	MAP2K6	mitogen-activated protein kinase kinase 6 [Source:HGNC Symbol;Acc:6846]	protein coding	-0.764408	1.99617	14.1415	0.000169558	0.00406225
ENSG00000152689	RASGRP3	RAS guanyl releasing protein 3 (calcium and DAG-regulated) [Source:HGNC Symbol;Acc:14545]	protein coding	0.632668	1.09629	13.9851	0.000184269	0.00437456
ENSG00000204764	RANBP17	RAN binding protein 17 [Source:HGNC Symbol;Acc:14428]	protein coding	-0.775047	0.107062	13.7937	0.000204021	0.00473716
ENSG00000161640	SIGLEC11	sialic acid binding Ig-like lectin 11 [Source:HGNC Symbol;Acc:15622]	protein coding	0.738908	1.34354	13.6893	0.00021568	0.00492331
ENSG00000173762	CD7	CD7 molecule [Source:HGNC Symbol;Acc:1695]	protein coding	0.705596	3.52463	13.4662	0.000242906	0.00538476
ENSG00000184557	SOCS3	suppressor of cytokine signaling 3 [Source:HGNC Symbol;Acc:19391]	protein coding	1.22799	4.14084	13.3588	0.000257209	0.00564433
ENSG00000198719	DLL1	delta-like 1 (Drosophila) [Source:HGNC Symbol;Acc:2908]	protein coding	0.626401	1.43182	13.1694	0.000284554	0.00616156
ENSG00000145365	TIFA	TRAF-interacting protein with forkhead-associated domain [Source:HGNC Symbol;Acc:19075]	protein coding	0.658839	2.37552	12.9232	0.000324537	0.00681268
ENSG00000244773	AC132872.2		lincRNA	-0.639735	0.261989	12.8586	0.000335934	0.00699569
ENSG00000166780	C16orf45	chromosome 16 open reading frame 45 [Source:HGNC Symbol;Acc:19213]	protein coding	-0.781845	0.164337	12.7845	0.000349494	0.00718637
ENSG00000159189	C1QC	complement component 1, q subcomponent, C chain [Source:HGNC Symbol;Acc:1245]	protein coding	1.03846	2.11942	12.7367	0.000358555	0.00728096
ENSG00000004468	CD38	CD38 molecule [Source:HGNC Symbol;Acc:1667]	protein coding	0.660267	2.33764	12.5223	0.000402125	0.00794334
ENSG00000154655	L3MBTL4	l(3)mbt-like 4 (Drosophila) [Source:HGNC Symbol;Acc:26677]	protein coding	0.725039	0.601711	12.4714	0.000413238	0.00812598
ENSG00000038945	MSR1	macrophage scavenger receptor 1 [Source:HGNC Symbol;Acc:7376]	protein coding	0.588932	4.72581	12.4473	0.000418599	0.00820667
ENSG00000074181	NOTCH3	notch 3 [Source:HGNC Symbol;Acc:7883]	protein coding	-0.889648	2.54642	12.3031	0.000452196	0.00873421
ENSG00000126262	FFAR2	free fatty acid receptor 2 [Source:HGNC Symbol;Acc:4501]	protein coding	0.618651	3.16467	12.2451	0.000466477	0.00889167
ENSG00000235865	C9orf31	chromosome 9 open reading frame 31 [Source:HGNC Symbol;Acc:23372]	protein coding	0.70763	0.344163	12.2202	0.000472743	0.00898487
ENSG00000115590	IL1R2	interleukin 1 receptor, type II [Source:HGNC Symbol;Acc:5994]	protein coding	-0.70982	4.0804	12.198	0.000478395	0.00905598
ENSG00000253882	RP11-61L23.2		processed transcript	0.676093	0.35351	12.1371	0.000494278	0.00925938
ENSG00000200534	SNORA33_200534	small nucleolar RNA, H/ACA box 33 [Source:HGNC Symbol;Acc:32623]	snoRNA	0.803588	0.157522	12.1208	0.000498638	0.00932768
ENSG00000143297	FCRL5	Fc receptor-like 5 [Source:HGNC Symbol;Acc:18508]	protein coding	-0.747786	0.638903	11.9235	0.000554312	0.0100803
ENSG00000167191	GPRC5B	G protein-coupled receptor, family C, group 5, member B [Source:HGNC Symbol;Acc:13308]	protein coding	-0.797832	0.205808	11.1043	0.000861285	0.0146812
ENSG00000162772	ATF3	activating transcription factor 3 [Source:HGNC Symbol;Acc:785]	protein coding	0.761423	4.40066	10.8057	0.00101186	0.0167451
ENSG00000137834	SMAD6	SMAD family member 6 [Source:HGNC Symbol;Acc:6772]	protein coding	-0.635915	0.621118	10.3663	0.00128337	0.0202134
ENSG00000163814	CDCP1	CUB domain containing protein 1 [Source:HGNC Symbol;Acc:24357]	protein coding	0.720589	2.56382	10.3482	0.00129604	0.0203394
ENSG00000254802	AC022182.3	hCG1816373-like (LOC100130298), non-coding RNA [Source:RefSeq DNA;Acc:NR_034003]	processed transcript	0.657533	-0.125811	10.3331	0.00130668	0.0204203
ENSG00000135074	ADAM19	ADAM metallopeptidase domain 19 [Source:HGNC Symbol;Acc:197]	protein coding	0.675289	4.10503	10.2315	0.00138059	0.0212165
ENSG00000219607	PPP1R3G	protein phosphatase 1, regulatory (inhibitor) subunit 3G [Source:HGNC Symbol;Acc:14945]	protein coding	-0.643193	0.553206	10.0454	0.00152725	0.022928
ENSG00000231865	AP000936.3		processed transcript	0.657271	0.714588	10.024	0.0015451	0.0231623
ENSG00000059804	SLC2A3	solute carrier family 2 (facilitated glucose transporter), member 3 [Source:HGNC Symbol;Acc:11007]	protein coding	0.777099	4.90227	9.91822	0.00163651	0.0240554
ENSG00000100276	RASL10A	RAS-like, family 10, member A [Source:HGNC Symbol;Acc:16954]	protein coding	-0.714446	0.520319	9.91602	0.00163846	0.0240554
ENSG00000254017	IGHEP2	immunoglobulin heavy constant epsilon P2 (pseudogene) [Source:HGNC Symbol;Acc:5524]	IG C pseudogene	0.732402	0.936938	9.61149	0.00193363	0.027177
ENSG00000245848	CEBPA	CCAAT/enhancer binding protein (C/EBP), alpha [Source:HGNC Symbol;Acc:1833]	protein coding	-0.590744	3.23232	9.56202	0.00198645	0.0278294
ENSG00000136960	ENPP2	ectonucleotide pyrophosphatase/phosphodiesterase 2 [Source:HGNC Symbol;Acc:3357]	protein coding	0.659745	0.934304	9.51129	0.00204212	0.0283961
ENSG00000180855	ZNF443	zinc finger protein 443 [Source:HGNC Symbol;Acc:20878]	protein coding	-0.642104	0.164004	9.45486	0.0021059	0.0289439
ENSG00000010327	STAB1	stabilin 1 [Source:HGNC Symbol;Acc:18628]	protein coding	0.763872	5.64174	9.44407	0.00211832	0.0290841
ENSG00000166220	C10orf27	chromosome 10 open reading frame 27 [Source:HGNC Symbol;Acc:23511]	protein coding	-0.748471	0.577931	9.36449	0.0022123	0.0300896
ENSG00000115594	IL1R1	interleukin 1 receptor, type I [Source:HGNC Symbol;Acc:5993]	protein coding	-0.626584	3.07856	9.32659	0.00225852	0.0304959
ENSG00000162433	AK4	adenylate kinase 4 [Source:HGNC Symbol;Acc:363]	protein coding	0.878356	0.265157	9.13804	0.00250349	0.0329171
ENSG00000147408	CSGALNACT1	chondroitin sulfate N-acetylgalactosaminyltransferase 1 [Source:HGNC Symbol;Acc:24290]	protein coding	-0.652657	1.25569	9.13264	0.0025109	0.0329171
ENSG00000167371	PRRT2	proline-rich transmembrane protein 2 [Source:HGNC Symbol;Acc:30500]	protein coding	0.676292	0.139462	8.97747	0.00273329	0.0351266
ENSG00000179388	EGR3	early growth response 3 [Source:HGNC Symbol;Acc:3240]	protein coding	0.821858	2.21887	8.96816	0.00274726	0.0352367
ENSG00000255150	EID3	EP300 interacting inhibitor of differentiation 3 [Source:HGNC Symbol;Acc:32961]	protein coding	0.606514	0.679024	8.74597	0.00310288	0.0382977
ENSG00000110092	CCND1	cyclin D1 [Source:HGNC Symbol;Acc:1582]	protein coding	0.815685	0.587998	8.74575	0.00310324	0.0382977
ENSG00000215533	NCRNA00189	non-protein coding RNA 189 [Source:HGNC Symbol;Acc:18461]	processed transcript	0.687175	0.287464	8.57504	0.00340802	0.0410124
ENSG00000247843	AC022916.1		lincRNA	0.684081	0.133848	8.48626	0.00357839	0.0423984
ENSG00000226155	AC124944.3		processed transcript	-0.624282	0.372417	8.46258	0.00362528	0.0427781
ENSG00000130595	TNNT3	troponin T type 3 (skeletal, fast) [Source:HGNC Symbol;Acc:11950]	protein coding	-0.687258	1.24491	8.45688	0.00363665	0.0427781
ENSG00000141837	CACNA1A	calcium channel, voltage-dependent, P/Q type, alpha 1A subunit [Source:HGNC Symbol;Acc:1388]	protein coding	0.612162	0.602077	8.40449	0.00374295	0.0437135
ENSG00000237989	AP001046.5		lincRNA	0.638458	0.908096	8.389	0.00377498	0.0440482
ENSG00000198520	C1orf228	chromosome 1 open reading frame 228 [Source:HGNC Symbol;Acc:34345]	protein coding	0.747296	1.29296	8.38622	0.00378077	0.0440755
ENSG00000232354	RP11-219I21.2		processed transcript	-0.605174	0.478963	8.27868	0.00401134	0.0460651
ENSG00000254859	RP11-661A12.5		processed transcript	0.66934	-0.0914037	8.24414	0.00408838	0.0465811
ENSG00000136630	HLX	H2.0-like homeobox [Source:HGNC Symbol;Acc:4978]	protein coding	0.701214	2.85431	8.2135	0.004158	0.0469239
ENSG00000240891	PLCXD2	phosphatidylinositol-specific phospholipase C, X domain containing 2 [Source:HGNC Symbol;Acc:26462]	protein coding	0.75328	0.197829	8.13482	0.00434231	0.048296

## Sheet: s4_dnc_d3
Ensembl Gene ID	Ensembl Gene Name	Ensembl Gene Description	Gene Type	Log2 Fold Change (SV-AS03 vs. SV-PBS)	Mean Log2 Fragment Counts Per million	Likelihood Ratio Test Statistic	P-Value	FDR
ENSG00000163568	AIM2	absent in melanoma 2 [Source:HGNC Symbol;Acc:357]	protein coding	1.02267	2.83477	34.3457	4.6142e-09	3.79202e-05
ENSG00000019169	MARCO	macrophage receptor with collagenous structure [Source:HGNC Symbol;Acc:6895]	protein coding	0.82857	3.82503	33.1384	8.5827e-09	3.79202e-05
ENSG00000108679	LGALS3BP	lectin, galactoside-binding, soluble, 3 binding protein [Source:HGNC Symbol;Acc:6564]	protein coding	0.761365	3.57063	33.1096	8.7106e-09	3.79202e-05
ENSG00000158517	NCF1	neutrophil cytosolic factor 1 [Source:HGNC Symbol;Acc:7660]	protein coding	0.711692	4.29074	28.1054	1.14887e-07	0.000375105
ENSG00000165178	NCF1C	neutrophil cytosolic factor 1C pseudogene [Source:HGNC Symbol;Acc:32523]	pseudogene	0.658365	3.21458	25.4565	4.52472e-07	0.000984881
ENSG00000165092	ALDH1A1	aldehyde dehydrogenase 1 family, member A1 [Source:HGNC Symbol;Acc:402]	protein coding	1.0236	1.27161	22.5537	2.04356e-06	0.00381269
ENSG00000163823	CCR1	chemokine (C-C motif) receptor 1 [Source:HGNC Symbol;Acc:1602]	protein coding	0.635029	4.77411	21.9669	2.77389e-06	0.00452837
ENSG00000214548	MEG3	maternally expressed 3 (non-protein coding) [Source:HGNC Symbol;Acc:14575]	processed transcript	-0.85455	7.99116	20.4064	6.26214e-06	0.00646081
ENSG00000185339	TCN2	transcobalamin II [Source:HGNC Symbol;Acc:11653]	protein coding	0.680341	3.34372	18.1876	2.00177e-05	0.0163394
ENSG00000149131	SERPING1	serpin peptidase inhibitor, clade G (C1 inhibitor), member 1 [Source:HGNC Symbol;Acc:1228]	protein coding	0.791051	2.39876	16.3642	5.22628e-05	0.0310251
ENSG00000164684	ZNF704	zinc finger protein 704 [Source:HGNC Symbol;Acc:32291]	protein coding	-0.777393	1.50925	15.3407	8.97608e-05	0.0461722
ENSG00000088827	SIGLEC1	sialic acid binding Ig-like lectin 1, sialoadhesin [Source:HGNC Symbol;Acc:11127]	protein coding	1.05786	4.9075	14.9206	0.000112133	0.0474399
ENSG00000162512	SDC3	syndecan 3 [Source:HGNC Symbol;Acc:10660]	protein coding	0.752316	3.46538	14.7799	0.000120814	0.0488836

## Sheet: s4_mnc_d1
Ensembl Gene ID	Ensembl Gene Name	Ensembl Gene Description	Gene Type	Log2 Fold Change (SV-AS03 vs. SV-PBS)	Mean Log2 Fragment Counts Per million	Likelihood Ratio Test Statistic	P-Value	FDR
ENSG00000162645	GBP2	guanylate binding protein 2, interferon-inducible [Source:HGNC Symbol;Acc:4183]	protein coding	1.65256	7.7507	113.803	1.43935e-26	1.85144e-22
ENSG00000115415	STAT1	signal transducer and activator of transcription 1, 91kDa [Source:HGNC Symbol;Acc:11362]	protein coding	1.46145	8.47111	109.891	1.03519e-25	6.11378e-22
ENSG00000150337	FCGR1A	Fc fragment of IgG, high affinity Ia, receptor (CD64) [Source:HGNC Symbol;Acc:3613]	protein coding	1.79108	4.5832	109.256	1.4259e-25	6.11378e-22
ENSG00000117228	GBP1	guanylate binding protein 1, interferon-inducible [Source:HGNC Symbol;Acc:4182]	protein coding	2.66612	6.45731	107.316	3.7952e-25	1.22044e-21
ENSG00000162654	GBP4	guanylate binding protein 4 [Source:HGNC Symbol;Acc:20480]	protein coding	2.18519	6.19888	104.485	1.58409e-24	4.07523e-21
ENSG00000152766	ANKRD22	ankyrin repeat domain 22 [Source:HGNC Symbol;Acc:28321]	protein coding	3.21006	3.30917	103.634	2.43307e-24	5.21609e-21
ENSG00000002549	LAP3	leucine aminopeptidase 3 [Source:HGNC Symbol;Acc:18449]	protein coding	1.43508	7.45637	102.873	3.57407e-24	6.56761e-21
ENSG00000154451	GBP5	guanylate binding protein 5 [Source:HGNC Symbol;Acc:19895]	protein coding	2.99767	6.96373	100.053	1.48383e-23	2.38581e-20
ENSG00000138496	PARP9	poly (ADP-ribose) polymerase family, member 9 [Source:HGNC Symbol;Acc:24118]	protein coding	1.14182	7.19446	98.5234	3.21211e-23	4.13174e-20
ENSG00000198019	FCGR1B	Fc fragment of IgG, high affinity Ib, receptor (CD64) [Source:HGNC Symbol;Acc:3614]	protein coding	1.83053	3.19639	96.1834	1.0472e-22	1.22456e-19
ENSG00000100342	APOL1	apolipoprotein L, 1 [Source:HGNC Symbol;Acc:618]	protein coding	1.20088	5.37634	92.7433	5.95358e-22	6.38174e-19
ENSG00000168394	TAP1	transporter 1, ATP-binding cassette, sub-family B (MDR/TAP) [Source:HGNC Symbol;Acc:43]	protein coding	1.13515	7.68284	92.4657	6.8502e-22	6.77801e-19
ENSG00000137193	PIM1	pim-1 oncogene [Source:HGNC Symbol;Acc:8986]	protein coding	1.3026	5.91476	91.198	1.29989e-21	1.19432e-18
ENSG00000117226	GBP3	guanylate binding protein 3 [Source:HGNC Symbol;Acc:4184]	protein coding	1.16538	5.04752	87.9738	6.63264e-21	5.68771e-18
ENSG00000221963	APOL6	apolipoprotein L, 6 [Source:HGNC Symbol;Acc:14870]	protein coding	1.23626	5.72167	87.1546	1.0036e-20	8.06829e-18
ENSG00000013364	MVP	major vault protein [Source:HGNC Symbol;Acc:7531]	protein coding	0.589162	8.40297	86.3296	1.52309e-20	1.15244e-17
ENSG00000148175	STOM	stomatin [Source:HGNC Symbol;Acc:3383]	protein coding	0.801114	5.59925	85.837	1.954e-20	1.39635e-17
ENSG00000149131	SERPING1	serpin peptidase inhibitor, clade G (C1 inhibitor), member 1 [Source:HGNC Symbol;Acc:1228]	protein coding	2.32327	4.33366	84.7577	3.37255e-20	2.28322e-17
ENSG00000156587	UBE2L6	ubiquitin-conjugating enzyme E2L 6 [Source:HGNC Symbol;Acc:12490]	protein coding	1.01989	6.92518	83.9506	5.07298e-20	3.26269e-17
ENSG00000165806	CASP7	caspase 7, apoptosis-related cysteine peptidase [Source:HGNC Symbol;Acc:1508]	protein coding	0.816279	4.30563	83.3886	6.74101e-20	4.12903e-17
ENSG00000140853	NLRC5	NLR family, CARD domain containing 5 [Source:HGNC Symbol;Acc:29933]	protein coding	0.768972	8.20223	83.2137	7.36458e-20	4.30594e-17
ENSG00000140105	WARS	tryptophanyl-tRNA synthetase [Source:HGNC Symbol;Acc:12729]	protein coding	1.2797	9.03641	81.8079	1.49981e-19	8.38787e-17
ENSG00000135636	DYSF	dysferlin, limb girdle muscular dystrophy 2B (autosomal recessive) [Source:HGNC Symbol;Acc:3097]	protein coding	0.834702	8.10866	80.6641	2.67536e-19	1.43388e-16
ENSG00000068079	IFI35	interferon-induced protein 35 [Source:HGNC Symbol;Acc:5399]	protein coding	0.828182	5.81168	80.0432	3.66313e-19	1.88475e-16
ENSG00000253193	FCGR1C	Fc fragment of IgG, high affinity Ic, receptor (CD64) [Source:HGNC Symbol;Acc:3615]	processed transcript	2.43606	1.59174	78.3796	8.50262e-19	4.05071e-16
ENSG00000100911	PSME2	proteasome (prosome, macropain) activator subunit 2 (PA28 beta) [Source:HGNC Symbol;Acc:9569]	protein coding	0.974714	7.34236	77.9413	1.06147e-18	4.87633e-16
ENSG00000055130	CUL1	cullin 1 [Source:HGNC Symbol;Acc:2551]	protein coding	0.958658	6.28229	76.4936	2.20931e-18	9.79945e-16
ENSG00000104814	MAP4K1	mitogen-activated protein kinase kinase kinase kinase 1 [Source:HGNC Symbol;Acc:6863]	protein coding	-0.610448	5.70834	76.2733	2.46995e-18	1.04587e-15
ENSG00000168899	VAMP5	vesicle-associated membrane protein 5 (myobrevin) [Source:HGNC Symbol;Acc:12646]	protein coding	1.39767	5.20485	76.2333	2.52056e-18	1.04587e-15
ENSG00000183762	KREMEN1	kringle containing transmembrane protein 1 [Source:HGNC Symbol;Acc:17550]	protein coding	1.94751	2.96294	75.1302	4.40663e-18	1.77133e-15
ENSG00000204267	TAP2	transporter 2, ATP-binding cassette, sub-family B (MDR/TAP) [Source:HGNC Symbol;Acc:44]	protein coding	0.844137	6.36774	75.0022	4.70181e-18	1.83271e-15
ENSG00000123609	NMI	N-myc (and STAT) interactor [Source:HGNC Symbol;Acc:7854]	protein coding	0.624073	5.78964	74.8073	5.18968e-18	1.96338e-15
ENSG00000010030	ETV7	ets variant 7 [Source:HGNC Symbol;Acc:18160]	protein coding	2.50115	2.48698	74.6658	5.57528e-18	2.04899e-15
ENSG00000145287	PLAC8	placenta-specific 8 [Source:HGNC Symbol;Acc:19254]	protein coding	1.10838	5.86098	74.2827	6.76937e-18	2.41874e-15
ENSG00000133106	EPSTI1	epithelial stromal interaction 1 (breast) [Source:HGNC Symbol;Acc:16465]	protein coding	1.31244	5.73375	74.2142	7.00832e-18	2.43643e-15
ENSG00000177409	SAMD9L	sterile alpha motif domain containing 9-like [Source:HGNC Symbol;Acc:1349]	protein coding	1.19774	6.86693	72.9891	1.30366e-17	4.19238e-15
ENSG00000197381	ADARB1	adenosine deaminase, RNA-specific, B1 [Source:HGNC Symbol;Acc:226]	protein coding	0.874253	3.69277	72.9891	1.3037e-17	4.19238e-15
ENSG00000203814	HIST2H2BF	histone cluster 2, H2bf [Source:HGNC Symbol;Acc:24700]	protein coding	1.82459	0.845697	72.7299	1.48665e-17	4.55304e-15
ENSG00000141574	SECTM1	secreted and transmembrane 1 [Source:HGNC Symbol;Acc:10707]	protein coding	0.873115	7.89321	72.665	1.53633e-17	4.59578e-15
ENSG00000173193	PARP14	poly (ADP-ribose) polymerase family, member 14 [Source:HGNC Symbol;Acc:29232]	protein coding	0.962386	8.28738	71.6941	2.51286e-17	7.18286e-15
ENSG00000128335	APOL2	apolipoprotein L, 2 [Source:HGNC Symbol;Acc:619]	protein coding	0.928767	6.28624	71.337	3.01129e-17	8.42049e-15
ENSG00000049089	COL9A2	collagen, type IX, alpha 2 [Source:HGNC Symbol;Acc:2218]	protein coding	-0.97318	5.23368	70.0063	5.9114e-17	1.61784e-14
ENSG00000026751	SLAMF7	SLAM family member 7 [Source:HGNC Symbol;Acc:21394]	protein coding	2.01332	4.45971	68.9326	1.01887e-16	2.69236e-14
ENSG00000025708	TYMP	thymidine phosphorylase [Source:HGNC Symbol;Acc:3148]	protein coding	0.722168	10.1761	68.9196	1.02562e-16	2.69236e-14
ENSG00000182541	LIMK2	LIM domain kinase 2 [Source:HGNC Symbol;Acc:6614]	protein coding	0.803439	5.69507	68.3492	1.36963e-16	3.52351e-14
ENSG00000134470	IL15RA	interleukin 15 receptor, alpha [Source:HGNC Symbol;Acc:5978]	protein coding	0.852633	4.13835	67.5475	2.05674e-16	4.83069e-14
ENSG00000168062	BATF2	basic leucine zipper transcription factor, ATF-like 2 [Source:HGNC Symbol;Acc:25163]	protein coding	2.15174	2.80707	67.5391	2.06552e-16	4.83069e-14
ENSG00000163840	DTX3L	deltex 3-like (Drosophila) [Source:HGNC Symbol;Acc:30323]	protein coding	0.76808	6.48334	66.7562	3.07252e-16	7.05746e-14
ENSG00000130589	RP4-697K14.7	Peroxisomal proliferator-activated receptor A-interacting complex 285 kDa protein [Source:UniProtKB/Swiss-Prot;Acc:Q9BYK8]	protein coding	0.777197	6.96609	66.1788	4.11818e-16	9.29336e-14
ENSG00000247275	AL160008.1		lincRNA	2.59076	0.605219	65.3668	6.21783e-16	1.35559e-13
ENSG00000239713	APOBEC3G	apolipoprotein B mRNA editing enzyme, catalytic polypeptide-like 3G [Source:HGNC Symbol;Acc:17357]	protein coding	0.594228	5.10126	64.9316	7.75422e-16	1.6349e-13
ENSG00000158714	SLAMF8	SLAM family member 8 [Source:HGNC Symbol;Acc:21391]	protein coding	1.68266	3.1633	64.8923	7.91069e-16	1.6349e-13
ENSG00000113368	LMNB1	lamin B1 [Source:HGNC Symbol;Acc:6637]	protein coding	0.737518	6.50232	64.8449	8.10331e-16	1.6349e-13
ENSG00000173821	RNF213	ring finger protein 213 [Source:HGNC Symbol;Acc:14539]	protein coding	0.77079	9.7846	64.8373	8.13448e-16	1.6349e-13
ENSG00000140511	HAPLN3	hyaluronan and proteoglycan link protein 3 [Source:HGNC Symbol;Acc:21446]	protein coding	2.60936	1.85278	64.4375	9.9646e-16	1.97192e-13
ENSG00000100336	APOL4	apolipoprotein L, 4 [Source:HGNC Symbol;Acc:14867]	protein coding	1.87905	2.47877	64.3817	1.02505e-15	1.99776e-13
ENSG00000125347	IRF1	interferon regulatory factor 1 [Source:HGNC Symbol;Acc:6116]	protein coding	1.04367	8.41634	64.2958	1.07074e-15	2.05566e-13
ENSG00000188820	FAM26F	family with sequence similarity 26, member F [Source:HGNC Symbol;Acc:33391]	protein coding	1.3666	5.01926	64.0392	1.21965e-15	2.30712e-13
ENSG00000115419	GLS	glutaminase [Source:HGNC Symbol;Acc:4331]	protein coding	0.640197	6.04523	63.7412	1.41889e-15	2.6451e-13
ENSG00000240065	PSMB9	proteasome (prosome, macropain) subunit, beta type, 9 (large multifunctional peptidase 2) [Source:HGNC Symbol;Acc:9546]	protein coding	0.839207	6.84758	63.3584	1.72317e-15	3.16644e-13
ENSG00000133321	RARRES3	retinoic acid receptor responder (tazarotene induced) 3 [Source:HGNC Symbol;Acc:9869]	protein coding	1.16185	4.45538	63.1346	1.93048e-15	3.49744e-13
ENSG00000177989	ODF3B	outer dense fiber of sperm tails 3B [Source:HGNC Symbol;Acc:34388]	protein coding	0.805378	8.14795	63.0116	2.05492e-15	3.67117e-13
ENSG00000131979	GCH1	GTP cyclohydrolase 1 [Source:HGNC Symbol;Acc:4193]	protein coding	0.926814	6.46086	62.6792	2.43277e-15	4.28668e-13
ENSG00000075399	C16orf7	chromosome 16 open reading frame 7 [Source:HGNC Symbol;Acc:13526]	protein coding	0.675563	6.40276	62.5155	2.64353e-15	4.53383e-13
ENSG00000128284	APOL3	apolipoprotein L, 3 [Source:HGNC Symbol;Acc:14868]	protein coding	0.825787	7.27663	61.7585	3.88278e-15	6.48626e-13
ENSG00000225492	GBP1P1	guanylate binding protein 1, interferon-inducible pseudogene 1 [Source:HGNC Symbol;Acc:39561]	processed transcript	3.52286	1.2911	61.5071	4.41144e-15	7.27491e-13
ENSG00000164715	LMTK2	lemur tyrosine kinase 2 [Source:HGNC Symbol;Acc:17880]	protein coding	0.800489	5.62448	60.4397	7.58661e-15	1.21983e-12
ENSG00000114127	XRN1	5`-3` exoribonuclease 1 [Source:HGNC Symbol;Acc:30654]	protein coding	0.706038	6.29714	60.2252	8.46001e-15	1.32709e-12
ENSG00000028116	VRK2	vaccinia related kinase 2 [Source:HGNC Symbol;Acc:12719]	protein coding	0.624122	4.59582	59.9255	9.85184e-15	1.5268e-12
ENSG00000120217	CD274	CD274 molecule [Source:HGNC Symbol;Acc:17635]	protein coding	3.17339	0.972029	59.729	1.08858e-14	1.66695e-12
ENSG00000144218	AFF3	AF4/FMR2 family, member 3 [Source:HGNC Symbol;Acc:6473]	protein coding	-1.00498	3.32444	59.5283	1.20546e-14	1.8095e-12
ENSG00000234518	RP5-837D10.2		pseudogene	1.30565	2.71817	59.5213	1.20981e-14	1.8095e-12
ENSG00000233029	RP11-439A17.9		lincRNA	2.02939	1.58629	59.0964	1.50136e-14	2.20154e-12
ENSG00000140464	PML	promyelocytic leukemia [Source:HGNC Symbol;Acc:9113]	protein coding	0.691326	6.5921	59.0679	1.52326e-14	2.20154e-12
ENSG00000137628	DDX60	DEAD (Asp-Glu-Ala-Asp) box polypeptide 60 [Source:HGNC Symbol;Acc:25942]	protein coding	0.913034	4.93538	58.8481	1.70328e-14	2.43437e-12
ENSG00000121858	TNFSF10	tumor necrosis factor (ligand) superfamily, member 10 [Source:HGNC Symbol;Acc:11925]	protein coding	0.901957	7.62581	58.3527	2.19097e-14	2.99813e-12
ENSG00000254838	GVINP1	GTPase, very large interferon inducible pseudogene 1 [Source:HGNC Symbol;Acc:25813]	processed transcript	0.70966	4.64732	57.6055	3.20328e-14	4.24781e-12
ENSG00000234571	RP5-998N21.4		processed transcript	2.56837	-0.0661915	56.8109	4.7981e-14	6.05078e-12
ENSG00000168016	TRANK1	tetratricopeptide repeat and ankyrin repeat containing 1 [Source:HGNC Symbol;Acc:29011]	protein coding	0.852809	5.58433	56.7584	4.92771e-14	6.15389e-12
ENSG00000119917	IFIT3	interferon-induced protein with tetratricopeptide repeats 3 [Source:HGNC Symbol;Acc:5411]	protein coding	1.34881	5.3846	56.5363	5.51713e-14	6.82374e-12
ENSG00000132530	XAF1	XIAP associated factor 1 [Source:HGNC Symbol;Acc:30932]	protein coding	0.788062	7.54666	56.5104	5.59018e-14	6.84824e-12
ENSG00000130489	SCO2	SCO cytochrome oxidase deficient homolog 2 (yeast) [Source:HGNC Symbol;Acc:10604]	protein coding	0.843205	7.59322	56.1916	6.57418e-14	7.9777e-12
ENSG00000004468	CD38	CD38 molecule [Source:HGNC Symbol;Acc:1667]	protein coding	1.5188	2.52461	55.8386	7.86734e-14	9.37015e-12
ENSG00000182557	SPNS3	spinster homolog 3 (Drosophila) [Source:HGNC Symbol;Acc:28433]	protein coding	-0.823652	3.58808	55.5969	8.89622e-14	1.04029e-11
ENSG00000104972	LILRB1	leukocyte immunoglobulin-like receptor, subfamily B (with TM and ITIM domains), member 1 [Source:HGNC Symbol;Acc:6605]	protein coding	0.608236	8.54265	54.0052	1.99962e-13	2.23662e-11
ENSG00000135604	STX11	syntaxin 11 [Source:HGNC Symbol;Acc:11429]	protein coding	0.683314	7.61464	53.3514	2.7891e-13	2.96497e-11
ENSG00000163568	AIM2	absent in melanoma 2 [Source:HGNC Symbol;Acc:357]	protein coding	1.28896	3.61723	53.2233	2.97703e-13	3.08819e-11
ENSG00000164308	ERAP2	endoplasmic reticulum aminopeptidase 2 [Source:HGNC Symbol;Acc:29499]	protein coding	0.622961	6.36646	52.8286	3.63966e-13	3.74536e-11
ENSG00000142089	IFITM3	interferon induced transmembrane protein 3 (1-8U) [Source:HGNC Symbol;Acc:5414]	protein coding	1.00379	7.05257	52.022	5.48812e-13	5.47238e-11
ENSG00000158517	NCF1	neutrophil cytosolic factor 1 [Source:HGNC Symbol;Acc:7660]	protein coding	0.621179	8.12793	51.5901	6.8386e-13	6.66759e-11
ENSG00000165178	NCF1C	neutrophil cytosolic factor 1C pseudogene [Source:HGNC Symbol;Acc:32523]	pseudogene	0.638757	6.67596	51.589	6.84227e-13	6.66759e-11
ENSG00000242616	GNG10	guanine nucleotide binding protein (G protein), gamma 10 [Source:HGNC Symbol;Acc:4402]	protein coding	0.788885	2.70937	51.5113	7.11877e-13	6.88487e-11
ENSG00000128383	APOBEC3A	apolipoprotein B mRNA editing enzyme, catalytic polypeptide-like 3A [Source:HGNC Symbol;Acc:17343]	protein coding	0.656649	7.57643	51.3442	7.75109e-13	7.44046e-11
ENSG00000162614	NEXN	nexilin (F actin binding protein) [Source:HGNC Symbol;Acc:29557]	protein coding	1.05987	2.95587	51.2703	8.0486e-13	7.66882e-11
ENSG00000116663	FBXO6	F-box protein 6 [Source:HGNC Symbol;Acc:13585]	protein coding	0.779403	4.71079	51.1118	8.72544e-13	8.2526e-11
ENSG00000257017	HP	haptoglobin [Source:HGNC Symbol;Acc:5141]	protein coding	0.813064	3.69545	51.0214	9.13648e-13	8.57828e-11
ENSG00000100100	PIK3IP1	phosphoinositide-3-kinase interacting protein 1 [Source:HGNC Symbol;Acc:24942]	protein coding	-0.587925	5.53617	50.9903	9.28259e-13	8.65231e-11
ENSG00000059588	TARBP1	TAR (HIV-1) RNA binding protein 1 [Source:HGNC Symbol;Acc:11568]	protein coding	-0.640813	5.39971	50.9516	9.46713e-13	8.76084e-11
ENSG00000185507	IRF7	interferon regulatory factor 7 [Source:HGNC Symbol;Acc:6122]	protein coding	0.721416	6.90522	50.863	9.9042e-13	9.0353e-11
ENSG00000128394	APOBEC3F	apolipoprotein B mRNA editing enzyme, catalytic polypeptide-like 3F [Source:HGNC Symbol;Acc:17356]	protein coding	0.703741	3.13205	50.4848	1.20092e-12	1.08024e-10
ENSG00000111181	SLC6A12	solute carrier family 6 (neurotransmitter transporter, betaine/GABA), member 12 [Source:HGNC Symbol;Acc:11045]	protein coding	0.879783	4.01046	50.3718	1.27212e-12	1.1285e-10
ENSG00000119922	IFIT2	interferon-induced protein with tetratricopeptide repeats 2 [Source:HGNC Symbol;Acc:5409]	protein coding	1.37065	5.3583	50.0298	1.51429e-12	1.30727e-10
ENSG00000140379	BCL2A1	BCL2-related protein A1 [Source:HGNC Symbol;Acc:991]	protein coding	0.884718	5.26961	49.8509	1.65881e-12	1.41306e-10
ENSG00000105639	JAK3	Janus kinase 3 [Source:HGNC Symbol;Acc:6193]	protein coding	0.72358	7.16186	49.5868	1.89782e-12	1.59554e-10
ENSG00000010818	HIVEP2	human immunodeficiency virus type I enhancer binding protein 2 [Source:HGNC Symbol;Acc:4921]	protein coding	0.73298	3.72355	49.2243	2.28308e-12	1.90696e-10
ENSG00000170581	STAT2	signal transducer and activator of transcription 2, 113kDa [Source:HGNC Symbol;Acc:11363]	protein coding	0.643568	8.81688	48.8466	2.7679e-12	2.26774e-10
ENSG00000205413	SAMD9	sterile alpha motif domain containing 9 [Source:HGNC Symbol;Acc:1348]	protein coding	0.669913	5.77105	48.4585	3.37355e-12	2.71213e-10
ENSG00000096996	IL12RB1	interleukin 12 receptor, beta 1 [Source:HGNC Symbol;Acc:5971]	protein coding	0.76179	4.63068	48.3248	3.61165e-12	2.85126e-10
ENSG00000184557	SOCS3	suppressor of cytokine signaling 3 [Source:HGNC Symbol;Acc:19391]	protein coding	1.31208	6.41195	48.312	3.63529e-12	2.85126e-10
ENSG00000111335	OAS2	2`-5`-oligoadenylate synthetase 2, 69/71kDa [Source:HGNC Symbol;Acc:8087]	protein coding	0.71326	7.19207	48.1124	4.02472e-12	3.1e-10
ENSG00000151726	ACSL1	acyl-CoA synthetase long-chain family member 1 [Source:HGNC Symbol;Acc:3569]	protein coding	0.671872	8.14977	47.9905	4.28294e-12	3.27925e-10
ENSG00000103569	AQP9	aquaporin 9 [Source:HGNC Symbol;Acc:643]	protein coding	0.816874	6.97429	47.8454	4.61178e-12	3.50883e-10
ENSG00000185885	IFITM1	interferon induced transmembrane protein 1 (9-27) [Source:HGNC Symbol;Acc:5412]	protein coding	1.7504	2.92525	47.8346	4.63734e-12	3.50883e-10
ENSG00000233461	RP11-295G20.2		processed transcript	0.743541	2.0259	47.5913	5.25022e-12	3.94933e-10
ENSG00000154102	C16orf74	chromosome 16 open reading frame 74 [Source:HGNC Symbol;Acc:23362]	protein coding	-0.827611	2.9653	47.4419	5.66581e-12	4.21267e-10
ENSG00000138119	MYOF	myoferlin [Source:HGNC Symbol;Acc:3656]	protein coding	0.965317	6.77454	47.1592	6.54495e-12	4.72406e-10
ENSG00000101017	CD40	CD40 molecule, TNF receptor superfamily member 5 [Source:HGNC Symbol;Acc:11919]	protein coding	1.05123	4.38311	47.0001	7.09848e-12	5.04462e-10
ENSG00000198087	CD2AP	CD2-associated protein [Source:HGNC Symbol;Acc:14258]	protein coding	0.589184	4.19459	46.8623	7.61522e-12	5.38212e-10
ENSG00000164509	IL31RA	interleukin 31 receptor A [Source:HGNC Symbol;Acc:18969]	protein coding	1.56587	2.1921	46.5836	8.77925e-12	6.10419e-10
ENSG00000131203	IDO1	indoleamine 2,3-dioxygenase 1 [Source:HGNC Symbol;Acc:6059]	protein coding	3.06458	0.129499	46.4171	9.55796e-12	6.57454e-10
ENSG00000188313	PLSCR1	phospholipid scramblase 1 [Source:HGNC Symbol;Acc:9092]	protein coding	0.611246	7.00181	46.3077	1.01065e-11	6.91486e-10
ENSG00000166278	C2	complement component 2 [Source:HGNC Symbol;Acc:1248]	protein coding	1.18952	2.76072	46.251	1.04033e-11	7.04301e-10
ENSG00000231528	NCRNA00256A	non-protein coding RNA 256A [Source:HGNC Symbol;Acc:27855]	lincRNA	1.51708	0.465066	46.1586	1.09056e-11	7.34446e-10
ENSG00000152229	PSTPIP2	proline-serine-threonine phosphatase interacting protein 2 [Source:HGNC Symbol;Acc:9581]	protein coding	0.797909	6.74147	46.0256	1.16719e-11	7.80116e-10
ENSG00000173110	HSPA6	heat shock 70kDa protein 6 (HSP70B`) [Source:HGNC Symbol;Acc:5239]	protein coding	0.730344	6.17626	45.5168	1.51337e-11	9.78213e-10
ENSG00000174749	C4orf32	chromosome 4 open reading frame 32 [Source:HGNC Symbol;Acc:26813]	protein coding	0.590713	4.2032	45.2762	1.71117e-11	1.07896e-09
ENSG00000111331	OAS3	2`-5`-oligoadenylate synthetase 3, 100kDa [Source:HGNC Symbol;Acc:8088]	protein coding	0.744673	7.74581	44.9354	2.03645e-11	1.26545e-09
ENSG00000105516	DBP	D site of albumin promoter (albumin D-box) binding protein [Source:HGNC Symbol;Acc:2697]	protein coding	-0.656108	4.29077	44.8031	2.1788e-11	1.33456e-09
ENSG00000108950	FAM20A	family with sequence similarity 20, member A [Source:HGNC Symbol;Acc:23015]	protein coding	2.19023	1.66784	44.5427	2.48873e-11	1.51718e-09
ENSG00000197272	IL27	interleukin 27 [Source:HGNC Symbol;Acc:19157]	protein coding	1.03977	1.92057	44.3585	2.73422e-11	1.65897e-09
ENSG00000166428	PLD4	phospholipase D family, member 4 [Source:HGNC Symbol;Acc:23792]	protein coding	-0.929687	4.28386	44.2448	2.89768e-11	1.74172e-09
ENSG00000174370	C11orf45	chromosome 11 open reading frame 45 [Source:HGNC Symbol;Acc:28584]	protein coding	-1.29266	1.06453	44.1319	3.06976e-11	1.83011e-09
ENSG00000120885	CLU	clusterin [Source:HGNC Symbol;Acc:2095]	protein coding	2.00826	2.05261	44.0084	3.26974e-11	1.92049e-09
ENSG00000167371	PRRT2	proline-rich transmembrane protein 2 [Source:HGNC Symbol;Acc:30500]	protein coding	1.40747	0.118246	43.8383	3.56655e-11	2.07586e-09
ENSG00000138646	HERC5	hect domain and RLD 5 [Source:HGNC Symbol;Acc:24368]	protein coding	0.93773	4.08299	43.543	4.14752e-11	2.38168e-09
ENSG00000197536	C5orf56	chromosome 5 open reading frame 56 [Source:HGNC Symbol;Acc:33838]	protein coding	0.7243	4.27471	42.6845	6.43191e-11	3.53563e-09
ENSG00000156265	C21orf7	chromosome 21 open reading frame 7 [Source:HGNC Symbol;Acc:16457]	protein coding	0.7494	4.54257	42.5753	6.80137e-11	3.70703e-09
ENSG00000175445	LPL	lipoprotein lipase [Source:HGNC Symbol;Acc:6677]	protein coding	-1.45245	1.58486	42.2157	8.17403e-11	4.34473e-09
ENSG00000079263	SP140	SP140 nuclear body protein [Source:HGNC Symbol;Acc:17133]	protein coding	0.743906	3.08559	42.1759	8.34235e-11	4.41595e-09
ENSG00000169136	ATF5	activating transcription factor 5 [Source:HGNC Symbol;Acc:790]	protein coding	0.587598	5.74134	42.1114	8.6217e-11	4.52657e-09
ENSG00000198959	TGM2	transglutaminase 2 (C polypeptide, protein-glutamine-gamma-glutamyltransferase) [Source:HGNC Symbol;Acc:11778]	protein coding	1.61413	2.29819	41.8029	1.00955e-10	5.23623e-09
ENSG00000244682	FCGR2C	Fc fragment of IgG, low affinity IIc, receptor for (CD32) (gene/pseudogene) [Source:HGNC Symbol;Acc:15626]	polymorphic pseudogene	0.597938	7.01737	41.7715	1.02588e-10	5.29957e-09
ENSG00000125148	MT2A	metallothionein 2A [Source:HGNC Symbol;Acc:7406]	protein coding	1.08524	4.6133	41.759	1.03246e-10	5.3122e-09
ENSG00000213366	GSTM2	glutathione S-transferase mu 2 (muscle) [Source:HGNC Symbol;Acc:4634]	protein coding	-0.637685	3.2574	41.7178	1.05443e-10	5.40362e-09
ENSG00000196220	SRGAP3	SLIT-ROBO Rho GTPase activating protein 3 [Source:HGNC Symbol;Acc:19744]	protein coding	-0.936032	1.99128	41.4714	1.19605e-10	6.08097e-09
ENSG00000158156	XKR8	XK, Kell blood group complex subunit-related family, member 8 [Source:HGNC Symbol;Acc:25508]	protein coding	0.849065	5.3435	41.4443	1.21278e-10	6.14173e-09
ENSG00000126262	FFAR2	free fatty acid receptor 2 [Source:HGNC Symbol;Acc:4501]	protein coding	1.13834	3.30534	41.1254	1.42767e-10	7.11788e-09
ENSG00000174080	CTSF	cathepsin F [Source:HGNC Symbol;Acc:2531]	protein coding	-1.04448	1.17152	41.0804	1.46095e-10	7.25569e-09
ENSG00000111452	GPR133	G protein-coupled receptor 133 [Source:HGNC Symbol;Acc:19893]	protein coding	-0.625846	4.98305	40.974	1.54264e-10	7.57368e-09
ENSG00000172159	FRMD3	FERM domain containing 3 [Source:HGNC Symbol;Acc:24125]	protein coding	0.854799	3.41629	40.4436	2.02376e-10	9.71328e-09
ENSG00000108679	LGALS3BP	lectin, galactoside-binding, soluble, 3 binding protein [Source:HGNC Symbol;Acc:6564]	protein coding	1.01712	4.28626	40.1782	2.31818e-10	1.10032e-08
ENSG00000166532	RIMKLB	ribosomal modification protein rimK-like family member B [Source:HGNC Symbol;Acc:29228]	protein coding	0.729192	4.20552	40.1299	2.37629e-10	1.11964e-08
ENSG00000152778	IFIT5	interferon-induced protein with tetratricopeptide repeats 5 [Source:HGNC Symbol;Acc:13328]	protein coding	0.681217	3.80494	39.6229	3.08052e-10	1.41013e-08
ENSG00000019102	VSIG2	V-set and immunoglobulin domain containing 2 [Source:HGNC Symbol;Acc:17149]	protein coding	-0.728774	2.74169	39.2901	3.65292e-10	1.64292e-08
ENSG00000112096	SOD2	superoxide dismutase 2, mitochondrial [Source:HGNC Symbol;Acc:11180]	protein coding	0.586671	9.11199	39.0886	4.05001e-10	1.79022e-08
ENSG00000169245	CXCL10	chemokine (C-X-C motif) ligand 10 [Source:HGNC Symbol;Acc:10637]	protein coding	1.7286	2.91139	38.8651	4.54122e-10	1.97344e-08
ENSG00000151693	ASAP2	ArfGAP with SH3 domain, ankyrin repeat and PH domain 2 [Source:HGNC Symbol;Acc:2721]	protein coding	1.01269	1.73995	38.8048	4.6838e-10	2.02854e-08
ENSG00000072694	FCGR2B	Fc fragment of IgG, low affinity IIb, receptor (CD32) [Source:HGNC Symbol;Acc:3618]	protein coding	0.679658	4.84525	38.6558	5.05531e-10	2.16755e-08
ENSG00000134326	CMPK2	cytidine monophosphate (UMP-CMP) kinase 2, mitochondrial [Source:HGNC Symbol;Acc:27015]	protein coding	0.742956	4.83639	38.509	5.4502e-10	2.29721e-08
ENSG00000115392	FANCL	Fanconi anemia, complementation group L [Source:HGNC Symbol;Acc:20748]	protein coding	0.64988	3.00843	38.3263	5.985e-10	2.49143e-08
ENSG00000214872	SMTNL1	smoothelin-like 1 [Source:HGNC Symbol;Acc:32394]	protein coding	1.16558	2.28032	38.2475	6.23179e-10	2.57748e-08
ENSG00000145365	TIFA	TRAF-interacting protein with forkhead-associated domain [Source:HGNC Symbol;Acc:19075]	protein coding	1.22899	2.68641	38.0146	7.02175e-10	2.87646e-08
ENSG00000150347	ARID5B	AT rich interactive domain 5B (MRF1-like) [Source:HGNC Symbol;Acc:17362]	protein coding	1.27948	2.80154	37.9259	7.34815e-10	3.00061e-08
ENSG00000184221	OLIG1	oligodendrocyte transcription factor 1 [Source:HGNC Symbol;Acc:16983]	protein coding	-0.731141	5.96788	37.8557	7.61765e-10	3.10082e-08
ENSG00000171049	FPR2	formyl peptide receptor 2 [Source:HGNC Symbol;Acc:3827]	protein coding	0.651319	5.94587	37.583	8.7603e-10	3.4995e-08
ENSG00000071242	RPS6KA2	ribosomal protein S6 kinase, 90kDa, polypeptide 2 [Source:HGNC Symbol;Acc:10431]	protein coding	-0.642597	2.7867	37.5464	8.92622e-10	3.54376e-08
ENSG00000020577	SAMD4A	sterile alpha motif domain containing 4A [Source:HGNC Symbol;Acc:23023]	protein coding	0.987846	4.57496	37.5179	9.05766e-10	3.58488e-08
ENSG00000138031	ADCY3	adenylate cyclase 3 [Source:HGNC Symbol;Acc:234]	protein coding	0.815569	3.31653	37.1641	1.08596e-09	4.1948e-08
ENSG00000137965	IFI44	interferon-induced protein 44 [Source:HGNC Symbol;Acc:16938]	protein coding	0.755718	6.49202	36.8299	1.28897e-09	4.91988e-08
ENSG00000145349	CAMK2D	calcium/calmodulin-dependent protein kinase II delta [Source:HGNC Symbol;Acc:1462]	protein coding	0.688125	5.2991	36.6006	1.44987e-09	5.43722e-08
ENSG00000103528	SYT17	synaptotagmin XVII [Source:HGNC Symbol;Acc:24119]	protein coding	-1.3717	0.653005	35.4791	2.57795e-09	9.01093e-08
ENSG00000162512	SDC3	syndecan 3 [Source:HGNC Symbol;Acc:10660]	protein coding	0.878753	3.89625	35.1887	2.99261e-09	1.02651e-07
ENSG00000225131	PSME2P2	proteasome activator subunit 2 pseudogene 2 [Source:HGNC Symbol;Acc:30160]	pseudogene	1.22407	1.15667	35.0321	3.24313e-09	1.09492e-07
ENSG00000136231	IGF2BP3	insulin-like growth factor 2 mRNA binding protein 3 [Source:HGNC Symbol;Acc:28868]	protein coding	1.35191	0.701846	34.9418	3.39712e-09	1.13795e-07
ENSG00000225217	HSPA7	heat shock 70kDa protein 7 (HSP70B) [Source:HGNC Symbol;Acc:5240]	pseudogene	0.622992	6.47761	34.7944	3.66434e-09	1.21168e-07
ENSG00000183087	GAS6	growth arrest-specific 6 [Source:HGNC Symbol;Acc:4168]	protein coding	0.825678	4.17333	34.1196	5.18259e-09	1.62992e-07
ENSG00000241106	HLA-DOB	major histocompatibility complex, class II, DO beta [Source:HGNC Symbol;Acc:4937]	protein coding	0.836407	2.39605	34.0933	5.25311e-09	1.64007e-07
ENSG00000132386	SERPINF1	serpin peptidase inhibitor, clade F (alpha-2 antiplasmin, pigment epithelium derived factor), member 1 [Source:HGNC Symbol;Acc:8824]	protein coding	-0.677402	2.84303	34.0625	5.33695e-09	1.65799e-07
ENSG00000128203	ASPHD2	aspartate beta-hydroxylase domain containing 2 [Source:HGNC Symbol;Acc:30437]	protein coding	0.598974	3.82754	33.9974	5.51865e-09	1.7064e-07
ENSG00000130487	KLHDC7B	kelch domain containing 7B [Source:HGNC Symbol;Acc:25145]	protein coding	0.679238	3.14507	33.9639	5.61435e-09	1.72456e-07
ENSG00000175262	C1orf127	chromosome 1 open reading frame 127 [Source:HGNC Symbol;Acc:26730]	protein coding	-0.785694	2.39693	33.8828	5.85328e-09	1.78838e-07
ENSG00000179044	EXOC3L1	exocyst complex component 3-like 1 [Source:HGNC Symbol;Acc:27540]	protein coding	1.06649	1.5052	33.2903	7.93765e-09	2.32578e-07
ENSG00000157601	MX1	myxovirus (influenza virus) resistance 1, interferon-inducible protein p78 (mouse) [Source:HGNC Symbol;Acc:7532]	protein coding	0.641031	7.19214	32.9595	9.4099e-09	2.71389e-07
ENSG00000185339	TCN2	transcobalamin II [Source:HGNC Symbol;Acc:11653]	protein coding	0.7072	4.73373	32.8016	1.02061e-08	2.91737e-07
ENSG00000189007	ADAT2	adenosine deaminase, tRNA-specific 2, TAD2 homolog (S. cerevisiae) [Source:HGNC Symbol;Acc:21172]	protein coding	-0.626289	3.35783	32.7146	1.06731e-08	3.03064e-07
ENSG00000135114	OASL	2`-5`-oligoadenylate synthetase-like [Source:HGNC Symbol;Acc:8090]	protein coding	0.717871	3.90641	32.422	1.24074e-08	3.49993e-07
ENSG00000103485	QPRT	quinolinate phosphoribosyltransferase [Source:HGNC Symbol;Acc:9755]	protein coding	-0.88344	1.85821	32.3647	1.27788e-08	3.58895e-07
ENSG00000223401	RP11-211G3.2		processed transcript	0.619034	3.15024	32.3402	1.29405e-08	3.62644e-07
ENSG00000226004	RP11-10J5.1		processed transcript	2.01535	-0.428676	31.657	1.83949e-08	4.99186e-07
ENSG00000137959	IFI44L	interferon-induced protein 44-like [Source:HGNC Symbol;Acc:17817]	protein coding	0.897342	5.69029	31.3114	2.19783e-08	5.86529e-07
ENSG00000213557	RP11-240E2.2		pseudogene	-0.684267	3.62673	31.2456	2.27358e-08	6.00515e-07
ENSG00000234290	AC116366.6		processed transcript	0.624573	3.52722	31.1281	2.41544e-08	6.31499e-07
ENSG00000187608	ISG15	ISG15 ubiquitin-like modifier [Source:HGNC Symbol;Acc:4053]	protein coding	0.743227	4.92923	31.1097	2.43854e-08	6.36247e-07
ENSG00000133985	TTC9	tetratricopeptide repeat domain 9 [Source:HGNC Symbol;Acc:20267]	protein coding	-0.621971	3.25281	30.291	3.71842e-08	9.19809e-07
ENSG00000172232	AZU1	azurocidin 1 [Source:HGNC Symbol;Acc:913]	protein coding	-0.87661	2.60963	30.216	3.86508e-08	9.50604e-07
ENSG00000122035	RASL11A	RAS-like, family 11, member A [Source:HGNC Symbol;Acc:23802]	protein coding	-0.695721	2.16885	29.3918	5.91285e-08	1.37592e-06
ENSG00000165795	NDRG2	NDRG family member 2 [Source:HGNC Symbol;Acc:14460]	protein coding	-0.618017	2.66049	29.3822	5.94195e-08	1.37841e-06
ENSG00000108387	SEPT4	septin 4 [Source:HGNC Symbol;Acc:9165]	protein coding	1.09813	1.71549	29.0767	6.95692e-08	1.59798e-06
ENSG00000111696	NT5DC3	5`-nucleotidase domain containing 3 [Source:HGNC Symbol;Acc:30826]	protein coding	-0.621797	3.16118	29.0682	6.9874e-08	1.60212e-06
ENSG00000115594	IL1R1	interleukin 1 receptor, type I [Source:HGNC Symbol;Acc:5993]	protein coding	-1.18445	2.52981	29.0252	7.14434e-08	1.63281e-06
ENSG00000124256	ZBP1	Z-DNA binding protein 1 [Source:HGNC Symbol;Acc:16176]	protein coding	0.80577	4.23439	28.9662	7.36509e-08	1.67676e-06
ENSG00000179750	APOBEC3B	apolipoprotein B mRNA editing enzyme, catalytic polypeptide-like 3B [Source:HGNC Symbol;Acc:17352]	protein coding	0.901657	1.9971	28.6756	8.55742e-08	1.91767e-06
ENSG00000139174	PRICKLE1	prickle homolog 1 (Drosophila) [Source:HGNC Symbol;Acc:17019]	protein coding	0.739233	1.27716	28.3721	1.00096e-07	2.18225e-06
ENSG00000137757	CASP5	caspase 5, apoptosis-related cysteine peptidase [Source:HGNC Symbol;Acc:1506]	protein coding	0.858982	2.00112	28.3001	1.03892e-07	2.25357e-06
ENSG00000243649	CFB	complement factor B [Source:HGNC Symbol;Acc:1037]	protein coding	1.47574	-0.0483863	28.1409	1.12795e-07	2.42216e-06
ENSG00000139211	AMIGO2	adhesion molecule with Ig-like domain 2 [Source:HGNC Symbol;Acc:24073]	protein coding	1.46037	0.797897	28.11	1.14613e-07	2.45267e-06
ENSG00000029153	ARNTL2	aryl hydrocarbon receptor nuclear translocator-like 2 [Source:HGNC Symbol;Acc:18984]	protein coding	1.01993	1.12686	28.0121	1.20561e-07	2.54643e-06
ENSG00000255221	CARD17	caspase recruitment domain family, member 17 [Source:HGNC Symbol;Acc:33827]	protein coding	1.29955	-0.415574	27.91	1.27094e-07	2.6669e-06
ENSG00000130164	LDLR	low density lipoprotein receptor [Source:HGNC Symbol;Acc:6547]	protein coding	0.630262	5.1554	27.5556	1.52641e-07	3.1465e-06
ENSG00000170525	PFKFB3	6-phosphofructo-2-kinase/fructose-2,6-biphosphatase 3 [Source:HGNC Symbol;Acc:8874]	protein coding	0.739714	6.33627	26.9693	2.0671e-07	4.12874e-06
ENSG00000134321	RSAD2	radical S-adenosyl methionine domain containing 2 [Source:HGNC Symbol;Acc:30908]	protein coding	0.737727	4.21267	26.4451	2.71141e-07	5.21329e-06
ENSG00000164292	RHOBTB3	Rho-related BTB domain containing 3 [Source:HGNC Symbol;Acc:18757]	protein coding	0.990388	0.75255	26.2504	2.99897e-07	5.71492e-06
ENSG00000134769	DTNA	dystrobrevin, alpha [Source:HGNC Symbol;Acc:3057]	protein coding	-0.887578	0.88533	25.7136	3.96031e-07	7.40262e-06
ENSG00000203804	C1orf138	chromosome 1 open reading frame 138 [Source:HGNC Symbol;Acc:32041]	protein coding	0.924569	1.02211	25.6011	4.19803e-07	7.79211e-06
ENSG00000144354	CDCA7	cell division cycle associated 7 [Source:HGNC Symbol;Acc:14628]	protein coding	-0.916482	1.0121	25.5736	4.25835e-07	7.89268e-06
ENSG00000135047	CTSL1	cathepsin L1 [Source:HGNC Symbol;Acc:2537]	protein coding	0.667841	3.8687	25.1045	5.4305e-07	9.92223e-06
ENSG00000181036	FCRL6	Fc receptor-like 6 [Source:HGNC Symbol;Acc:31910]	protein coding	1.36727	0.697936	25.0945	5.45883e-07	9.95984e-06
ENSG00000256262	RP11-117B7.1		processed transcript	1.04093	0.524984	25.0498	5.58696e-07	1.01504e-05
ENSG00000138134	STAMBPL1	STAM binding protein-like 1 [Source:HGNC Symbol;Acc:24105]	protein coding	1.15738	0.70603	24.7787	6.43036e-07	1.15684e-05
ENSG00000087589	CASS4	Cas scaffolding protein family member 4 [Source:HGNC Symbol;Acc:15878]	protein coding	-0.603433	3.09452	24.4143	7.76918e-07	1.36897e-05
ENSG00000148926	ADM	adrenomedullin [Source:HGNC Symbol;Acc:259]	protein coding	0.837078	3.4837	24.0639	9.31915e-07	1.62428e-05
ENSG00000106976	DNM1	dynamin 1 [Source:HGNC Symbol;Acc:2972]	protein coding	-0.602453	3.00237	24.0216	9.52633e-07	1.65144e-05
ENSG00000179593	ALOX15B	arachidonate 15-lipoxygenase, type B [Source:HGNC Symbol;Acc:434]	protein coding	-0.738915	3.70429	23.9249	1.0017e-06	1.72488e-05
ENSG00000007038	PRSS21	protease, serine, 21 (testisin) [Source:HGNC Symbol;Acc:9485]	protein coding	-0.657035	2.43374	23.9144	1.00717e-06	1.73199e-05
ENSG00000135362	PRR5L	proline rich 5 like [Source:HGNC Symbol;Acc:25878]	protein coding	0.912576	2.96334	23.7419	1.10158e-06	1.86402e-05
ENSG00000152377	SPOCK1	sparc/osteonectin, cwcv and kazal-like domains proteoglycan (testican) 1 [Source:HGNC Symbol;Acc:11251]	protein coding	-0.595538	2.40598	23.717	1.11591e-06	1.88124e-05
ENSG00000179639	FCER1A	Fc fragment of IgE, high affinity I, receptor for; alpha polypeptide [Source:HGNC Symbol;Acc:3609]	protein coding	-1.31528	3.06862	23.697	1.1276e-06	1.89807e-05
ENSG00000229644	NAMPTL	nicotinamide phosphoribosyltransferase-like [Source:HGNC Symbol;Acc:17633]	protein coding	0.846891	3.67016	23.6949	1.12884e-06	1.89807e-05
ENSG00000118513	MYB	v-myb myeloblastosis viral oncogene homolog (avian) [Source:HGNC Symbol;Acc:7545]	protein coding	-0.818778	2.25604	23.6514	1.15461e-06	1.93382e-05
ENSG00000163251	FZD5	frizzled homolog 5 (Drosophila) [Source:HGNC Symbol;Acc:4043]	protein coding	0.627615	1.96633	23.5923	1.19062e-06	1.9838e-05
ENSG00000105835	NAMPT	nicotinamide phosphoribosyltransferase [Source:HGNC Symbol;Acc:30092]	protein coding	0.828359	7.12868	23.5574	1.21243e-06	2.01491e-05
ENSG00000010278	CD9	CD9 molecule [Source:HGNC Symbol;Acc:1709]	protein coding	-0.661247	3.96408	23.1569	1.49307e-06	2.39019e-05
ENSG00000138821	SLC39A8	solute carrier family 39 (zinc transporter), member 8 [Source:HGNC Symbol;Acc:20862]	protein coding	0.934123	2.80513	23.0636	1.56726e-06	2.48992e-05
ENSG00000127585	FBXL16	F-box and leucine-rich repeat protein 16 [Source:HGNC Symbol;Acc:14150]	protein coding	-0.622699	1.60898	23.0529	1.57608e-06	2.49361e-05
ENSG00000136514	RTP4	receptor (chemosensory) transporter protein 4 [Source:HGNC Symbol;Acc:23992]	protein coding	0.746647	2.33453	23.0267	1.5977e-06	2.52471e-05
ENSG00000142798	HSPG2	heparan sulfate proteoglycan 2 [Source:HGNC Symbol;Acc:5273]	protein coding	-0.82455	1.24553	22.9305	1.67963e-06	2.64106e-05
ENSG00000109501	WFS1	Wolfram syndrome 1 (wolframin) [Source:HGNC Symbol;Acc:12762]	protein coding	-0.814001	1.05586	22.9256	1.68396e-06	2.64156e-05
ENSG00000176749	CDK5R1	cyclin-dependent kinase 5, regulatory subunit 1 (p35) [Source:HGNC Symbol;Acc:1775]	protein coding	-0.670271	3.1035	22.9121	1.69584e-06	2.65696e-05
ENSG00000139572	GPR84	G protein-coupled receptor 84 [Source:HGNC Symbol;Acc:4535]	protein coding	0.770897	2.09349	22.8886	1.71663e-06	2.67973e-05
ENSG00000129673	AANAT	aralkylamine N-acetyltransferase [Source:HGNC Symbol;Acc:19]	protein coding	0.842275	1.76334	22.8148	1.78387e-06	2.7746e-05
ENSG00000105371	ICAM4	intercellular adhesion molecule 4 (Landsteiner-Wiener blood group) [Source:HGNC Symbol;Acc:5347]	protein coding	-0.597416	2.45058	22.6119	1.98251e-06	3.05768e-05
ENSG00000171766	GATM	glycine amidinotransferase (L-arginine:glycine amidinotransferase) [Source:HGNC Symbol;Acc:4175]	protein coding	-0.886533	0.800915	22.346	2.2769e-06	3.466e-05
ENSG00000149564	ESAM	endothelial cell adhesion molecule [Source:HGNC Symbol;Acc:17474]	protein coding	-0.804892	1.86684	22.2405	2.40546e-06	3.62736e-05
ENSG00000251390	RP11-276A18.2		processed transcript	-0.680054	1.55849	22.0504	2.65585e-06	3.94939e-05
ENSG00000185745	IFIT1	interferon-induced protein with tetratricopeptide repeats 1 [Source:HGNC Symbol;Acc:5407]	protein coding	0.696908	4.54079	21.803	3.02125e-06	4.41617e-05
ENSG00000167680	SEMA6B	sema domain, transmembrane domain (TM), and cytoplasmic domain, (semaphorin) 6B [Source:HGNC Symbol;Acc:10739]	protein coding	0.809153	1.71158	21.7309	3.13699e-06	4.56977e-05
ENSG00000099834	CDHR5	cadherin-related family member 5 [Source:HGNC Symbol;Acc:7521]	protein coding	0.824028	1.65129	21.6441	3.28224e-06	4.7491e-05
ENSG00000242779	ZNF702P	zinc finger protein 702, pseudogene [Source:HGNC Symbol;Acc:25775]	processed transcript	0.685219	2.01373	21.5171	3.50696e-06	5.04068e-05
ENSG00000229754	CXCR2P1	chemokine (C-X-C motif) receptor 2 pseudogene 1 [Source:HGNC Symbol;Acc:6028]	processed transcript	0.744469	4.92288	21.5169	3.50727e-06	5.04068e-05
ENSG00000163814	CDCP1	CUB domain containing protein 1 [Source:HGNC Symbol;Acc:24357]	protein coding	1.17451	0.710641	21.5137	3.5131e-06	5.04341e-05
ENSG00000133739	LRRCC1	leucine rich repeat and coiled-coil domain containing 1 [Source:HGNC Symbol;Acc:29373]	protein coding	0.610717	1.81926	21.5005	3.53737e-06	5.06679e-05
ENSG00000116824	CD2	CD2 molecule [Source:HGNC Symbol;Acc:1639]	protein coding	-1.10509	0.94064	21.3606	3.80504e-06	5.4082e-05
ENSG00000172878	METAP1D	methionyl aminopeptidase type 1D (mitochondrial) [Source:HGNC Symbol;Acc:32583]	protein coding	-0.718175	1.59807	21.333	3.86034e-06	5.47471e-05
ENSG00000182118	FAM89A	family with sequence similarity 89, member A [Source:HGNC Symbol;Acc:25057]	protein coding	0.717977	1.35969	21.2445	4.04276e-06	5.69572e-05
ENSG00000123240	OPTN	optineurin [Source:HGNC Symbol;Acc:17142]	protein coding	0.645924	2.52347	21.2418	4.04835e-06	5.69736e-05
ENSG00000236567	RP11-39K24.7		pseudogene	1.08726	1.56237	21.1341	4.28232e-06	5.99385e-05
ENSG00000254859	RP11-661A12.5		processed transcript	0.820758	1.13895	21.0622	4.44616e-06	6.18281e-05
ENSG00000157551	KCNJ15	potassium inwardly-rectifying channel, subfamily J, member 15 [Source:HGNC Symbol;Acc:6261]	protein coding	0.661547	3.15402	21.0543	4.46446e-06	6.19603e-05
ENSG00000172183	ISG20	interferon stimulated exonuclease gene 20kDa [Source:HGNC Symbol;Acc:6130]	protein coding	0.659121	3.24535	21.0459	4.48402e-06	6.20865e-05
ENSG00000203416	FAM32B	family with sequence similarity 32, member B (pseudogene) [Source:HGNC Symbol;Acc:30945]	pseudogene	0.937536	0.348434	20.9404	4.73808e-06	6.52526e-05
ENSG00000213373	AC100793.2		lincRNA	-0.602783	1.78338	20.6622	5.47872e-06	7.39483e-05
ENSG00000199753	SNORD104	small nucleolar RNA, C/D box 104 [Source:HGNC Symbol;Acc:32768]	snoRNA	-0.588633	2.79679	20.5314	5.86615e-06	7.81931e-05
ENSG00000184313	HEATR8	HEAT repeat containing 8 [Source:HGNC Symbol;Acc:24802]	protein coding	-0.646978	1.47071	20.4463	6.1328e-06	8.1494e-05
ENSG00000173762	CD7	CD7 molecule [Source:HGNC Symbol;Acc:1695]	protein coding	0.891549	3.52427	20.3879	6.32276e-06	8.36724e-05
ENSG00000163606	CD200R1	CD200 receptor 1 [Source:HGNC Symbol;Acc:24235]	protein coding	-0.61255	2.76722	20.3129	6.57555e-06	8.66611e-05
ENSG00000139832	RAB20	RAB20, member RAS oncogene family [Source:HGNC Symbol;Acc:18260]	protein coding	0.64622	4.69983	20.2328	6.85689e-06	9.00002e-05
ENSG00000185499	MUC1	mucin 1, cell surface associated [Source:HGNC Symbol;Acc:7508]	protein coding	1.22108	0.573594	20.0186	7.66914e-06	9.82947e-05
ENSG00000076604	TRAF4	TNF receptor-associated factor 4 [Source:HGNC Symbol;Acc:12034]	protein coding	-0.641156	2.04065	19.911	8.11323e-06	0.000103327
ENSG00000229759	MRPS18AP1	mitochondrial ribosomal protein S18A pseudogene 1 [Source:HGNC Symbol;Acc:29740]	pseudogene	-0.712732	1.50392	19.8939	8.18616e-06	0.00010405
ENSG00000090975	PITPNM2	phosphatidylinositol transfer protein, membrane-associated 2 [Source:HGNC Symbol;Acc:21044]	protein coding	-0.691198	1.84672	19.7357	8.89246e-06	0.000112031
ENSG00000236403	RP11-447M12.2		processed transcript	-0.691018	0.792114	19.5	1.00599e-05	0.00012447
ENSG00000177732	SOX12	SRY (sex determining region Y)-box 12 [Source:HGNC Symbol;Acc:11198]	protein coding	-0.748933	0.892587	19.4669	1.02358e-05	0.000125873
ENSG00000072858	SIDT1	SID1 transmembrane family, member 1 [Source:HGNC Symbol;Acc:25967]	protein coding	-0.862543	1.24459	19.4019	1.05902e-05	0.000129735
ENSG00000248487	ABHD14A	abhydrolase domain containing 14A [Source:HGNC Symbol;Acc:24538]	protein coding	-0.645579	1.25023	19.2957	1.11959e-05	0.000136203
ENSG00000204228	HSD17B8	hydroxysteroid (17-beta) dehydrogenase 8 [Source:HGNC Symbol;Acc:3554]	protein coding	-0.614499	1.40195	19.2945	1.12029e-05	0.000136203
ENSG00000230910	RP3-525N10.2		processed transcript	-0.651243	2.45123	19.2234	1.16281e-05	0.00014018
ENSG00000182048	TRPC2	transient receptor potential cation channel, subfamily C, member 2, pseudogene [Source:HGNC Symbol;Acc:12334]	processed transcript	-0.720169	0.919334	18.9611	1.33414e-05	0.000157585
ENSG00000237940	AC093642.3		processed transcript	-0.827159	0.299445	18.7876	1.46115e-05	0.000170243
ENSG00000170955	PRKCDBP	protein kinase C, delta binding protein [Source:HGNC Symbol;Acc:9400]	protein coding	-0.606115	1.49431	18.3633	1.82545e-05	0.000207803
ENSG00000118922	KLF12	Kruppel-like factor 12 [Source:HGNC Symbol;Acc:6346]	protein coding	-0.641167	2.79746	18.2152	1.97303e-05	0.000222819
ENSG00000160298	C21orf58	chromosome 21 open reading frame 58 [Source:HGNC Symbol;Acc:1300]	protein coding	-0.676012	1.09029	18.211	1.9773e-05	0.000223106
ENSG00000175322	ZNF519	zinc finger protein 519 [Source:HGNC Symbol;Acc:30574]	protein coding	-0.775071	0.599547	18.1597	2.0313e-05	0.000227304
ENSG00000056661	PCGF2	polycomb group ring finger 2 [Source:HGNC Symbol;Acc:12929]	protein coding	-0.870445	0.216482	18.1413	2.05104e-05	0.000229214
ENSG00000236254	RP11-39K24.8		pseudogene	1.13718	0.498323	18.0018	2.207e-05	0.000243262
ENSG00000222179	7SK_222179	7SK RNA [Source:RFAM;Acc:RF00100]	misc RNA	1.10018	-0.205329	17.8665	2.36953e-05	0.000258299
ENSG00000143344	RGL1	ral guanine nucleotide dissociation stimulator-like 1 [Source:HGNC Symbol;Acc:30281]	protein coding	0.609712	2.73899	17.8615	2.37578e-05	0.000258623
ENSG00000139618	BRCA2	breast cancer 2, early onset [Source:HGNC Symbol;Acc:1101]	protein coding	0.654142	1.08279	17.8126	2.43762e-05	0.000264302
ENSG00000232229	RP11-248C1.2		lincRNA	-0.855589	0.53045	17.6187	2.69917e-05	0.000287853
ENSG00000166582	CENPV	centromere protein V [Source:HGNC Symbol;Acc:29920]	protein coding	-0.607525	1.4569	17.5948	2.73331e-05	0.000290326
ENSG00000138166	DUSP5	dual specificity phosphatase 5 [Source:HGNC Symbol;Acc:3071]	protein coding	0.88635	2.36001	17.4577	2.93767e-05	0.000306715
ENSG00000199004	MIR21	microRNA 21 [Source:HGNC Symbol;Acc:31586]	miRNA	0.813961	0.286183	17.4318	2.97799e-05	0.000310169
ENSG00000252206	RNU7-40P	RNA, U7 small nuclear 40 pseudogene [Source:HGNC Symbol;Acc:34136]	snRNA	0.905354	0.317043	17.422	2.99346e-05	0.000311403
ENSG00000146215	CRIP3	cysteine-rich protein 3 [Source:HGNC Symbol;Acc:17751]	protein coding	-0.630586	2.28516	17.3946	3.03683e-05	0.000315022
ENSG00000133121	STARD13	StAR-related lipid transfer (START) domain containing 13 [Source:HGNC Symbol;Acc:19164]	protein coding	-0.879371	0.530825	17.1845	3.39199e-05	0.000348492
ENSG00000175084	DES	desmin [Source:HGNC Symbol;Acc:2770]	protein coding	-0.746732	1.40447	17.0937	3.55799e-05	0.000362363
ENSG00000255045	RP11-677M14.2-001		processed transcript	-0.68797	1.19942	17.0796	3.58446e-05	0.000364559
ENSG00000179715	FAM113B	family with sequence similarity 113, member B [Source:HGNC Symbol;Acc:28255]	protein coding	1.32598	-0.0724199	16.9477	3.84229e-05	0.000385819
ENSG00000230225	RP11-39K24.15		pseudogene	1.03023	0.397322	16.7454	4.27459e-05	0.00042263
ENSG00000106336	FBXO24	F-box protein 24 [Source:HGNC Symbol;Acc:13595]	protein coding	-0.729661	0.438531	16.6546	4.48414e-05	0.000440975
ENSG00000214456	PLIN5	perilipin 5 [Source:HGNC Symbol;Acc:33196]	protein coding	0.639891	1.22647	16.5809	4.66171e-05	0.000455997
ENSG00000235081	AC010492.2		pseudogene	0.988215	-0.193133	16.5554	4.72501e-05	0.000461137
ENSG00000256579	AC135776.2		pseudogene	0.692448	1.31018	16.3829	5.17492e-05	0.000498241
ENSG00000099377	HSD3B7	hydroxy-delta-5-steroid dehydrogenase, 3 beta- and steroid delta-isomerase 7 [Source:HGNC Symbol;Acc:18324]	protein coding	0.606908	1.54111	16.2969	5.41522e-05	0.000517888
ENSG00000087237	CETP	cholesteryl ester transfer protein, plasma [Source:HGNC Symbol;Acc:1869]	protein coding	0.677235	0.932372	15.6573	7.59188e-05	0.000695544
ENSG00000154997	SEPT14	septin 14 [Source:HGNC Symbol;Acc:33280]	protein coding	0.793993	0.093345	15.467	8.39581e-05	0.000757862
ENSG00000251795	SNORA66	Small nucleolar RNA SNORA66 [Source:RFAM;Acc:RF00155]	snoRNA	-0.908755	0.0801799	15.2099	9.61978e-05	0.000849274
ENSG00000227730	MTND6P5	MTND6 pseudogene 5 [Source:HGNC Symbol;Acc:39468]	pseudogene	1.03135	-0.292235	15.0856	0.000102743	0.000894171
ENSG00000144668	ITGA9	integrin, alpha 9 [Source:HGNC Symbol;Acc:6145]	protein coding	-0.768156	1.26666	15.0334	0.000105627	0.000914317
ENSG00000182580	EPHB3	EPH receptor B3 [Source:HGNC Symbol;Acc:3394]	protein coding	-0.596744	2.69462	15.0307	0.000105777	0.000915006
ENSG00000153902	LGI4	leucine-rich repeat LGI family, member 4 [Source:HGNC Symbol;Acc:18712]	protein coding	-0.783227	0.48164	14.9617	0.000109714	0.000943351
ENSG00000142303	ADAMTS10	ADAM metallopeptidase with thrombospondin type 1 motif, 10 [Source:HGNC Symbol;Acc:13201]	protein coding	-0.722934	1.62424	14.9252	0.000111861	0.000957331
ENSG00000164199	GPR98	G protein-coupled receptor 98 [Source:HGNC Symbol;Acc:17416]	protein coding	-0.744348	0.529476	14.764	0.000121842	0.00102973
ENSG00000158270	COLEC12	collectin sub-family member 12 [Source:HGNC Symbol;Acc:16016]	protein coding	-0.812868	1.42694	14.7598	0.000122113	0.00103067
ENSG00000163661	PTX3	pentraxin 3, long [Source:HGNC Symbol;Acc:9692]	protein coding	-0.636251	2.69118	14.7262	0.000124304	0.00104642
ENSG00000091651	ORC6	origin recognition complex, subunit 6 [Source:HGNC Symbol;Acc:17151]	protein coding	-0.736207	0.548307	14.608	0.000132351	0.00109905
ENSG00000253882	RP11-61L23.2		processed transcript	0.68844	0.679673	14.5763	0.000134594	0.0011148
ENSG00000139899	CBLN3	cerebellin 3 precursor [Source:HGNC Symbol;Acc:20146]	protein coding	0.588417	1.49723	14.5111	0.000139337	0.00114743
ENSG00000197121	PGAP1	post-GPI attachment to proteins 1 [Source:HGNC Symbol;Acc:25712]	protein coding	0.63385	2.21005	14.2763	0.000157837	0.00127689
ENSG00000187912	CLEC17A	C-type lectin domain family 17, member A [Source:HGNC Symbol;Acc:34520]	protein coding	-0.718043	1.05764	14.2525	0.00015985	0.00129236
ENSG00000136960	ENPP2	ectonucleotide pyrophosphatase/phosphodiesterase 2 [Source:HGNC Symbol;Acc:3357]	protein coding	1.12802	0.235934	14.186	0.0001656	0.00132883
ENSG00000215533	NCRNA00189	non-protein coding RNA 189 [Source:HGNC Symbol;Acc:18461]	processed transcript	0.624113	1.10368	14.1629	0.000167641	0.00134353
ENSG00000149927	DOC2A	double C2-like domains, alpha [Source:HGNC Symbol;Acc:2985]	protein coding	-0.670592	0.557613	14.1478	0.000168996	0.00135186
ENSG00000224940	PRRT4	proline-rich transmembrane protein 4 [Source:HGNC Symbol;Acc:37280]	protein coding	-0.80735	0.445656	13.9822	0.000184549	0.00145546
ENSG00000228166	RP11-39K24.11		pseudogene	0.920938	0.115573	13.9342	0.000189319	0.00148488
ENSG00000169313	P2RY12	purinergic receptor P2Y, G-protein coupled, 12 [Source:HGNC Symbol;Acc:18124]	protein coding	0.846644	0.859857	13.9231	0.000190447	0.0014901
ENSG00000172260	NEGR1	neuronal growth regulator 1 [Source:HGNC Symbol;Acc:17302]	protein coding	-0.605124	1.28622	13.7991	0.000203432	0.00157019
ENSG00000123610	TNFAIP6	tumor necrosis factor, alpha-induced protein 6 [Source:HGNC Symbol;Acc:11898]	protein coding	0.74837	1.60782	13.672	0.000217673	0.0016716
ENSG00000212864	RNF208	ring finger protein 208 [Source:HGNC Symbol;Acc:25420]	protein coding	-0.595055	0.842259	13.5415	0.00023334	0.0017666
ENSG00000154258	ABCA9	ATP-binding cassette, sub-family A (ABC1), member 9 [Source:HGNC Symbol;Acc:39]	protein coding	-0.656478	1.35612	13.4919	0.000239597	0.00180547
ENSG00000073111	MCM2	minichromosome maintenance complex component 2 [Source:HGNC Symbol;Acc:6944]	protein coding	-0.642172	0.921074	13.4472	0.000245368	0.00183926
ENSG00000224083	RP11-39K24.4		pseudogene	1.02393	0.909602	13.2161	0.000277557	0.00204479
ENSG00000183496	MEX3B	mex-3 homolog B (C. elegans) [Source:HGNC Symbol;Acc:25297]	protein coding	-0.623637	1.21398	13.1272	0.000291041	0.00212466
ENSG00000206417	RP13-685P2.5		processed transcript	-0.609388	0.819907	12.8334	0.000340487	0.00242375
ENSG00000110848	CD69	CD69 molecule [Source:HGNC Symbol;Acc:1694]	protein coding	1.59713	-0.119805	12.8226	0.00034246	0.00243508
ENSG00000167767	KRT80	keratin 80 [Source:HGNC Symbol;Acc:27056]	protein coding	-0.766869	0.198632	12.5627	0.000393524	0.00273985
ENSG00000168477	TNXB	tenascin XB [Source:HGNC Symbol;Acc:11976]	protein coding	-0.601671	0.466202	12.5448	0.000397306	0.00276245
ENSG00000126368	NR1D1	nuclear receptor subfamily 1, group D, member 1 [Source:HGNC Symbol;Acc:7962]	protein coding	-0.685629	2.1574	12.2615	0.000462408	0.00313215
ENSG00000206567	AC022007.5		processed transcript	-0.682462	0.538586	12.2384	0.000468154	0.00316441
ENSG00000230138	RP11-117D22.2		processed transcript	-0.653328	1.06702	12.2321	0.000469744	0.0031685
ENSG00000104290	FZD3	frizzled homolog 3 (Drosophila) [Source:HGNC Symbol;Acc:4041]	protein coding	-0.626792	0.551799	12.1644	0.000487097	0.0032684
ENSG00000119986	AVPI1	arginine vasopressin-induced 1 [Source:HGNC Symbol;Acc:30898]	protein coding	-0.715495	1.27945	12.1108	0.000501307	0.00334456
ENSG00000254615	OXR1	oxidation resistance 1 [Source:HGNC Symbol;Acc:15822]	processed transcript	-0.716224	0.348411	12.0835	0.000508708	0.00338516
ENSG00000213420	GPC2	glypican 2 [Source:HGNC Symbol;Acc:4450]	protein coding	-0.743097	0.609938	11.9688	0.000540976	0.00355755
ENSG00000238000	RP11-274E7.2		pseudogene	0.799637	0.054331	11.8276	0.000583578	0.00379119
ENSG00000184500	PROS1	protein S (alpha) [Source:HGNC Symbol;Acc:9456]	protein coding	0.932465	-0.349334	11.8218	0.000585407	0.00379924
ENSG00000237711	RP11-39K24.13		pseudogene	0.970993	0.408164	11.776	0.000599989	0.00387902
ENSG00000228097	RP11-39K24.12		pseudogene	0.958504	-0.0802154	11.6257	0.00065046	0.00416469
ENSG00000129244	ATP1B2	ATPase, Na+/K+ transporting, beta 2 polypeptide [Source:HGNC Symbol;Acc:805]	protein coding	0.983127	-0.219752	11.6189	0.000652839	0.00417577
ENSG00000225860	RP11-1018N14.2		processed transcript	0.588537	0.370688	11.6122	0.000655214	0.00418888
ENSG00000142621	FHAD1	forkhead-associated (FHA) phosphopeptide binding domain 1 [Source:HGNC Symbol;Acc:29408]	protein coding	0.623141	0.366078	11.5916	0.000662518	0.00423136
ENSG00000207166	SNORA68_207166	small nucleolar RNA, H/ACA box 68 [Source:HGNC Symbol;Acc:10225]	snoRNA	-0.783088	-0.0149474	11.5361	0.000682562	0.00434213
ENSG00000174684	B3GNT1	UDP-GlcNAc:betaGal beta-1,3-N-acetylglucosaminyltransferase 1 [Source:HGNC Symbol;Acc:15685]	protein coding	-0.626029	1.02939	11.5027	0.000694941	0.0044013
ENSG00000143412	ANXA9	annexin A9 [Source:HGNC Symbol;Acc:547]	protein coding	-0.69252	0.365356	11.4288	0.000723156	0.00454419
ENSG00000090920	FCGBP	Fc fragment of IgG binding protein [Source:HGNC Symbol;Acc:13572]	protein coding	-1.13936	1.15445	11.375	0.000744388	0.00464583
ENSG00000203999	RP11-290F20.1		lincRNA	0.752376	0.251344	11.3479	0.000755343	0.00469555
ENSG00000165138	ANKS6	ankyrin repeat and sterile alpha motif domain containing 6 [Source:HGNC Symbol;Acc:26724]	protein coding	-0.64331	0.609578	11.3333	0.000761278	0.00472374
ENSG00000008323	PLEKHG6	pleckstrin homology domain containing, family G (with RhoGef domain) member 6 [Source:HGNC Symbol;Acc:25562]	protein coding	0.692587	0.78518	11.2032	0.000816578	0.00500889
ENSG00000237059	AC083863.7		processed transcript	0.649175	0.465214	11.1873	0.000823611	0.00504241
ENSG00000160789	LMNA	lamin A/C [Source:HGNC Symbol;Acc:6636]	protein coding	-0.695538	4.02923	11.1614	0.000835149	0.00510203
ENSG00000236783	RP11-272G11.1		pseudogene	-0.827071	1.13974	11.1002	0.000863175	0.00524717
ENSG00000158488	CD1E	CD1e molecule [Source:HGNC Symbol;Acc:1638]	protein coding	-0.690685	0.566354	10.9792	0.000921415	0.00554098
ENSG00000140859	KIFC3	kinesin family member C3 [Source:HGNC Symbol;Acc:6326]	protein coding	0.782049	0.873185	10.6861	0.00107941	0.00632548
ENSG00000109819	PPARGC1A	peroxisome proliferator-activated receptor gamma, coactivator 1 alpha [Source:HGNC Symbol;Acc:9237]	protein coding	-0.758476	1.28998	10.632	0.00111146	0.00647264
ENSG00000088543	C3orf18	chromosome 3 open reading frame 18 [Source:HGNC Symbol;Acc:24837]	protein coding	-0.616851	0.662373	10.5893	0.00113744	0.00660837
ENSG00000177374	HIC1	hypermethylated in cancer 1 [Source:HGNC Symbol;Acc:4909]	protein coding	0.97185	0.584901	10.5865	0.00113913	0.0066152
ENSG00000168546	GFRA2	GDNF family receptor alpha 2 [Source:HGNC Symbol;Acc:4244]	protein coding	-0.682721	1.51498	10.4825	0.00120508	0.00694488
ENSG00000175206	NPPA	natriuretic peptide A [Source:HGNC Symbol;Acc:7939]	protein coding	0.629293	0.0845864	10.2829	0.0013427	0.00764887
ENSG00000168427	KLHL30	kelch-like 30 (Drosophila) [Source:HGNC Symbol;Acc:24770]	protein coding	-0.878989	0.551107	10.2133	0.00139431	0.00788946
ENSG00000168386	FILIP1L	filamin A interacting protein 1-like [Source:HGNC Symbol;Acc:24589]	protein coding	-0.692413	0.0355742	10.1735	0.00142477	0.00800648
ENSG00000254017	IGHEP2	immunoglobulin heavy constant epsilon P2 (pseudogene) [Source:HGNC Symbol;Acc:5524]	IG C pseudogene	0.899198	1.30736	10.1631	0.0014328	0.00804106
ENSG00000107282	APBA1	amyloid beta (A4) precursor protein-binding, family A, member 1 [Source:HGNC Symbol;Acc:578]	protein coding	-0.650738	0.480846	9.9917	0.00157248	0.00864391
ENSG00000227028	AC007254.3		processed transcript	0.610766	0.289833	9.88457	0.0016667	0.00908038
ENSG00000237499	RP11-356I2.4		lincRNA	0.625521	0.833218	9.84151	0.00170618	0.00926014
ENSG00000225342	AC079630.4		processed transcript	0.695442	-0.00740359	9.83547	0.00171179	0.00927885
ENSG00000171621	SPSB1	splA/ryanodine receptor domain and SOCS box containing 1 [Source:HGNC Symbol;Acc:30628]	protein coding	0.624034	0.247206	9.7366	0.00180635	0.00968533
ENSG00000019485	PRDM11	PR domain containing 11 [Source:HGNC Symbol;Acc:13996]	protein coding	-0.661105	0.204046	9.62696	0.00191741	0.0101958
ENSG00000256604	AC093668.4		pseudogene	-0.620788	0.375264	9.58312	0.00196375	0.0103949
ENSG00000251139	RP11-701P16.2	Uncharacterized protein [Source:UniProtKB/TrEMBL;Acc:D6RF06]	protein coding	0.930991	0.940214	9.57768	0.00196958	0.0104165
ENSG00000236438	FAM157A	family with sequence similarity 157, member A [Source:HGNC Symbol;Acc:34079]	protein coding	0.790272	1.443	9.50838	0.00204536	0.0107167
ENSG00000135424	ITGA7	integrin, alpha 7 [Source:HGNC Symbol;Acc:6143]	protein coding	0.591485	1.25683	9.4183	0.00214831	0.0111465
ENSG00000148680	HTR7	5-hydroxytryptamine (serotonin) receptor 7 (adenylate cyclase-coupled) [Source:HGNC Symbol;Acc:5302]	protein coding	-0.59188	0.758446	9.39945	0.00217051	0.0112261
ENSG00000124216	SNAI1	snail homolog 1 (Drosophila) [Source:HGNC Symbol;Acc:11128]	protein coding	-0.795736	0.99994	9.39388	0.00217711	0.0112557
ENSG00000189129	PLAC9	placenta-specific 9 [Source:HGNC Symbol;Acc:19255]	protein coding	-0.643686	0.35624	9.29411	0.00229891	0.0117345
ENSG00000166165	CKB	creatine kinase, brain [Source:HGNC Symbol;Acc:1991]	protein coding	-0.893309	0.368844	9.18959	0.00243395	0.0122817
ENSG00000108691	CCL2	chemokine (C-C motif) ligand 2 [Source:HGNC Symbol;Acc:10618]	protein coding	1.03199	0.346093	9.14452	0.00249465	0.01252
ENSG00000225886	RP11-288L9.4		processed transcript	0.679708	0.887963	9.04069	0.00264036	0.0130929
ENSG00000226125	AC098823.3		processed transcript	-0.682351	0.010314	9.01937	0.00267134	0.0132159
ENSG00000254263	RP11-473O4.4		processed transcript	0.65676	0.415383	8.947	0.00277925	0.0136396
ENSG00000182324	KCNJ14	potassium inwardly-rectifying channel, subfamily J, member 14 [Source:HGNC Symbol;Acc:6260]	protein coding	-0.59406	0.271361	8.93917	0.0027912	0.0136931
ENSG00000151623	NR3C2	nuclear receptor subfamily 3, group C, member 2 [Source:HGNC Symbol;Acc:7979]	protein coding	-0.616375	0.48798	8.78976	0.00302926	0.0146762
ENSG00000155761	SPAG17	sperm associated antigen 17 [Source:HGNC Symbol;Acc:26620]	protein coding	-0.608495	0.379537	8.65703	0.00325801	0.0155946
ENSG00000171408	PDE7B	phosphodiesterase 7B [Source:HGNC Symbol;Acc:8792]	protein coding	-0.648484	0.352864	8.41432	0.00372277	0.0173861
ENSG00000233966	AC005324.4		pseudogene	0.598933	0.439285	8.24722	0.00408145	0.0186103
ENSG00000226321	AC104809.3		protein coding	-0.927667	1.89798	8.00746	0.00465851	0.0206772
ENSG00000228804	RP11-211G3.3	hCG1645011-like (LOC100131635), non-coding RNA [Source:RefSeq DNA;Acc:NR_034062]	protein coding	0.692446	0.221575	7.90261	0.00493636	0.0215461
ENSG00000132622	HSPA12B	heat shock 70kD protein 12B [Source:HGNC Symbol;Acc:16193]	protein coding	-0.614736	1.4283	7.65031	0.00567624	0.0240018
ENSG00000254325	RP11-318K15.2		processed transcript	0.596821	0.487437	7.60046	0.00583533	0.0246017
ENSG00000213172	RP1-228H13.2		pseudogene	0.661503	-0.025741	7.49411	0.00619011	0.0257265
ENSG00000233392	AC104809.4		processed transcript	-0.953498	3.4504	7.1468	0.0075098	0.0300649
ENSG00000239899	AC011994.1		scRNA pseudogene	1.20883	1.54481	7.05986	0.007883	0.031296
ENSG00000235917	RP11-39K24.14		pseudogene	0.708174	-0.0451591	6.89381	0.00864947	0.0336993
ENSG00000124225	PMEPA1	prostate transmembrane protein, androgen induced 1 [Source:HGNC Symbol;Acc:14107]	protein coding	-0.59251	0.306939	6.70939	0.00959063	0.0364983
ENSG00000163975	MFI2	antigen p97 (melanoma associated) identified by monoclonal antibodies 133.2 and 96.5 [Source:HGNC Symbol;Acc:7037]	protein coding	-0.612851	0.332818	6.47803	0.0109216	0.040404
ENSG00000171954	CYP4F22	cytochrome P450, family 4, subfamily F, polypeptide 22 [Source:HGNC Symbol;Acc:26820]	protein coding	0.850288	0.221395	6.21271	0.0126837	0.0454204
ENSG00000122420	PTGFR	prostaglandin F receptor (FP) [Source:HGNC Symbol;Acc:9600]	protein coding	0.610252	-0.229577	6.05338	0.0138797	0.0486735
ENSG00000244642	AP005717.1		scRNA pseudogene	1.11478	0.75398	6.00071	0.0143001	0.049903

## Sheet: s4_neu_d1
Ensembl Gene ID	Ensembl Gene Name	Ensembl Gene Description	Gene Type	Log2 Fold Change (SV-AS03 vs. SV-PBS)	Mean Log2 Fragment Counts Per million	Likelihood Ratio Test Statistic	P-Value	FDR
ENSG00000150337	FCGR1A	Fc fragment of IgG, high affinity Ia, receptor (CD64) [Source:HGNC Symbol;Acc:3613]	protein coding	2.35622	4.95462	112.439	2.86345e-26	3.07678e-22
ENSG00000010030	ETV7	ets variant 7 [Source:HGNC Symbol;Acc:18160]	protein coding	2.65606	4.2725	97.8815	4.44176e-23	1.92795e-19
ENSG00000115415	STAT1	signal transducer and activator of transcription 1, 91kDa [Source:HGNC Symbol;Acc:11362]	protein coding	1.317	8.61878	97.501	5.38283e-23	1.92795e-19
ENSG00000154451	GBP5	guanylate binding protein 5 [Source:HGNC Symbol;Acc:19895]	protein coding	2.56655	9.7316	96.432	9.23625e-23	2.48109e-19
ENSG00000140853	NLRC5	NLR family, CARD domain containing 5 [Source:HGNC Symbol;Acc:29933]	protein coding	1.44229	8.42628	93.6121	3.83833e-22	8.24857e-19
ENSG00000221963	APOL6	apolipoprotein L, 6 [Source:HGNC Symbol;Acc:14870]	protein coding	1.87156	5.8963	92.7299	5.99423e-22	1.07347e-18
ENSG00000152766	ANKRD22	ankyrin repeat domain 22 [Source:HGNC Symbol;Acc:28321]	protein coding	3.10739	3.10367	91.3495	1.20411e-21	1.84831e-18
ENSG00000156587	UBE2L6	ubiquitin-conjugating enzyme E2L 6 [Source:HGNC Symbol;Acc:12490]	protein coding	1.61139	7.26416	87.2381	9.62108e-21	1.12156e-17
ENSG00000117228	GBP1	guanylate binding protein 1, interferon-inducible [Source:HGNC Symbol;Acc:4182]	protein coding	2.16931	7.45097	87.0979	1.0328e-20	1.12156e-17
ENSG00000149131	SERPING1	serpin peptidase inhibitor, clade G (C1 inhibitor), member 1 [Source:HGNC Symbol;Acc:1228]	protein coding	2.40123	5.65795	87.077	1.0438e-20	1.12156e-17
ENSG00000168062	BATF2	basic leucine zipper transcription factor, ATF-like 2 [Source:HGNC Symbol;Acc:25163]	protein coding	2.95649	4.58092	86.3833	1.48228e-20	1.44791e-17
ENSG00000115419	GLS	glutaminase [Source:HGNC Symbol;Acc:4331]	protein coding	0.858095	5.94115	85.8753	1.91651e-20	1.71608e-17
ENSG00000068079	IFI35	interferon-induced protein 35 [Source:HGNC Symbol;Acc:5399]	protein coding	1.65685	5.61475	84.1907	4.49273e-20	3.71341e-17
ENSG00000152229	PSTPIP2	proline-serine-threonine phosphatase interacting protein 2 [Source:HGNC Symbol;Acc:9581]	protein coding	1.83807	6.09493	83.0518	7.99311e-20	6.13472e-17
ENSG00000116663	FBXO6	F-box protein 6 [Source:HGNC Symbol;Acc:13585]	protein coding	1.67666	3.91999	81.6613	1.61529e-19	1.15709e-16
ENSG00000173193	PARP14	poly (ADP-ribose) polymerase family, member 14 [Source:HGNC Symbol;Acc:29232]	protein coding	1.56105	8.88419	80.8964	2.37862e-19	1.59739e-16
ENSG00000100342	APOL1	apolipoprotein L, 1 [Source:HGNC Symbol;Acc:618]	protein coding	1.35838	6.59023	80.0582	3.63539e-19	2.29778e-16
ENSG00000100911	PSME2	proteasome (prosome, macropain) activator subunit 2 (PA28 beta) [Source:HGNC Symbol;Acc:9569]	protein coding	1.47001	6.01673	79.4178	5.02714e-19	3.00092e-16
ENSG00000065427	KARS	lysyl-tRNA synthetase [Source:HGNC Symbol;Acc:6215]	protein coding	1.42479	4.21581	78.9676	6.31368e-19	3.57055e-16
ENSG00000198019	FCGR1B	Fc fragment of IgG, high affinity Ib, receptor (CD64) [Source:HGNC Symbol;Acc:3614]	protein coding	1.83108	4.56948	78.2865	8.91306e-19	4.78854e-16
ENSG00000148175	STOM	stomatin [Source:HGNC Symbol;Acc:3383]	protein coding	1.35121	4.22859	78.1619	9.49301e-19	4.85726e-16
ENSG00000170581	STAT2	signal transducer and activator of transcription 2, 113kDa [Source:HGNC Symbol;Acc:11363]	protein coding	1.45199	8.0021	77.852	1.11059e-18	5.42424e-16
ENSG00000129667	RHBDF2	rhomboid 5 homolog 2 (Drosophila) [Source:HGNC Symbol;Acc:20788]	protein coding	1.41548	7.10648	77.6352	1.23941e-18	5.7902e-16
ENSG00000138496	PARP9	poly (ADP-ribose) polymerase family, member 9 [Source:HGNC Symbol;Acc:24118]	protein coding	1.08237	8.69812	77.2132	1.53462e-18	6.87061e-16
ENSG00000247275	AL160008.1		lincRNA	2.23002	2.60131	76.7618	1.92874e-18	8.28972e-16
ENSG00000101347	SAMHD1	SAM domain and HD domain 1 [Source:HGNC Symbol;Acc:15925]	protein coding	1.83023	6.35834	76.613	2.07968e-18	8.59467e-16
ENSG00000117226	GBP3	guanylate binding protein 3 [Source:HGNC Symbol;Acc:4184]	protein coding	1.81051	3.67969	76.3288	2.40155e-18	9.55729e-16
ENSG00000234571	RP5-998N21.4		processed transcript	3.20155	-0.115119	74.7097	5.45279e-18	2.09251e-15
ENSG00000140464	PML	promyelocytic leukemia [Source:HGNC Symbol;Acc:9113]	protein coding	1.47767	6.6852	74.1826	7.12166e-18	2.6387e-15
ENSG00000233029	RP11-439A17.9		lincRNA	1.82853	4.08821	74.0269	7.70589e-18	2.75999e-15
ENSG00000162645	GBP2	guanylate binding protein 2, interferon-inducible [Source:HGNC Symbol;Acc:4183]	protein coding	1.02908	9.78551	73.5887	9.62153e-18	3.30011e-15
ENSG00000132274	TRIM22	tripartite motif containing 22 [Source:HGNC Symbol;Acc:16379]	protein coding	1.72374	8.52874	73.5409	9.85747e-18	3.30011e-15
ENSG00000172493	AFF1	AF4/FMR2 family, member 1 [Source:HGNC Symbol;Acc:7135]	protein coding	0.99677	7.29362	73.4411	1.03683e-17	3.30011e-15
ENSG00000047621	C12orf4	chromosome 12 open reading frame 4 [Source:HGNC Symbol;Acc:1184]	protein coding	1.62124	1.75863	73.4271	1.04424e-17	3.30011e-15
ENSG00000131979	GCH1	GTP cyclohydrolase 1 [Source:HGNC Symbol;Acc:4193]	protein coding	2.01409	2.85219	73.2826	1.12351e-17	3.44919e-15
ENSG00000074660	SCARF1	scavenger receptor class F, member 1 [Source:HGNC Symbol;Acc:16820]	protein coding	1.25737	7.43605	72.836	1.40884e-17	4.205e-15
ENSG00000120217	CD274	CD274 molecule [Source:HGNC Symbol;Acc:17635]	protein coding	2.18108	4.96152	72.7113	1.50071e-17	4.35815e-15
ENSG00000107960	OBFC1	oligonucleotide/oligosaccharide-binding fold containing 1 [Source:HGNC Symbol;Acc:26200]	protein coding	1.40815	4.48368	72.5927	1.5937e-17	4.5064e-15
ENSG00000173239	LIPM	lipase, family member M [Source:HGNC Symbol;Acc:23455]	protein coding	3.53102	-0.0952179	71.8168	2.36127e-17	6.50561e-15
ENSG00000216490	IFI30	interferon, gamma-inducible protein 30 [Source:HGNC Symbol;Acc:5398]	protein coding	0.917567	8.41208	70.8516	3.85133e-17	1.03456e-14
ENSG00000213928	IRF9	interferon regulatory factor 9 [Source:HGNC Symbol;Acc:6131]	protein coding	0.731378	7.8754	70.6123	4.34794e-17	1.13948e-14
ENSG00000172159	FRMD3	FERM domain containing 3 [Source:HGNC Symbol;Acc:24125]	protein coding	2.45574	1.58392	70.152	5.49057e-17	1.40467e-14
ENSG00000214872	SMTNL1	smoothelin-like 1 [Source:HGNC Symbol;Acc:32394]	protein coding	2.02077	4.31666	69.8033	6.55221e-17	1.63729e-14
ENSG00000125347	IRF1	interferon regulatory factor 1 [Source:HGNC Symbol;Acc:6116]	protein coding	0.938674	9.64896	69.4526	7.82715e-17	1.91142e-14
ENSG00000162654	GBP4	guanylate binding protein 4 [Source:HGNC Symbol;Acc:20480]	protein coding	2.28051	6.35533	68.1619	1.50605e-16	3.59612e-14
ENSG00000253193	FCGR1C	Fc fragment of IgG, high affinity Ic, receptor (CD64) [Source:HGNC Symbol;Acc:3615]	processed transcript	2.59886	1.89727	67.9806	1.65113e-16	3.85683e-14
ENSG00000197448	GSTK1	glutathione S-transferase kappa 1 [Source:HGNC Symbol;Acc:16906]	protein coding	1.00246	6.7645	67.8071	1.80296e-16	4.12187e-14
ENSG00000174944	P2RY14	purinergic receptor P2Y, G-protein coupled, 14 [Source:HGNC Symbol;Acc:16442]	protein coding	2.41649	4.66433	67.353	2.26991e-16	5.0813e-14
ENSG00000250233	AC015802.1		lincRNA	1.39764	4.2666	67.2406	2.40316e-16	5.26979e-14
ENSG00000128335	APOL2	apolipoprotein L, 2 [Source:HGNC Symbol;Acc:619]	protein coding	0.930036	8.17003	64.9218	7.79308e-16	1.67473e-13
ENSG00000128394	APOBEC3F	apolipoprotein B mRNA editing enzyme, catalytic polypeptide-like 3F [Source:HGNC Symbol;Acc:17356]	protein coding	1.69189	1.45452	64.8201	8.20559e-16	1.72881e-13
ENSG00000183347	GBP6	guanylate binding protein family, member 6 [Source:HGNC Symbol;Acc:25395]	protein coding	2.08314	1.93779	64.7159	8.65124e-16	1.78765e-13
ENSG00000145685	LHFPL2	lipoma HMGIC fusion partner-like 2 [Source:HGNC Symbol;Acc:6588]	protein coding	1.83896	3.22067	64.6673	8.86755e-16	1.79777e-13
ENSG00000168394	TAP1	transporter 1, ATP-binding cassette, sub-family B (MDR/TAP) [Source:HGNC Symbol;Acc:43]	protein coding	0.917584	9.24258	64.5868	9.23707e-16	1.81195e-13
ENSG00000177409	SAMD9L	sterile alpha motif domain containing 9-like [Source:HGNC Symbol;Acc:1349]	protein coding	1.4264	7.74528	64.5581	9.37277e-16	1.81195e-13
ENSG00000134809	TIMM10	translocase of inner mitochondrial membrane 10 homolog (yeast) [Source:HGNC Symbol;Acc:11814]	protein coding	2.29241	2.73294	64.5433	9.44337e-16	1.81195e-13
ENSG00000204267	TAP2	transporter 2, ATP-binding cassette, sub-family B (MDR/TAP) [Source:HGNC Symbol;Acc:44]	protein coding	0.905845	7.33859	64.3564	1.03829e-15	1.93924e-13
ENSG00000141574	SECTM1	secreted and transmembrane 1 [Source:HGNC Symbol;Acc:10707]	protein coding	0.986016	8.99351	64.3404	1.04677e-15	1.93924e-13
ENSG00000100918	REC8	REC8 homolog (yeast) [Source:HGNC Symbol;Acc:16879]	protein coding	0.746804	6.04166	64.2127	1.11686e-15	2.034e-13
ENSG00000197536	C5orf56	chromosome 5 open reading frame 56 [Source:HGNC Symbol;Acc:33838]	protein coding	0.867749	5.58868	63.8324	1.35469e-15	2.42602e-13
ENSG00000133321	RARRES3	retinoic acid receptor responder (tazarotene induced) 3 [Source:HGNC Symbol;Acc:9869]	protein coding	2.38506	3.28747	63.2479	1.82259e-15	3.21044e-13
ENSG00000075399	C16orf7	chromosome 16 open reading frame 7 [Source:HGNC Symbol;Acc:13526]	protein coding	1.26763	6.80663	63.1262	1.93878e-15	3.36002e-13
ENSG00000152223	EPG5	ectopic P-granules autophagy protein 5 homolog (C. elegans) [Source:HGNC Symbol;Acc:29331]	protein coding	0.914251	5.67161	62.8166	2.26883e-15	3.86961e-13
ENSG00000130303	BST2	bone marrow stromal cell antigen 2 [Source:HGNC Symbol;Acc:1119]	protein coding	1.3471	4.48042	62.6753	2.43748e-15	4.0923e-13
ENSG00000129673	AANAT	aralkylamine N-acetyltransferase [Source:HGNC Symbol;Acc:19]	protein coding	2.04022	1.88002	62.6307	2.49341e-15	4.1218e-13
ENSG00000125826	RBCK1	RanBP-type and C3HC4-type zinc finger containing 1 [Source:HGNC Symbol;Acc:15864]	protein coding	0.683298	8.11141	62.0243	3.39243e-15	5.52297e-13
ENSG00000133106	EPSTI1	epithelial stromal interaction 1 (breast) [Source:HGNC Symbol;Acc:16465]	protein coding	2.42132	5.14701	61.9821	3.46601e-15	5.55856e-13
ENSG00000079263	SP140	SP140 nuclear body protein [Source:HGNC Symbol;Acc:17133]	protein coding	1.22647	4.74168	61.7054	3.98886e-15	6.30299e-13
ENSG00000115109	EPB41L5	erythrocyte membrane protein band 4.1 like 5 [Source:HGNC Symbol;Acc:19819]	protein coding	1.63749	2.1733	61.1911	5.17944e-15	8.06567e-13
ENSG00000233030	RP11-196G18.3		processed transcript	1.62153	1.97003	61.1272	5.35038e-15	8.21284e-13
ENSG00000234518	RP5-837D10.2		pseudogene	1.21458	4.4146	60.8985	6.00937e-15	9.09446e-13
ENSG00000254667	AP000783.1	Uncharacterized protein [Source:UniProtKB/TrEMBL;Acc:E9PS84]	protein coding	1.77704	0.491547	60.7691	6.41764e-15	9.57743e-13
ENSG00000013374	NUB1	negative regulator of ubiquitin-like proteins 1 [Source:HGNC Symbol;Acc:17623]	protein coding	0.893166	6.62173	60.6078	6.96569e-15	1.02529e-12
ENSG00000087253	LPCAT2	lysophosphatidylcholine acyltransferase 2 [Source:HGNC Symbol;Acc:26032]	protein coding	0.819787	7.72842	60.4967	7.37009e-15	1.07016e-12
ENSG00000204264	PSMB8	proteasome (prosome, macropain) subunit, beta type, 8 (large multifunctional peptidase 7) [Source:HGNC Symbol;Acc:9545]	protein coding	0.632491	7.61596	59.713	1.0975e-14	1.57235e-12
ENSG00000254838	GVINP1	GTPase, very large interferon inducible pseudogene 1 [Source:HGNC Symbol;Acc:25813]	processed transcript	1.23076	5.25993	59.1306	1.47545e-14	2.08602e-12
ENSG00000104805	NUCB1	nucleobindin 1 [Source:HGNC Symbol;Acc:8043]	protein coding	1.21837	7.56187	59.0837	1.51103e-14	2.10857e-12
ENSG00000177542	SLC25A22	solute carrier family 25 (mitochondrial carrier: glutamate), member 22 [Source:HGNC Symbol;Acc:19954]	protein coding	0.905042	2.97564	58.9791	1.59355e-14	2.19521e-12
ENSG00000163840	DTX3L	deltex 3-like (Drosophila) [Source:HGNC Symbol;Acc:30323]	protein coding	0.900123	7.20937	58.9243	1.63858e-14	2.22868e-12
ENSG00000180628	PCGF5	polycomb group ring finger 5 [Source:HGNC Symbol;Acc:28264]	protein coding	0.985699	5.40706	58.285	2.26765e-14	3.00814e-12
ENSG00000178685	PARP10	poly (ADP-ribose) polymerase family, member 10 [Source:HGNC Symbol;Acc:25895]	protein coding	0.958001	7.02428	58.0721	2.52685e-14	3.3111e-12
ENSG00000164308	ERAP2	endoplasmic reticulum aminopeptidase 2 [Source:HGNC Symbol;Acc:29499]	protein coding	1.72396	4.12992	57.9985	2.62322e-14	3.39597e-12
ENSG00000240065	PSMB9	proteasome (prosome, macropain) subunit, beta type, 9 (large multifunctional peptidase 2) [Source:HGNC Symbol;Acc:9546]	protein coding	0.789291	7.96421	57.2003	3.93605e-14	5.03486e-12
ENSG00000181788	SIAH2	seven in absentia homolog 2 (Drosophila) [Source:HGNC Symbol;Acc:10858]	protein coding	0.728387	4.6319	56.9746	4.41486e-14	5.5809e-12
ENSG00000092010	PSME1	proteasome (prosome, macropain) activator subunit 1 (PA28 alpha) [Source:HGNC Symbol;Acc:9568]	protein coding	0.700754	7.94973	56.9433	4.48571e-14	5.60452e-12
ENSG00000157693	C9orf91	chromosome 9 open reading frame 91 [Source:HGNC Symbol;Acc:24513]	protein coding	1.51456	3.80006	56.7972	4.83155e-14	5.96725e-12
ENSG00000187260	WDR86	WD repeat domain 86 [Source:HGNC Symbol;Acc:28020]	protein coding	1.17347	1.26965	56.4221	5.84681e-14	7.13908e-12
ENSG00000140105	WARS	tryptophanyl-tRNA synthetase [Source:HGNC Symbol;Acc:12729]	protein coding	1.41189	7.25364	56.2722	6.31e-14	7.61808e-12
ENSG00000104164	PLDN	pallidin homolog (mouse) [Source:HGNC Symbol;Acc:8549]	protein coding	0.744752	4.633	56.2059	6.52663e-14	7.79207e-12
ENSG00000114127	XRN1	5`-3` exoribonuclease 1 [Source:HGNC Symbol;Acc:30654]	protein coding	1.00211	7.10824	55.5288	9.21008e-14	1.0875e-11
ENSG00000168405	CMAHP	cytidine monophospho-N-acetylneuraminic acid hydroxylase, pseudogene [Source:HGNC Symbol;Acc:2098]	protein coding	1.57237	1.97023	55.4291	9.68908e-14	1.13162e-11
ENSG00000034510	TMSB10	thymosin beta 10 [Source:HGNC Symbol;Acc:11879]	protein coding	1.0849	6.41065	55.0129	1.19739e-13	1.38344e-11
ENSG00000155363	MOV10	Mov10, Moloney leukemia virus 10, homolog (mouse) [Source:HGNC Symbol;Acc:7200]	protein coding	1.49776	5.32706	54.6981	1.40541e-13	1.6065e-11
ENSG00000079385	CEACAM1	carcinoembryonic antigen-related cell adhesion molecule 1 (biliary glycoprotein) [Source:HGNC Symbol;Acc:1814]	protein coding	1.05254	6.12352	54.567	1.5024e-13	1.6993e-11
ENSG00000104518	GSDMD	gasdermin D [Source:HGNC Symbol;Acc:25697]	protein coding	0.633535	7.2382	54.4116	1.62596e-13	1.81989e-11
ENSG00000099860	GADD45B	growth arrest and DNA-damage-inducible, beta [Source:HGNC Symbol;Acc:4096]	protein coding	0.940231	6.49107	54.3511	1.67686e-13	1.85751e-11
ENSG00000135148	TRAFD1	TRAF-type zinc finger domain containing 1 [Source:HGNC Symbol;Acc:24808]	protein coding	0.893717	7.13728	54.2579	1.75832e-13	1.90927e-11
ENSG00000105402	NAPA	N-ethylmaleimide-sensitive factor attachment protein, alpha [Source:HGNC Symbol;Acc:7641]	protein coding	0.925701	7.17368	54.257	1.75912e-13	1.90927e-11
ENSG00000087237	CETP	cholesteryl ester transfer protein, plasma [Source:HGNC Symbol;Acc:1869]	protein coding	1.54588	0.903359	53.9521	2.05442e-13	2.20747e-11
ENSG00000168899	VAMP5	vesicle-associated membrane protein 5 (myobrevin) [Source:HGNC Symbol;Acc:12646]	protein coding	2.04454	2.70409	53.9196	2.08859e-13	2.22197e-11
ENSG00000163568	AIM2	absent in melanoma 2 [Source:HGNC Symbol;Acc:357]	protein coding	1.37389	3.77792	53.7911	2.22976e-13	2.34286e-11
ENSG00000130489	SCO2	SCO cytochrome oxidase deficient homolog 2 (yeast) [Source:HGNC Symbol;Acc:10604]	protein coding	0.860827	6.6922	53.777	2.24583e-13	2.34286e-11
ENSG00000131943	C19orf12	chromosome 19 open reading frame 12 [Source:HGNC Symbol;Acc:25443]	protein coding	1.8683	1.21619	53.05	3.25171e-13	3.35958e-11
ENSG00000177989	ODF3B	outer dense fiber of sperm tails 3B [Source:HGNC Symbol;Acc:34388]	protein coding	1.0231	7.38553	52.7491	3.79005e-13	3.87848e-11
ENSG00000205220	PSMB10	proteasome (prosome, macropain) subunit, beta type, 10 [Source:HGNC Symbol;Acc:9538]	protein coding	0.684545	7.3041	52.7202	3.84608e-13	3.8987e-11
ENSG00000136874	STX17	syntaxin 17 [Source:HGNC Symbol;Acc:11432]	protein coding	0.953702	3.07439	52.6686	3.94857e-13	3.96517e-11
ENSG00000101342	C20orf118	chromosome 20 open reading frame 118 [Source:HGNC Symbol;Acc:16112]	protein coding	1.72142	2.31674	52.2328	4.92966e-13	4.86464e-11
ENSG00000239713	APOBEC3G	apolipoprotein B mRNA editing enzyme, catalytic polypeptide-like 3G [Source:HGNC Symbol;Acc:17357]	protein coding	0.970919	4.55726	52.2307	4.93482e-13	4.86464e-11
ENSG00000155287	SLC25A28	solute carrier family 25, member 28 [Source:HGNC Symbol;Acc:23472]	protein coding	0.74102	5.59186	51.8155	6.09673e-13	5.9554e-11
ENSG00000135604	STX11	syntaxin 11 [Source:HGNC Symbol;Acc:11429]	protein coding	0.948594	7.66266	51.774	6.22704e-13	6.02788e-11
ENSG00000106683	LIMK1	LIM domain kinase 1 [Source:HGNC Symbol;Acc:6613]	protein coding	0.928102	5.06334	51.7042	6.45239e-13	6.19026e-11
ENSG00000065911	MTHFD2	methylenetetrahydrofolate dehydrogenase (NADP+ dependent) 2, methenyltetrahydrofolate cyclohydrolase [Source:HGNC Symbol;Acc:7434]	protein coding	1.43969	2.01068	51.6	6.80432e-13	6.41337e-11
ENSG00000068784	SRBD1	S1 RNA binding domain 1 [Source:HGNC Symbol;Acc:25521]	protein coding	0.926747	3.82505	51.2364	8.18868e-13	7.65107e-11
ENSG00000132530	XAF1	XIAP associated factor 1 [Source:HGNC Symbol;Acc:30932]	protein coding	1.70708	6.51596	51.1902	8.38375e-13	7.76581e-11
ENSG00000136732	GYPC	glycophorin C (Gerbich blood group) [Source:HGNC Symbol;Acc:4704]	protein coding	1.35928	2.6113	50.9407	9.51992e-13	8.66878e-11
ENSG00000064601	CTSA	cathepsin A [Source:HGNC Symbol;Acc:9251]	protein coding	0.673154	7.00812	50.8639	9.89996e-13	8.93908e-11
ENSG00000185507	IRF7	interferon regulatory factor 7 [Source:HGNC Symbol;Acc:6122]	protein coding	0.913163	7.50222	50.5805	1.14375e-12	1.02413e-10
ENSG00000197142	ACSL5	acyl-CoA synthetase long-chain family member 5 [Source:HGNC Symbol;Acc:16526]	protein coding	0.88495	3.9501	50.3821	1.26543e-12	1.12372e-10
ENSG00000023171	GRAMD1B	GRAM domain containing 1B [Source:HGNC Symbol;Acc:29214]	protein coding	1.21257	3.06299	50.3554	1.28278e-12	1.12979e-10
ENSG00000118162	KPTN	kaptin (actin binding protein) [Source:HGNC Symbol;Acc:6404]	protein coding	1.28395	2.80794	50.2284	1.36854e-12	1.19553e-10
ENSG00000143390	RFX5	regulatory factor X, 5 (influences HLA class II expression) [Source:HGNC Symbol;Acc:9986]	protein coding	1.14317	3.43332	50.1431	1.42936e-12	1.23858e-10
ENSG00000155629	PIK3AP1	phosphoinositide-3-kinase adaptor protein 1 [Source:HGNC Symbol;Acc:30034]	protein coding	0.756594	7.93313	50.0695	1.48397e-12	1.27562e-10
ENSG00000025708	TYMP	thymidine phosphorylase [Source:HGNC Symbol;Acc:3148]	protein coding	0.657524	9.31562	49.6372	1.84969e-12	1.56496e-10
ENSG00000140030	GPR65	G protein-coupled receptor 65 [Source:HGNC Symbol;Acc:4517]	protein coding	0.755938	5.88904	49.4814	2.00262e-12	1.6811e-10
ENSG00000115267	IFIH1	interferon induced with helicase C domain 1 [Source:HGNC Symbol;Acc:18873]	protein coding	1.00869	6.17888	49.3617	2.12866e-12	1.75942e-10
ENSG00000163565	IFI16	interferon, gamma-inducible protein 16 [Source:HGNC Symbol;Acc:5395]	protein coding	1.01499	8.11824	49.0866	2.44904e-12	2.00667e-10
ENSG00000132109	TRIM21	tripartite motif containing 21 [Source:HGNC Symbol;Acc:11312]	protein coding	0.778297	6.92912	49.0738	2.46515e-12	2.00667e-10
ENSG00000106346	USP42	ubiquitin specific peptidase 42 [Source:HGNC Symbol;Acc:20068]	protein coding	0.597592	3.79333	48.9108	2.67868e-12	2.16409e-10
ENSG00000119655	NPC2	Niemann-Pick disease, type C2 [Source:HGNC Symbol;Acc:14537]	protein coding	0.757775	6.30171	48.8494	2.76397e-12	2.21633e-10
ENSG00000205730	ITPRIPL2	inositol 1,4,5-trisphosphate receptor interacting protein-like 2 [Source:HGNC Symbol;Acc:27257]	protein coding	2.29901	0.853661	48.5133	3.28056e-12	2.59188e-10
ENSG00000112343	TRIM38	tripartite motif containing 38 [Source:HGNC Symbol;Acc:10059]	protein coding	0.610716	6.60079	48.3824	3.50708e-12	2.75063e-10
ENSG00000135093	USP30	ubiquitin specific peptidase 30 [Source:HGNC Symbol;Acc:20065]	protein coding	0.790638	2.41035	48.2854	3.68486e-12	2.86912e-10
ENSG00000103642	LACTB	lactamase, beta [Source:HGNC Symbol;Acc:16468]	protein coding	0.911235	4.87118	47.827	4.65538e-12	3.59871e-10
ENSG00000137200	FTSJD2	FtsJ methyltransferase domain containing 2 [Source:HGNC Symbol;Acc:21077]	protein coding	1.09346	5.40456	47.6156	5.18542e-12	3.97981e-10
ENSG00000124256	ZBP1	Z-DNA binding protein 1 [Source:HGNC Symbol;Acc:16176]	protein coding	0.841143	7.01167	47.5757	5.29215e-12	4.03292e-10
ENSG00000187231	SESTD1	SEC14 and spectrin domains 1 [Source:HGNC Symbol;Acc:18379]	protein coding	1.00633	3.63956	47.526	5.42781e-12	4.10717e-10
ENSG00000141971	FAM125A	family with sequence similarity 125, member A [Source:HGNC Symbol;Acc:25153]	protein coding	0.766404	4.55281	47.4017	5.78319e-12	4.34548e-10
ENSG00000134326	CMPK2	cytidine monophosphate (UMP-CMP) kinase 2, mitochondrial [Source:HGNC Symbol;Acc:27015]	protein coding	1.79391	4.47133	47.3211	6.02608e-12	4.49655e-10
ENSG00000070501	POLB	polymerase (DNA directed), beta [Source:HGNC Symbol;Acc:9174]	protein coding	0.645527	5.74205	47.0384	6.96104e-12	5.12304e-10
ENSG00000119917	IFIT3	interferon-induced protein with tetratricopeptide repeats 3 [Source:HGNC Symbol;Acc:5411]	protein coding	1.21943	8.71599	46.5263	9.03954e-12	6.60747e-10
ENSG00000187741	FANCA	Fanconi anemia, complementation group A [Source:HGNC Symbol;Acc:3582]	protein coding	0.871301	3.8384	45.9695	1.20111e-11	8.72021e-10
ENSG00000100292	HMOX1	heme oxygenase (decycling) 1 [Source:HGNC Symbol;Acc:5013]	protein coding	-0.692346	5.21502	45.7689	1.33059e-11	9.59545e-10
ENSG00000173821	RNF213	ring finger protein 213 [Source:HGNC Symbol;Acc:14539]	protein coding	1.01217	9.98406	45.4911	1.53333e-11	1.09837e-09
ENSG00000126246	IGFLR1	IGF-like family receptor 1 [Source:HGNC Symbol;Acc:23620]	protein coding	0.85064	5.51184	45.3851	1.61862e-11	1.15179e-09
ENSG00000164715	LMTK2	lemur tyrosine kinase 2 [Source:HGNC Symbol;Acc:17880]	protein coding	0.733347	6.82931	45.2314	1.75078e-11	1.23764e-09
ENSG00000085449	WDFY1	WD repeat and FYVE domain containing 1 [Source:HGNC Symbol;Acc:20451]	protein coding	0.908923	5.80852	44.6495	2.35656e-11	1.63363e-09
ENSG00000167705	RILP	Rab interacting lysosomal protein [Source:HGNC Symbol;Acc:30266]	protein coding	0.697315	3.98536	44.6208	2.39139e-11	1.64714e-09
ENSG00000106100	NOD1	nucleotide-binding oligomerization domain containing 1 [Source:HGNC Symbol;Acc:16390]	protein coding	1.05217	3.38955	44.5845	2.43617e-11	1.6673e-09
ENSG00000137628	DDX60	DEAD (Asp-Glu-Ala-Asp) box polypeptide 60 [Source:HGNC Symbol;Acc:25942]	protein coding	1.64281	4.71433	44.5308	2.50382e-11	1.70276e-09
ENSG00000162772	ATF3	activating transcription factor 3 [Source:HGNC Symbol;Acc:785]	protein coding	2.56451	0.912703	44.4382	2.62512e-11	1.77402e-09
ENSG00000130589	RP4-697K14.7	Peroxisomal proliferator-activated receptor A-interacting complex 285 kDa protein [Source:UniProtKB/Swiss-Prot;Acc:Q9BYK8]	protein coding	0.758619	8.29546	44.3336	2.76928e-11	1.85975e-09
ENSG00000100908	FAM158A	family with sequence similarity 158, member A [Source:HGNC Symbol;Acc:20273]	protein coding	0.925286	3.04175	44.2722	2.85751e-11	1.90707e-09
ENSG00000132256	TRIM5	tripartite motif containing 5 [Source:HGNC Symbol;Acc:16276]	protein coding	0.901533	4.70076	44.2323	2.91622e-11	1.93425e-09
ENSG00000153029	MR1	major histocompatibility complex, class I-related [Source:HGNC Symbol;Acc:4975]	protein coding	0.61199	4.91397	44.2029	2.96036e-11	1.94367e-09
ENSG00000129003	VPS13C	vacuolar protein sorting 13 homolog C (S. cerevisiae) [Source:HGNC Symbol;Acc:23594]	protein coding	1.019	4.90624	44.1988	2.96661e-11	1.94367e-09
ENSG00000255848	AC007326.1		lincRNA	0.852131	3.54203	44.1524	3.03779e-11	1.97825e-09
ENSG00000143162	CREG1	cellular repressor of E1A-stimulated genes 1 [Source:HGNC Symbol;Acc:2351]	protein coding	0.912991	4.80356	43.9651	3.34276e-11	2.16373e-09
ENSG00000145246	ATP10D	ATPase, class V, type 10D [Source:HGNC Symbol;Acc:13549]	protein coding	0.899956	2.9639	43.9334	3.39736e-11	2.1859e-09
ENSG00000167208	SNX20	sorting nexin 20 [Source:HGNC Symbol;Acc:30390]	protein coding	0.635467	6.83132	43.8669	3.5149e-11	2.24807e-09
ENSG00000148834	GSTO1	glutathione S-transferase omega 1 [Source:HGNC Symbol;Acc:13312]	protein coding	0.633706	4.54558	43.7272	3.7749e-11	2.40008e-09
ENSG00000167207	NOD2	nucleotide-binding oligomerization domain containing 2 [Source:HGNC Symbol;Acc:5331]	protein coding	0.730105	6.79107	43.5191	4.19838e-11	2.64333e-09
ENSG00000002549	LAP3	leucine aminopeptidase 3 [Source:HGNC Symbol;Acc:18449]	protein coding	1.75709	4.8706	43.5152	4.20669e-11	2.64333e-09
ENSG00000181381	DDX60L	DEAD (Asp-Glu-Ala-Asp) box polypeptide 60-like [Source:HGNC Symbol;Acc:26429]	protein coding	0.629115	8.97996	43.2102	4.91632e-11	3.05352e-09
ENSG00000179583	CIITA	class II, major histocompatibility complex, transactivator [Source:HGNC Symbol;Acc:7067]	protein coding	1.41263	4.47004	43.0456	5.34781e-11	3.30243e-09
ENSG00000174749	C4orf32	chromosome 4 open reading frame 32 [Source:HGNC Symbol;Acc:26813]	protein coding	0.968605	2.08362	42.9116	5.72697e-11	3.50446e-09
ENSG00000067221	STOML1	stomatin (EPB72)-like 1 [Source:HGNC Symbol;Acc:14560]	protein coding	1.61592	0.951029	42.68	6.44696e-11	3.89172e-09
ENSG00000244509	APOBEC3C	apolipoprotein B mRNA editing enzyme, catalytic polypeptide-like 3C [Source:HGNC Symbol;Acc:17353]	protein coding	1.45072	1.13866	42.386	7.49244e-11	4.49756e-09
ENSG00000136514	RTP4	receptor (chemosensory) transporter protein 4 [Source:HGNC Symbol;Acc:23992]	protein coding	2.39248	1.18521	42.3551	7.61175e-11	4.52729e-09
ENSG00000185989	RASA3	RAS p21 protein activator 3 [Source:HGNC Symbol;Acc:20331]	protein coding	-0.712161	5.73554	41.9577	9.32676e-11	5.47629e-09
ENSG00000078081	LAMP3	lysosomal-associated membrane protein 3 [Source:HGNC Symbol;Acc:14582]	protein coding	2.06053	1.99913	41.9393	9.41492e-11	5.49108e-09
ENSG00000141086	CTRL	chymotrypsin-like [Source:HGNC Symbol;Acc:2524]	protein coding	0.666859	4.88386	41.9312	9.45417e-11	5.49108e-09
ENSG00000136770	DNAJC1	DnaJ (Hsp40) homolog, subfamily C, member 1 [Source:HGNC Symbol;Acc:20090]	protein coding	1.25635	2.58148	41.8691	9.75911e-11	5.63772e-09
ENSG00000119950	MXI1	MAX interactor 1 [Source:HGNC Symbol;Acc:7534]	protein coding	-0.655468	5.30336	41.7162	1.05533e-10	6.06391e-09
ENSG00000107798	LIPA	lipase A, lysosomal acid, cholesterol esterase [Source:HGNC Symbol;Acc:6617]	protein coding	1.13357	2.22818	41.6869	1.07123e-10	6.12252e-09
ENSG00000176454	LPCAT4	lysophosphatidylcholine acyltransferase 4 [Source:HGNC Symbol;Acc:30059]	protein coding	-0.61091	4.86347	41.6649	1.08336e-10	6.12724e-09
ENSG00000130940	CASZ1	castor zinc finger 1 [Source:HGNC Symbol;Acc:26002]	protein coding	0.66894	4.21236	41.5542	1.14649e-10	6.44975e-09
ENSG00000128203	ASPHD2	aspartate beta-hydroxylase domain containing 2 [Source:HGNC Symbol;Acc:30437]	protein coding	1.41271	1.69059	41.4812	1.1901e-10	6.66022e-09
ENSG00000096996	IL12RB1	interleukin 12 receptor, beta 1 [Source:HGNC Symbol;Acc:5971]	protein coding	0.753328	4.56569	41.3403	1.27905e-10	7.04791e-09
ENSG00000123610	TNFAIP6	tumor necrosis factor, alpha-induced protein 6 [Source:HGNC Symbol;Acc:11898]	protein coding	0.86202	5.86369	41.321	1.29174e-10	7.08151e-09
ENSG00000225492	GBP1P1	guanylate binding protein 1, interferon-inducible pseudogene 1 [Source:HGNC Symbol;Acc:39561]	processed transcript	3.06071	0.470779	41.2154	1.36346e-10	7.43674e-09
ENSG00000166145	SPINT1	serine peptidase inhibitor, Kunitz type 1 [Source:HGNC Symbol;Acc:11246]	protein coding	-0.67562	4.96951	41.0166	1.5094e-10	8.15001e-09
ENSG00000107201	DDX58	DEAD (Asp-Glu-Ala-Asp) box polypeptide 58 [Source:HGNC Symbol;Acc:19102]	protein coding	0.819394	7.30298	40.8027	1.68396e-10	9.00208e-09
ENSG00000104312	RIPK2	receptor-interacting serine-threonine kinase 2 [Source:HGNC Symbol;Acc:10020]	protein coding	0.914908	4.73085	40.6123	1.8563e-10	9.82561e-09
ENSG00000233552	AL139035.1		lincRNA	0.908417	2.87206	40.3585	2.11385e-10	1.1134e-08
ENSG00000246013	NCRNA00282	non-protein coding RNA 282 [Source:HGNC Symbol;Acc:26737]	lincRNA	0.66052	5.00718	39.9285	2.63427e-10	1.3674e-08
ENSG00000203666	EFCAB2	EF-hand calcium binding domain 2 [Source:HGNC Symbol;Acc:28166]	protein coding	1.17498	3.45481	39.8396	2.75705e-10	1.42425e-08
ENSG00000105939	ZC3HAV1	zinc finger CCCH-type, antiviral 1 [Source:HGNC Symbol;Acc:23721]	protein coding	0.911007	7.69039	39.8197	2.78523e-10	1.43193e-08
ENSG00000133313	CNDP2	CNDP dipeptidase 2 (metallopeptidase M20 family) [Source:HGNC Symbol;Acc:24437]	protein coding	1.08701	4.03801	39.4827	3.30977e-10	1.68547e-08
ENSG00000197646	PDCD1LG2	programmed cell death 1 ligand 2 [Source:HGNC Symbol;Acc:18731]	protein coding	2.68868	0.433998	39.3875	3.4752e-10	1.76137e-08
ENSG00000203814	HIST2H2BF	histone cluster 2, H2bf [Source:HGNC Symbol;Acc:24700]	protein coding	1.09211	4.21297	39.2169	3.79242e-10	1.90418e-08
ENSG00000134243	SORT1	sortilin 1 [Source:HGNC Symbol;Acc:11186]	protein coding	0.868213	5.35813	39.1933	3.83853e-10	1.91837e-08
ENSG00000185885	IFITM1	interferon induced transmembrane protein 1 (9-27) [Source:HGNC Symbol;Acc:5412]	protein coding	0.820357	8.57426	38.9324	4.38743e-10	2.18254e-08
ENSG00000235953	AL353805.1		lincRNA	0.762037	3.70303	38.8917	4.47988e-10	2.21608e-08
ENSG00000130487	KLHDC7B	kelch domain containing 7B [Source:HGNC Symbol;Acc:25145]	protein coding	1.10673	0.866343	38.8846	4.4961e-10	2.21608e-08
ENSG00000065613	SLK	STE20-like kinase [Source:HGNC Symbol;Acc:11088]	protein coding	0.608964	7.12487	38.7288	4.8697e-10	2.37841e-08
ENSG00000128284	APOL3	apolipoprotein L, 3 [Source:HGNC Symbol;Acc:14868]	protein coding	2.0497	1.10495	38.6761	5.00296e-10	2.42148e-08
ENSG00000145365	TIFA	TRAF-interacting protein with forkhead-associated domain [Source:HGNC Symbol;Acc:19075]	protein coding	1.04672	4.23037	38.3281	5.97941e-10	2.86825e-08
ENSG00000188313	PLSCR1	phospholipid scramblase 1 [Source:HGNC Symbol;Acc:9092]	protein coding	1.40269	6.57622	38.3192	6.00698e-10	2.86867e-08
ENSG00000111860	C6orf204	chromosome 6 open reading frame 204 [Source:HGNC Symbol;Acc:21638]	protein coding	-0.739081	4.81548	37.773	7.94752e-10	3.70194e-08
ENSG00000089127	OAS1	2`,5`-oligoadenylate synthetase 1, 40/46kDa [Source:HGNC Symbol;Acc:8086]	protein coding	2.01956	4.61352	37.7703	7.95858e-10	3.70194e-08
ENSG00000100364	KIAA0930	KIAA0930 [Source:HGNC Symbol;Acc:1314]	protein coding	0.619387	5.35212	37.6099	8.64041e-10	4.00178e-08
ENSG00000241106	HLA-DOB	major histocompatibility complex, class II, DO beta [Source:HGNC Symbol;Acc:4937]	protein coding	0.986242	2.72546	37.5509	8.9059e-10	4.10703e-08
ENSG00000106804	C5	complement component 5 [Source:HGNC Symbol;Acc:1331]	protein coding	1.42487	0.77319	37.4482	9.38728e-10	4.29218e-08
ENSG00000132780	NASP	nuclear autoantigenic sperm protein (histone-binding) [Source:HGNC Symbol;Acc:7644]	protein coding	0.695879	4.57885	37.374	9.75144e-10	4.4398e-08
ENSG00000251136	RP11-37B2.1		lincRNA	1.31572	1.0411	37.2942	1.01589e-09	4.60578e-08
ENSG00000164674	SYTL3	synaptotagmin-like 3 [Source:HGNC Symbol;Acc:15587]	protein coding	-0.708839	5.87494	37.262	1.03279e-09	4.66275e-08
ENSG00000185338	SOCS1	suppressor of cytokine signaling 1 [Source:HGNC Symbol;Acc:19383]	protein coding	2.19598	1.8588	37.0985	1.12308e-09	5.04918e-08
ENSG00000179832	HEATR7A	HEAT repeat containing 7A [Source:HGNC Symbol;Acc:26958]	protein coding	-0.656606	2.89845	37.0604	1.14528e-09	5.11067e-08
ENSG00000048140	TSPAN17	tetraspanin 17 [Source:HGNC Symbol;Acc:13594]	protein coding	1.31654	1.50607	37.0587	1.14627e-09	5.11067e-08
ENSG00000131203	IDO1	indoleamine 2,3-dioxygenase 1 [Source:HGNC Symbol;Acc:6059]	protein coding	3.70465	1.47361	37.019	1.16985e-09	5.19425e-08
ENSG00000108828	VAT1	vesicle amine transport protein 1 homolog (T. californica) [Source:HGNC Symbol;Acc:16919]	protein coding	0.665286	2.73162	36.9015	1.24251e-09	5.47164e-08
ENSG00000179044	EXOC3L1	exocyst complex component 3-like 1 [Source:HGNC Symbol;Acc:27540]	protein coding	1.26577	2.23686	36.8384	1.28339e-09	5.60572e-08
ENSG00000184221	OLIG1	oligodendrocyte transcription factor 1 [Source:HGNC Symbol;Acc:16983]	protein coding	-1.18469	3.01908	36.7089	1.37149e-09	5.96626e-08
ENSG00000119686	AC007182.1	Feline leukemia virus subgroup C receptor-related protein 2 [Source:UniProtKB/Swiss-Prot;Acc:Q9UPI3]	protein coding	2.36674	-0.180502	36.4708	1.54969e-09	6.63404e-08
ENSG00000015532	XYLT2	xylosyltransferase II [Source:HGNC Symbol;Acc:15517]	protein coding	-0.713377	2.64494	36.418	1.59228e-09	6.76248e-08
ENSG00000242574	HLA-DMB	major histocompatibility complex, class II, DM beta [Source:HGNC Symbol;Acc:4935]	protein coding	1.80621	3.12438	36.317	1.67696e-09	7.09405e-08
ENSG00000157551	KCNJ15	potassium inwardly-rectifying channel, subfamily J, member 15 [Source:HGNC Symbol;Acc:6261]	protein coding	0.701317	9.0257	36.1766	1.80219e-09	7.56428e-08
ENSG00000226067	RP11-403I13.7		processed transcript	0.860749	1.42811	36.1662	1.81187e-09	7.57531e-08
ENSG00000225342	AC079630.4		processed transcript	0.965637	2.41967	36.0031	1.97006e-09	8.20475e-08
ENSG00000170542	SERPINB9	serpin peptidase inhibitor, clade B (ovalbumin), member 9 [Source:HGNC Symbol;Acc:8955]	protein coding	1.21507	4.28196	35.6168	2.40212e-09	9.8892e-08
ENSG00000177721	C5orf39	chromosome 5 open reading frame 39 [Source:HGNC Symbol;Acc:33463]	protein coding	1.61509	1.19171	35.4632	2.5992e-09	1.06597e-07
ENSG00000204516	MICB	MHC class I polypeptide-related sequence B [Source:HGNC Symbol;Acc:7091]	protein coding	0.692257	4.34753	35.4284	2.64601e-09	1.08104e-07
ENSG00000159459	UBR1	ubiquitin protein ligase E3 component n-recognin 1 [Source:HGNC Symbol;Acc:16808]	protein coding	0.614797	3.79087	35.3758	2.71837e-09	1.1064e-07
ENSG00000255221	CARD17	caspase recruitment domain family, member 17 [Source:HGNC Symbol;Acc:33827]	protein coding	1.61077	0.694132	35.0531	3.20843e-09	1.30093e-07
ENSG00000243650	AC010149.1		scRNA pseudogene	0.785413	2.36376	34.8445	3.57119e-09	1.43717e-07
ENSG00000166002	C11orf75	chromosome 11 open reading frame 75 [Source:HGNC Symbol;Acc:24810]	protein coding	1.11172	2.83489	34.8282	3.60116e-09	1.43921e-07
ENSG00000134321	RSAD2	radical S-adenosyl methionine domain containing 2 [Source:HGNC Symbol;Acc:30908]	protein coding	1.7523	6.15818	34.8272	3.60306e-09	1.43921e-07
ENSG00000075151	EIF4G3	eukaryotic translation initiation factor 4 gamma, 3 [Source:HGNC Symbol;Acc:3298]	protein coding	0.616041	5.89492	34.7276	3.79215e-09	1.49999e-07
ENSG00000090339	ICAM1	intercellular adhesion molecule 1 [Source:HGNC Symbol;Acc:5344]	protein coding	0.661559	7.50566	34.726	3.79528e-09	1.49999e-07
ENSG00000164134	NAA15	N(alpha)-acetyltransferase 15, NatA auxiliary subunit [Source:HGNC Symbol;Acc:30782]	protein coding	1.07513	1.13774	34.7251	3.79708e-09	1.49999e-07
ENSG00000119922	IFIT2	interferon-induced protein with tetratricopeptide repeats 2 [Source:HGNC Symbol;Acc:5409]	protein coding	0.846723	9.09825	34.6521	3.94219e-09	1.5516e-07
ENSG00000111331	OAS3	2`-5`-oligoadenylate synthetase 3, 100kDa [Source:HGNC Symbol;Acc:8088]	protein coding	1.65419	6.74558	34.1727	5.04321e-09	1.94926e-07
ENSG00000013583	HEBP1	heme binding protein 1 [Source:HGNC Symbol;Acc:17176]	protein coding	0.881658	2.78836	34.0475	5.37839e-09	2.05661e-07
ENSG00000141013	GAS8	growth arrest-specific 8 [Source:HGNC Symbol;Acc:4166]	protein coding	1.25385	1.08639	33.8818	5.85641e-09	2.22357e-07
ENSG00000142089	IFITM3	interferon induced transmembrane protein 3 (1-8U) [Source:HGNC Symbol;Acc:5414]	protein coding	0.833035	9.54853	33.7994	6.10981e-09	2.31162e-07
ENSG00000135114	OASL	2`-5`-oligoadenylate synthetase-like [Source:HGNC Symbol;Acc:8090]	protein coding	0.899636	5.63171	33.7134	6.38591e-09	2.39918e-07
ENSG00000229677	RP11-383F6.1		pseudogene	1.14876	1.72002	33.5938	6.79105e-09	2.52491e-07
ENSG00000111110	PPM1H	protein phosphatase, Mg2+/Mn2+ dependent, 1H [Source:HGNC Symbol;Acc:18583]	protein coding	-0.98218	1.82345	33.5632	6.89843e-09	2.55599e-07
ENSG00000059378	PARP12	poly (ADP-ribose) polymerase family, member 12 [Source:HGNC Symbol;Acc:21919]	protein coding	0.869378	6.15914	33.5099	7.09018e-09	2.61801e-07
ENSG00000119537	KDSR	3-ketodihydrosphingosine reductase [Source:HGNC Symbol;Acc:4021]	protein coding	1.36554	1.66504	33.4782	7.20689e-09	2.65199e-07
ENSG00000100401	RANGAP1	Ran GTPase activating protein 1 [Source:HGNC Symbol;Acc:9854]	protein coding	1.09413	3.10928	33.4314	7.38207e-09	2.68882e-07
ENSG00000139597	N4BP2L1	NEDD4 binding protein 2-like 1 [Source:HGNC Symbol;Acc:25037]	protein coding	0.631636	3.46435	33.4194	7.42799e-09	2.69641e-07
ENSG00000108387	SEPT4	septin 4 [Source:HGNC Symbol;Acc:9165]	protein coding	3.06361	0.277972	33.3866	7.55432e-09	2.72386e-07
ENSG00000106560	GIMAP2	GTPase, IMAP family member 2 [Source:HGNC Symbol;Acc:21789]	protein coding	0.970392	4.36462	33.3627	7.64782e-09	2.74836e-07
ENSG00000110492	MDK	midkine (neurite growth-promoting factor 2) [Source:HGNC Symbol;Acc:6972]	protein coding	1.35615	0.978804	33.2443	8.12765e-09	2.91105e-07
ENSG00000172183	ISG20	interferon stimulated exonuclease gene 20kDa [Source:HGNC Symbol;Acc:6130]	protein coding	0.654671	7.46376	32.8553	9.92825e-09	3.53242e-07
ENSG00000111335	OAS2	2`-5`-oligoadenylate synthetase 2, 69/71kDa [Source:HGNC Symbol;Acc:8087]	protein coding	1.97471	4.60191	32.8328	1.00434e-08	3.5616e-07
ENSG00000137965	IFI44	interferon-induced protein 44 [Source:HGNC Symbol;Acc:16938]	protein coding	1.57627	5.81497	32.7811	1.03141e-08	3.64557e-07
ENSG00000233461	RP11-295G20.2		processed transcript	0.627797	3.29656	32.6977	1.07666e-08	3.79302e-07
ENSG00000119522	DENND1A	DENN/MADD domain containing 1A [Source:HGNC Symbol;Acc:29324]	protein coding	0.731693	5.33986	32.6432	1.10726e-08	3.87542e-07
ENSG00000126351	THRA	thyroid hormone receptor, alpha (erythroblastic leukemia viral (v-erb-a) oncogene homolog, avian) [Source:HGNC Symbol;Acc:11796]	protein coding	-0.861858	4.0332	32.5762	1.14608e-08	3.98532e-07
ENSG00000162636	FAM102B	family with sequence similarity 102, member B [Source:HGNC Symbol;Acc:27637]	protein coding	-0.711301	2.34624	32.5445	1.16495e-08	4.02489e-07
ENSG00000234290	AC116366.6		processed transcript	0.683381	5.78907	32.3734	1.27216e-08	4.32576e-07
ENSG00000072134	EPN2	epsin 2 [Source:HGNC Symbol;Acc:18639]	protein coding	-0.887619	3.82716	32.1995	1.39126e-08	4.68624e-07
ENSG00000222179	7SK_222179	7SK RNA [Source:RFAM;Acc:RF00100]	misc RNA	2.17445	-0.4044	32.1738	1.40977e-08	4.73376e-07
ENSG00000108771	DHX58	DEXH (Asp-Glu-X-His) box polypeptide 58 [Source:HGNC Symbol;Acc:29517]	protein coding	0.922931	4.32001	32.1571	1.42199e-08	4.75989e-07
ENSG00000105967	TFEC	transcription factor EC [Source:HGNC Symbol;Acc:11754]	protein coding	1.86209	1.67325	32.0135	1.53107e-08	5.07757e-07
ENSG00000245602	AC073548.1		lincRNA	1.12208	3.04967	31.7718	1.73392e-08	5.62765e-07
ENSG00000030110	BAK1	BCL2-antagonist/killer 1 [Source:HGNC Symbol;Acc:949]	protein coding	0.590162	4.19056	31.7663	1.73884e-08	5.62765e-07
ENSG00000134470	IL15RA	interleukin 15 receptor, alpha [Source:HGNC Symbol;Acc:5978]	protein coding	1.08143	1.33191	31.7508	1.75273e-08	5.65558e-07
ENSG00000198087	CD2AP	CD2-associated protein [Source:HGNC Symbol;Acc:14258]	protein coding	1.96981	0.682266	31.5972	1.89704e-08	6.10291e-07
ENSG00000166801	FAM111A	family with sequence similarity 111, member A [Source:HGNC Symbol;Acc:24725]	protein coding	0.680595	6.83528	31.565	1.92879e-08	6.13163e-07
ENSG00000137959	IFI44L	interferon-induced protein 44-like [Source:HGNC Symbol;Acc:17817]	protein coding	1.69396	4.72637	31.5464	1.94732e-08	6.17227e-07
ENSG00000143537	ADAM15	ADAM metallopeptidase domain 15 [Source:HGNC Symbol;Acc:193]	protein coding	-0.701414	3.06208	31.5243	1.96964e-08	6.22465e-07
ENSG00000143891	GALM	galactose mutarotase (aldose 1-epimerase) [Source:HGNC Symbol;Acc:24063]	protein coding	0.999879	2.71996	31.5105	1.98369e-08	6.25066e-07
ENSG00000118971	CCND2	cyclin D2 [Source:HGNC Symbol;Acc:1583]	protein coding	-0.728225	4.14758	31.4718	2.02359e-08	6.35776e-07
ENSG00000250510	GPR162	G protein-coupled receptor 162 [Source:HGNC Symbol;Acc:16693]	protein coding	-0.642919	5.64848	30.9082	2.70525e-08	8.42547e-07
ENSG00000188820	FAM26F	family with sequence similarity 26, member F [Source:HGNC Symbol;Acc:33391]	protein coding	1.01751	3.73903	30.7819	2.88726e-08	8.94051e-07
ENSG00000119397	CEP110	centrosomal protein 110kDa [Source:HGNC Symbol;Acc:1858]	protein coding	0.68347	4.96085	30.4579	3.41186e-08	1.04402e-06
ENSG00000129038	LOXL1	lysyl oxidase-like 1 [Source:HGNC Symbol;Acc:6665]	protein coding	1.02688	1.32805	30.4185	3.48193e-08	1.05763e-06
ENSG00000178719	GRINA	glutamate receptor, ionotropic, N-methyl D-aspartate-associated protein 1 (glutamate binding) [Source:HGNC Symbol;Acc:4589]	protein coding	0.73031	7.19795	30.0964	4.11092e-08	1.227e-06
ENSG00000143771	CNIH4	cornichon homolog 4 (Drosophila) [Source:HGNC Symbol;Acc:25013]	protein coding	0.853665	3.96187	30.0608	4.18712e-08	1.24628e-06
ENSG00000178585	CTNNBIP1	catenin, beta interacting protein 1 [Source:HGNC Symbol;Acc:16913]	protein coding	-0.835058	3.34877	30.0449	4.22165e-08	1.25308e-06
ENSG00000168421	RHOH	ras homolog gene family, member H [Source:HGNC Symbol;Acc:686]	protein coding	1.77547	0.506272	30.0165	4.2838e-08	1.26803e-06
ENSG00000123992	DNPEP	aspartyl aminopeptidase [Source:HGNC Symbol;Acc:2981]	protein coding	0.893315	1.12032	29.9004	4.54829e-08	1.33165e-06
ENSG00000123838	C4BPA	complement component 4 binding protein, alpha [Source:HGNC Symbol;Acc:1325]	protein coding	1.17711	3.0855	29.7099	5.01788e-08	1.46514e-06
ENSG00000198216	CACNA1E	calcium channel, voltage-dependent, R type, alpha 1E subunit [Source:HGNC Symbol;Acc:1392]	protein coding	0.687555	4.92484	29.6548	5.16246e-08	1.50327e-06
ENSG00000104375	STK3	serine/threonine kinase 3 [Source:HGNC Symbol;Acc:11406]	protein coding	0.689936	3.90076	29.4501	5.73743e-08	1.64396e-06
ENSG00000102554	KLF5	Kruppel-like factor 5 (intestinal) [Source:HGNC Symbol;Acc:6349]	protein coding	0.751807	3.32557	29.3995	5.88941e-08	1.67412e-06
ENSG00000102524	TNFSF13B	tumor necrosis factor (ligand) superfamily, member 13b [Source:HGNC Symbol;Acc:11929]	protein coding	0.733899	6.43794	29.3191	6.13868e-08	1.73579e-06
ENSG00000158411	MITD1	MIT, microtubule interacting and transport, domain containing 1 [Source:HGNC Symbol;Acc:25207]	protein coding	0.668401	4.40458	29.2899	6.2321e-08	1.75758e-06
ENSG00000176170	SPHK1	sphingosine kinase 1 [Source:HGNC Symbol;Acc:11240]	protein coding	1.3249	0.524414	29.1365	6.74544e-08	1.88749e-06
ENSG00000100024	UPB1	ureidopropionase, beta [Source:HGNC Symbol;Acc:16297]	protein coding	-0.723334	3.67227	28.8702	7.73952e-08	2.13521e-06
ENSG00000160216	AGPAT3	1-acylglycerol-3-phosphate O-acyltransferase 3 [Source:HGNC Symbol;Acc:326]	protein coding	0.848028	3.00009	28.8445	7.8427e-08	2.15524e-06
ENSG00000187608	ISG15	ISG15 ubiquitin-like modifier [Source:HGNC Symbol;Acc:4053]	protein coding	1.17696	6.14686	28.6444	8.6966e-08	2.3717e-06
ENSG00000198133	TMEM229B	transmembrane protein 229B [Source:HGNC Symbol;Acc:20130]	protein coding	1.95957	0.233208	28.5166	9.29008e-08	2.52076e-06
ENSG00000179918	SEPHS2	selenophosphate synthetase 2 [Source:HGNC Symbol;Acc:19686]	protein coding	0.602972	5.54554	28.5054	9.34385e-08	2.52261e-06
ENSG00000085063	CD59	CD59 molecule, complement regulatory protein [Source:HGNC Symbol;Acc:1689]	protein coding	0.776273	5.26207	28.1926	1.09823e-07	2.93545e-06
ENSG00000204397	CARD16	caspase recruitment domain family, member 16 [Source:HGNC Symbol;Acc:33701]	protein coding	0.63491	6.42181	28.1057	1.14869e-07	3.04758e-06
ENSG00000122643	NT5C3	5`-nucleotidase, cytosolic III [Source:HGNC Symbol;Acc:17820]	protein coding	0.593076	5.65333	28.0701	1.16997e-07	3.09638e-06
ENSG00000168264	IRF2BP2	interferon regulatory factor 2 binding protein 2 [Source:HGNC Symbol;Acc:21729]	protein coding	-0.617273	4.94851	27.9255	1.26075e-07	3.32028e-06
ENSG00000185022	MAFF	v-maf musculoaponeurotic fibrosarcoma oncogene homolog F (avian) [Source:HGNC Symbol;Acc:6780]	protein coding	0.894666	5.44355	27.7033	1.41419e-07	3.6972e-06
ENSG00000162714	ZNF496	zinc finger protein 496 [Source:HGNC Symbol;Acc:23713]	protein coding	1.03575	2.06292	27.696	1.41958e-07	3.70228e-06
ENSG00000138018	EPT1	ethanolaminephosphotransferase 1 (CDP-ethanolamine-specific) [Source:HGNC Symbol;Acc:29361]	protein coding	0.635895	1.92357	27.5109	1.56208e-07	4.04446e-06
ENSG00000225886	RP11-288L9.4		processed transcript	1.46095	2.22316	27.44	1.62047e-07	4.16553e-06
ENSG00000019582	CD74	CD74 molecule, major histocompatibility complex, class II invariant chain [Source:HGNC Symbol;Acc:1697]	protein coding	0.909843	8.0722	27.2728	1.76683e-07	4.53093e-06
ENSG00000111912	NCOA7	nuclear receptor coactivator 7 [Source:HGNC Symbol;Acc:21081]	protein coding	0.79439	2.9946	27.2296	1.80673e-07	4.62222e-06
ENSG00000139832	RAB20	RAB20, member RAS oncogene family [Source:HGNC Symbol;Acc:18260]	protein coding	0.933992	3.90322	27.1957	1.83871e-07	4.68173e-06
ENSG00000111801	BTN3A3	butyrophilin, subfamily 3, member A3 [Source:HGNC Symbol;Acc:1140]	protein coding	0.64665	5.61331	27.1569	1.87594e-07	4.75401e-06
ENSG00000166750	SLFN5	schlafen family member 5 [Source:HGNC Symbol;Acc:28286]	protein coding	1.44246	1.79278	27.1022	1.9298e-07	4.84478e-06
ENSG00000107566	ERLIN1	ER lipid raft associated 1 [Source:HGNC Symbol;Acc:16947]	protein coding	1.22441	4.85678	27.0417	1.99117e-07	4.9756e-06
ENSG00000135362	PRR5L	proline rich 5 like [Source:HGNC Symbol;Acc:25878]	protein coding	0.983371	4.37695	27.022	2.01149e-07	5.01472e-06
ENSG00000102445	C13orf18	chromosome 13 open reading frame 18 [Source:HGNC Symbol;Acc:20420]	protein coding	-0.738753	5.56423	27.0105	2.02357e-07	5.03317e-06
ENSG00000100139	MICALL1	MICAL-like 1 [Source:HGNC Symbol;Acc:29804]	protein coding	0.607606	4.41154	26.7892	2.26899e-07	5.60467e-06
ENSG00000236409	NRADDP	neurotrophin receptor associated death domain, pseudogene [Source:HGNC Symbol;Acc:19337]	pseudogene	0.777223	1.35971	26.5976	2.50554e-07	6.14658e-06
ENSG00000176438	C14orf49	chromosome 14 open reading frame 49 [Source:HGNC Symbol;Acc:19861]	protein coding	-0.74143	3.30754	26.5892	2.51647e-07	6.15934e-06
ENSG00000152778	IFIT5	interferon-induced protein with tetratricopeptide repeats 5 [Source:HGNC Symbol;Acc:13328]	protein coding	0.816205	5.00767	26.5813	2.52681e-07	6.17059e-06
ENSG00000227032	RP11-34E5.4		pseudogene	1.06962	1.03399	26.5384	2.58352e-07	6.29476e-06
ENSG00000103489	XYLT1	xylosyltransferase I [Source:HGNC Symbol;Acc:15516]	protein coding	-0.693972	3.81062	26.2789	2.95499e-07	7.0402e-06
ENSG00000055332	EIF2AK2	eukaryotic translation initiation factor 2-alpha kinase 2 [Source:HGNC Symbol;Acc:9437]	protein coding	0.637563	6.67281	26.2341	3.02428e-07	7.18935e-06
ENSG00000235999	RP11-403I13.8		processed transcript	0.62652	2.61655	26.1048	3.2338e-07	7.63675e-06
ENSG00000135900	MRPL44	mitochondrial ribosomal protein L44 [Source:HGNC Symbol;Acc:16650]	protein coding	0.620738	3.97573	26.0982	3.24485e-07	7.64604e-06
ENSG00000138646	HERC5	hect domain and RLD 5 [Source:HGNC Symbol;Acc:24368]	protein coding	1.00403	5.87644	26.0831	3.27034e-07	7.68923e-06
ENSG00000229023	AC067945.3		pseudogene	1.36841	-0.376253	26.0629	3.30481e-07	7.73642e-06
ENSG00000148450	MSRB2	methionine sulfoxide reductase B2 [Source:HGNC Symbol;Acc:17061]	protein coding	0.630758	4.19805	26.0232	3.37333e-07	7.87966e-06
ENSG00000141664	ZCCHC2	zinc finger, CCHC domain containing 2 [Source:HGNC Symbol;Acc:22916]	protein coding	0.629853	7.0238	25.6204	4.15628e-07	9.52221e-06
ENSG00000138660	AP1AR	adaptor-related protein complex 1 associated regulatory protein [Source:HGNC Symbol;Acc:28808]	protein coding	1.17617	0.812114	25.3636	4.74793e-07	1.06284e-05
ENSG00000163251	FZD5	frizzled homolog 5 (Drosophila) [Source:HGNC Symbol;Acc:4043]	protein coding	1.45684	0.137925	25.3284	4.83545e-07	1.08018e-05
ENSG00000183762	KREMEN1	kringle containing transmembrane protein 1 [Source:HGNC Symbol;Acc:17550]	protein coding	0.760279	7.12912	24.9717	5.81767e-07	1.28623e-05
ENSG00000107957	SH3PXD2A	SH3 and PX domains 2A [Source:HGNC Symbol;Acc:23664]	protein coding	1.1852	1.10437	24.9553	5.86742e-07	1.29457e-05
ENSG00000028116	VRK2	vaccinia related kinase 2 [Source:HGNC Symbol;Acc:12719]	protein coding	0.780804	2.48908	24.868	6.13916e-07	1.34831e-05
ENSG00000135378	PRRG4	proline rich Gla (G-carboxyglutamic acid) 4 (transmembrane) [Source:HGNC Symbol;Acc:30799]	protein coding	0.628442	6.0645	24.831	6.25815e-07	1.36563e-05
ENSG00000069849	ATP1B3	ATPase, Na+/K+ transporting, beta 3 polypeptide [Source:HGNC Symbol;Acc:806]	protein coding	1.08711	0.800181	24.7316	6.58961e-07	1.42466e-05
ENSG00000161980	POLR3K	polymerase (RNA) III (DNA directed) polypeptide K, 12.3 kDa [Source:HGNC Symbol;Acc:14121]	protein coding	-0.800646	1.80654	24.6454	6.89087e-07	1.48085e-05
ENSG00000163875	MEAF6	MYST/Esa1-associated factor 6 [Source:HGNC Symbol;Acc:25674]	protein coding	-0.621548	3.26735	24.6395	6.91214e-07	1.48165e-05
ENSG00000141837	CACNA1A	calcium channel, voltage-dependent, P/Q type, alpha 1A subunit [Source:HGNC Symbol;Acc:1388]	protein coding	0.686728	2.27002	24.6328	6.93597e-07	1.48165e-05
ENSG00000250608	RP11-933H2.4		processed transcript	0.889821	1.52166	24.5957	7.07095e-07	1.50749e-05
ENSG00000196141	SPATS2L	spermatogenesis associated, serine-rich 2-like [Source:HGNC Symbol;Acc:24574]	protein coding	1.95538	0.941393	24.5834	7.11626e-07	1.51414e-05
ENSG00000184588	PDE4B	phosphodiesterase 4B, cAMP-specific [Source:HGNC Symbol;Acc:8781]	protein coding	0.586567	8.06948	24.3979	7.83547e-07	1.64438e-05
ENSG00000149782	PLCB3	phospholipase C, beta 3 (phosphatidylinositol-specific) [Source:HGNC Symbol;Acc:9056]	protein coding	-0.606549	3.35017	24.368	7.95802e-07	1.66684e-05
ENSG00000204287	HLA-DRA	major histocompatibility complex, class II, DR alpha [Source:HGNC Symbol;Acc:4947]	protein coding	1.51825	4.77887	24.3168	8.17223e-07	1.70838e-05
ENSG00000137757	CASP5	caspase 5, apoptosis-related cysteine peptidase [Source:HGNC Symbol;Acc:1506]	protein coding	1.07738	5.00222	24.305	8.22244e-07	1.71554e-05
ENSG00000240342	RPS2P5	ribosomal protein S2 pseudogene 5 [Source:HGNC Symbol;Acc:31386]	pseudogene	0.625261	2.60087	24.2612	8.41185e-07	1.74489e-05
ENSG00000068971	PPP2R5B	protein phosphatase 2, regulatory subunit B`, beta [Source:HGNC Symbol;Acc:9310]	protein coding	0.893269	3.67591	24.2567	8.43121e-07	1.74554e-05
ENSG00000182810	DDX28	DEAD (Asp-Glu-Ala-Asp) box polypeptide 28 [Source:HGNC Symbol;Acc:17330]	protein coding	-0.692289	2.68865	23.9834	9.71718e-07	1.985e-05
ENSG00000155393	HEATR3	HEAT repeat containing 3 [Source:HGNC Symbol;Acc:26087]	protein coding	-0.675952	1.82305	23.8433	1.04505e-06	2.11546e-05
ENSG00000047579	DTNBP1	dystrobrevin binding protein 1 [Source:HGNC Symbol;Acc:17328]	protein coding	0.633071	3.17041	23.8426	1.04543e-06	2.11546e-05
ENSG00000100403	ZC3H7B	zinc finger CCCH-type containing 7B [Source:HGNC Symbol;Acc:30869]	protein coding	1.06198	1.19877	23.7721	1.08445e-06	2.19031e-05
ENSG00000136104	RNASEH2B	ribonuclease H2, subunit B [Source:HGNC Symbol;Acc:25671]	protein coding	0.909431	1.92245	23.7404	1.10243e-06	2.22244e-05
ENSG00000104626	ERI1	exoribonuclease 1 [Source:HGNC Symbol;Acc:23994]	protein coding	0.682272	3.26025	23.7073	1.12155e-06	2.25676e-05
ENSG00000115392	FANCL	Fanconi anemia, complementation group L [Source:HGNC Symbol;Acc:20748]	protein coding	1.13354	0.556766	23.6376	1.16292e-06	2.33126e-05
ENSG00000100889	PCK2	phosphoenolpyruvate carboxykinase 2 (mitochondrial) [Source:HGNC Symbol;Acc:8725]	protein coding	0.788777	1.42205	23.6258	1.1701e-06	2.34129e-05
ENSG00000140577	CRTC3	CREB regulated transcription coactivator 3 [Source:HGNC Symbol;Acc:26148]	protein coding	-0.741185	3.00141	23.4533	1.27982e-06	2.53725e-05
ENSG00000152689	RASGRP3	RAS guanyl releasing protein 3 (calcium and DAG-regulated) [Source:HGNC Symbol;Acc:14545]	protein coding	1.1745	0.814151	23.3331	1.36234e-06	2.66637e-05
ENSG00000184898	RBM43	RNA binding motif protein 43 [Source:HGNC Symbol;Acc:24790]	protein coding	0.711519	2.47389	23.3057	1.38189e-06	2.69481e-05
ENSG00000243811	APOBEC3D	apolipoprotein B mRNA editing enzyme, catalytic polypeptide-like 3D [Source:HGNC Symbol;Acc:17354]	protein coding	1.02083	1.58969	23.2105	1.45203e-06	2.82134e-05
ENSG00000236345	RP11-59D5__B.2		processed transcript	-0.610261	3.33582	23.1203	1.52175e-06	2.94617e-05
ENSG00000228203	AC017076.4		lincRNA	1.4063	0.0990835	23.0031	1.61741e-06	3.10341e-05
ENSG00000110848	CD69	CD69 molecule [Source:HGNC Symbol;Acc:1694]	protein coding	1.80049	1.36828	22.9148	1.69342e-06	3.24345e-05
ENSG00000168906	MAT2A	methionine adenosyltransferase II, alpha [Source:HGNC Symbol;Acc:6904]	protein coding	-0.595171	5.19738	22.8641	1.73865e-06	3.32416e-05
ENSG00000038210	PI4K2B	phosphatidylinositol 4-kinase type 2 beta [Source:HGNC Symbol;Acc:18215]	protein coding	0.735839	2.10704	22.5159	2.08412e-06	3.92874e-05
ENSG00000161513	FDXR	ferredoxin reductase [Source:HGNC Symbol;Acc:3642]	protein coding	-0.69341	1.29939	22.4689	2.13569e-06	4.01189e-05
ENSG00000204371	EHMT2	euchromatic histone-lysine N-methyltransferase 2 [Source:HGNC Symbol;Acc:14129]	protein coding	-0.607591	3.50598	22.4505	2.15628e-06	4.04349e-05
ENSG00000231826	AC016735.2		lincRNA	-0.805206	2.3567	22.4364	2.17217e-06	4.05912e-05
ENSG00000058866	DGKG	diacylglycerol kinase, gamma 90kDa [Source:HGNC Symbol;Acc:2853]	protein coding	-0.722147	3.72032	22.3409	2.28289e-06	4.22924e-05
ENSG00000182158	CREB3L2	cAMP responsive element binding protein 3-like 2 [Source:HGNC Symbol;Acc:23720]	protein coding	0.661414	3.22149	22.3017	2.33004e-06	4.29438e-05
ENSG00000126709	IFI6	interferon, alpha-inducible protein 6 [Source:HGNC Symbol;Acc:4054]	protein coding	1.01637	6.75184	22.2818	2.35427e-06	4.33161e-05
ENSG00000141854	AC022098.1	Uncharacterized protein LOC113230 [Source:UniProtKB/Swiss-Prot;Acc:Q96FF7]	protein coding	-0.759845	1.03939	22.2361	2.411e-06	4.41333e-05
ENSG00000124570	SERPINB6	serpin peptidase inhibitor, clade B (ovalbumin), member 6 [Source:HGNC Symbol;Acc:8950]	protein coding	0.656577	2.80329	22.1275	2.55124e-06	4.62277e-05
ENSG00000236943	AL592284.1_236943		processed transcript	0.667818	2.04762	22.0096	2.71288e-06	4.88272e-05
ENSG00000155366	RHOC	ras homolog gene family, member C [Source:HGNC Symbol;Acc:669]	protein coding	1.11703	0.895612	21.8692	2.91886e-06	5.20983e-05
ENSG00000114770	ABCC5	ATP-binding cassette, sub-family C (CFTR/MRP), member 5 [Source:HGNC Symbol;Acc:56]	protein coding	-0.689401	7.08146	21.753	3.101e-06	5.4803e-05
ENSG00000134900	TPP2	tripeptidyl peptidase II [Source:HGNC Symbol;Acc:12016]	protein coding	-0.638882	3.71022	21.5802	3.39337e-06	5.95781e-05
ENSG00000176595	KBTBD11	kelch repeat and BTB (POZ) domain containing 11 [Source:HGNC Symbol;Acc:29104]	protein coding	-0.616366	3.86966	21.3315	3.86334e-06	6.7131e-05
ENSG00000230438	RP11-420G6.4	serpin peptidase inhibitor, clade B (ovalbumin), member 9 pseudogene (MGC39372), non-coding RNA [Source:RefSeq DNA;Acc:NR_033851]	processed transcript	1.17261	1.43313	21.3299	3.86663e-06	6.7131e-05
ENSG00000138166	DUSP5	dual specificity phosphatase 5 [Source:HGNC Symbol;Acc:3071]	protein coding	1.16007	1.73867	21.3086	3.90979e-06	6.75654e-05
ENSG00000130222	GADD45G	growth arrest and DNA-damage-inducible, gamma [Source:HGNC Symbol;Acc:4097]	protein coding	0.917883	2.85488	21.2651	3.9995e-06	6.88696e-05
ENSG00000128512	DOCK4	dedicator of cytokinesis 4 [Source:HGNC Symbol;Acc:19192]	protein coding	0.743195	5.70183	21.2422	4.04745e-06	6.94672e-05
ENSG00000137842	TMEM62	transmembrane protein 62 [Source:HGNC Symbol;Acc:26269]	protein coding	0.737513	1.25913	21.2328	4.06745e-06	6.94672e-05
ENSG00000254503	CTD-2521M24.4		pseudogene	0.919561	0.627438	21.2302	4.07299e-06	6.94672e-05
ENSG00000124875	CXCL6	chemokine (C-X-C motif) ligand 6 (granulocyte chemotactic protein 2) [Source:HGNC Symbol;Acc:10643]	protein coding	-0.669844	3.05341	21.1626	4.21908e-06	7.18446e-05
ENSG00000181826	RELL1	RELT-like 1 [Source:HGNC Symbol;Acc:27379]	protein coding	-0.588246	5.12017	21.1128	4.33037e-06	7.35068e-05
ENSG00000125148	MT2A	metallothionein 2A [Source:HGNC Symbol;Acc:7406]	protein coding	0.953538	3.23223	20.9775	4.64719e-06	7.8144e-05
ENSG00000215068	AC025171.1		lincRNA	0.814253	1.29555	20.8663	4.92484e-06	8.22977e-05
ENSG00000151692	RNF144A	ring finger protein 144A [Source:HGNC Symbol;Acc:20457]	protein coding	0.70733	3.35825	20.7896	5.12598e-06	8.5261e-05
ENSG00000121797	CCRL2	chemokine (C-C motif) receptor-like 2 [Source:HGNC Symbol;Acc:1612]	protein coding	1.02423	1.74584	20.7549	5.21971e-06	8.64188e-05
ENSG00000214106	AC093726.6	HCG1999107Uncharacterized protein [Source:UniProtKB/TrEMBL;Acc:A8MW02]	protein coding	0.684182	1.65982	20.6916	5.39534e-06	8.89156e-05
ENSG00000157601	MX1	myxovirus (influenza virus) resistance 1, interferon-inducible protein p78 (mouse) [Source:HGNC Symbol;Acc:7532]	protein coding	0.840269	7.7563	20.5608	5.77684e-06	9.46221e-05
ENSG00000185420	SMYD3	SET and MYND domain containing 3 [Source:HGNC Symbol;Acc:15513]	protein coding	-0.963973	0.115252	20.4675	6.06538e-06	9.82874e-05
ENSG00000101695	RNF125	ring finger protein 125 [Source:HGNC Symbol;Acc:21150]	protein coding	-0.76979	2.75413	20.3693	6.38474e-06	0.000102855
ENSG00000006015	C19orf60	chromosome 19 open reading frame 60 [Source:HGNC Symbol;Acc:26098]	protein coding	-0.615587	3.64727	20.1293	7.23807e-06	0.000115219
ENSG00000204257	HLA-DMA	major histocompatibility complex, class II, DM alpha [Source:HGNC Symbol;Acc:4934]	protein coding	0.882767	3.60354	19.9933	7.77149e-06	0.000122441
ENSG00000173762	CD7	CD7 molecule [Source:HGNC Symbol;Acc:1695]	protein coding	1.03521	3.14805	19.9552	7.92767e-06	0.000124536
ENSG00000134070	IRAK2	interleukin-1 receptor-associated kinase 2 [Source:HGNC Symbol;Acc:6113]	protein coding	0.634047	2.34908	19.9371	8.0034e-06	0.000125471
ENSG00000182108	DEXI	Dexi homolog (mouse) [Source:HGNC Symbol;Acc:13267]	protein coding	1.38751	0.479202	19.8943	8.18442e-06	0.000127452
ENSG00000225131	PSME2P2	proteasome activator subunit 2 pseudogene 2 [Source:HGNC Symbol;Acc:30160]	pseudogene	1.40944	-0.162585	19.7321	8.90938e-06	0.000135982
ENSG00000124785	NRN1	neuritin 1 [Source:HGNC Symbol;Acc:17972]	protein coding	1.45113	0.734572	19.6771	9.16914e-06	0.000139353
ENSG00000114541	FRMD4B	FERM domain containing 4B [Source:HGNC Symbol;Acc:24886]	protein coding	0.819177	2.61723	19.624	9.42765e-06	0.000142676
ENSG00000167515	TRAPPC2L	trafficking protein particle complex 2-like [Source:HGNC Symbol;Acc:30887]	protein coding	-0.640806	1.66879	19.6071	9.51171e-06	0.000143746
ENSG00000108375	RNF43	ring finger protein 43 [Source:HGNC Symbol;Acc:18505]	protein coding	0.734469	1.87955	19.5446	9.8277e-06	0.000147897
ENSG00000127311	HELB	helicase (DNA) B [Source:HGNC Symbol;Acc:17196]	protein coding	0.594252	2.78242	19.541	9.84615e-06	0.000147968
ENSG00000179344	HLA-DQB1	major histocompatibility complex, class II, DQ beta 1 [Source:HGNC Symbol;Acc:4944]	protein coding	1.18763	3.37485	19.533	9.88771e-06	0.000148385
ENSG00000247645	AC034110.2		lincRNA	-0.870442	1.50663	19.4667	1.02367e-05	0.000152981
ENSG00000202533	Y_RNA_202533	Y RNA [Source:RFAM;Acc:RF00019]	misc RNA	0.891189	1.06766	19.3445	1.09131e-05	0.000162187
ENSG00000122729	ACO1	aconitase 1, soluble [Source:HGNC Symbol;Acc:117]	protein coding	0.73927	3.6871	19.2794	1.12915e-05	0.000167579
ENSG00000141858	SAMD1	sterile alpha motif domain containing 1 [Source:HGNC Symbol;Acc:17958]	protein coding	-0.78644	1.56116	19.0606	1.26629e-05	0.000186388
ENSG00000175054	ATR	ataxia telangiectasia and Rad3 related [Source:HGNC Symbol;Acc:882]	protein coding	0.637578	2.52554	18.8952	1.38098e-05	0.000200522
ENSG00000121236	TRIM6	tripartite motif containing 6 [Source:HGNC Symbol;Acc:16277]	protein coding	0.768539	1.1632	18.8913	1.38381e-05	0.000200662
ENSG00000135473	PAN2	PAN2 poly(A) specific ribonuclease subunit homolog (S. cerevisiae) [Source:HGNC Symbol;Acc:20074]	protein coding	0.711933	2.05304	18.7128	1.51957e-05	0.000217125
ENSG00000138385	SSB	Sjogren syndrome antigen B (autoantigen La) [Source:HGNC Symbol;Acc:11316]	protein coding	0.830479	1.84452	18.6014	1.61102e-05	0.00022837
ENSG00000100336	APOL4	apolipoprotein L, 4 [Source:HGNC Symbol;Acc:14867]	protein coding	1.00498	1.02032	18.425	1.76724e-05	0.000247898
ENSG00000110060	PUS3	pseudouridylate synthase 3 [Source:HGNC Symbol;Acc:25461]	protein coding	1.07346	0.400774	18.314	1.87323e-05	0.000261401
ENSG00000110799	VWF	von Willebrand factor [Source:HGNC Symbol;Acc:12726]	protein coding	-0.856725	2.66083	18.0738	2.12511e-05	0.000291625
ENSG00000102755	FLT1	fms-related tyrosine kinase 1 (vascular endothelial growth factor/vascular permeability factor receptor) [Source:HGNC Symbol;Acc:3763]	protein coding	-0.812547	2.04436	18.0691	2.13034e-05	0.000291971
ENSG00000163746	PLSCR2	phospholipid scramblase 2 [Source:HGNC Symbol;Acc:16494]	protein coding	1.28633	-0.34619	18.0035	2.205e-05	0.000301819
ENSG00000183688	FAM101B	family with sequence similarity 101, member B [Source:HGNC Symbol;Acc:28705]	protein coding	-0.608057	7.87881	17.7731	2.48877e-05	0.000335952
ENSG00000051128	HOMER3	homer homolog 3 (Drosophila) [Source:HGNC Symbol;Acc:17514]	protein coding	-0.621927	3.27457	17.7187	2.56102e-05	0.000343548
ENSG00000226012	AP001434.2		processed transcript	0.635781	2.61743	17.5906	2.73943e-05	0.000364037
ENSG00000134824	FADS2	fatty acid desaturase 2 [Source:HGNC Symbol;Acc:3575]	protein coding	-0.681287	3.30208	17.5896	2.74087e-05	0.000364037
ENSG00000162894	FAIM3	Fas apoptotic inhibitory molecule 3 [Source:HGNC Symbol;Acc:14315]	protein coding	-0.736867	4.9213	17.5206	2.84211e-05	0.000374705
ENSG00000090554	FLT3LG	fms-related tyrosine kinase 3 ligand [Source:HGNC Symbol;Acc:3766]	protein coding	0.859978	1.65669	17.4214	2.99436e-05	0.000390941
ENSG00000103121	C16orf61	chromosome 16 open reading frame 61 [Source:HGNC Symbol;Acc:24447]	protein coding	0.77621	0.612734	16.9866	3.76453e-05	0.000476441
ENSG00000180767	CHST13	carbohydrate (chondroitin 4) sulfotransferase 13 [Source:HGNC Symbol;Acc:21755]	protein coding	-0.648339	3.23736	16.7847	4.18701e-05	0.000524964
ENSG00000136478	TEX2	testis expressed 2 [Source:HGNC Symbol;Acc:30884]	protein coding	-0.615698	1.7523	16.7708	4.21769e-05	0.000528195
ENSG00000165806	CASP7	caspase 7, apoptosis-related cysteine peptidase [Source:HGNC Symbol;Acc:1508]	protein coding	1.25673	-0.176053	16.6879	4.40623e-05	0.000547523
ENSG00000249244	RP11-548H18.2		pseudogene	0.89079	0.447792	16.6829	4.41779e-05	0.000548142
ENSG00000232788	AC078883.3		processed transcript	0.598067	1.13002	16.6632	4.46391e-05	0.000552588
ENSG00000164306	CCDC111	coiled-coil domain containing 111 [Source:HGNC Symbol;Acc:26575]	protein coding	-0.674123	1.6068	16.5412	4.76036e-05	0.000583239
ENSG00000168329	CX3CR1	chemokine (C-X3-C motif) receptor 1 [Source:HGNC Symbol;Acc:2558]	protein coding	-0.597938	3.67807	16.5296	4.78966e-05	0.000585494
ENSG00000127838	PNKD	paroxysmal nonkinesigenic dyskinesia [Source:HGNC Symbol;Acc:9153]	protein coding	-0.602184	4.39092	16.2859	5.44676e-05	0.00065173
ENSG00000237135	RP11-330O11.2		pseudogene	0.723562	1.03481	16.2482	5.55623e-05	0.000663352
ENSG00000004799	PDK4	pyruvate dehydrogenase kinase, isozyme 4 [Source:HGNC Symbol;Acc:8812]	protein coding	-1.20986	2.39751	16.2316	5.60518e-05	0.000667713
ENSG00000004838	ZMYND10	zinc finger, MYND-type containing 10 [Source:HGNC Symbol;Acc:19412]	protein coding	-0.622444	1.5567	16.1695	5.79191e-05	0.00068691
ENSG00000109107	ALDOC	aldolase C, fructose-bisphosphate [Source:HGNC Symbol;Acc:418]	protein coding	-0.637124	3.46431	16.07	6.10441e-05	0.000719209
ENSG00000171860	C3AR1	complement component 3a receptor 1 [Source:HGNC Symbol;Acc:1319]	protein coding	0.765266	3.96655	16.0491	6.17217e-05	0.000724018
ENSG00000114120	SLC25A36	solute carrier family 25, member 36 [Source:HGNC Symbol;Acc:25554]	protein coding	-0.596213	1.94532	15.9475	6.51226e-05	0.000755511
ENSG00000136002	ARHGEF4	Rho guanine nucleotide exchange factor (GEF) 4 [Source:HGNC Symbol;Acc:684]	protein coding	-0.934916	1.298	15.8515	6.85109e-05	0.000783972
ENSG00000169252	ADRB2	adrenergic, beta-2-, receptor, surface [Source:HGNC Symbol;Acc:286]	protein coding	-0.651961	3.58516	15.6582	7.58813e-05	0.000858258
ENSG00000165732	DDX21	DEAD (Asp-Glu-Ala-Asp) box polypeptide 21 [Source:HGNC Symbol;Acc:2744]	protein coding	0.679014	4.84495	15.6096	7.78578e-05	0.000877841
ENSG00000237059	AC083863.7		processed transcript	0.680927	0.979021	15.5043	8.23189e-05	0.000924259
ENSG00000183018	SPNS2	spinster homolog 2 (Drosophila) [Source:HGNC Symbol;Acc:26992]	protein coding	-0.587819	2.51395	15.4269	8.5759e-05	0.000956885
ENSG00000095397	DFNB31	deafness, autosomal recessive 31 [Source:HGNC Symbol;Acc:16361]	protein coding	0.657273	3.47402	15.2915	9.21313e-05	0.00101952
ENSG00000127884	ECHS1	enoyl CoA hydratase, short chain, 1, mitochondrial [Source:HGNC Symbol;Acc:3151]	protein coding	0.747399	0.766279	15.2643	9.34674e-05	0.00103218
ENSG00000156127	BATF	basic leucine zipper transcription factor, ATF-like [Source:HGNC Symbol;Acc:958]	protein coding	0.648106	2.77256	15.2238	9.54905e-05	0.00105161
ENSG00000112053	SLC26A8	solute carrier family 26, member 8 [Source:HGNC Symbol;Acc:14468]	protein coding	0.689239	4.98672	15.2213	9.56189e-05	0.00105161
ENSG00000110042	DTX4	deltex homolog 4 (Drosophila) [Source:HGNC Symbol;Acc:29151]	protein coding	-0.743909	4.59787	15.1769	9.7896e-05	0.00107446
ENSG00000075303	SLC25A40	solute carrier family 25, member 40 [Source:HGNC Symbol;Acc:29680]	protein coding	-0.671381	3.28647	15.1463	9.94919e-05	0.00108864
ENSG00000251002	AE000661.37		lincRNA	0.730051	1.27717	15.1353	0.000100074	0.00109389
ENSG00000198520	C1orf228	chromosome 1 open reading frame 228 [Source:HGNC Symbol;Acc:34345]	protein coding	1.04902	0.837432	15.0765	0.000103241	0.00112507
ENSG00000254859	RP11-661A12.5		processed transcript	0.763984	0.84759	15.0266	0.000106006	0.00115398
ENSG00000138642	HERC6	hect domain and RLD 6 [Source:HGNC Symbol;Acc:26072]	protein coding	0.626917	3.30927	14.9517	0.000110296	0.00119228
ENSG00000182621	PLCB1	phospholipase C, beta 1 (phosphoinositide-specific) [Source:HGNC Symbol;Acc:15917]	protein coding	-0.842972	0.301987	14.897	0.000113546	0.00121883
ENSG00000155561	NUP205	nucleoporin 205kDa [Source:HGNC Symbol;Acc:18658]	protein coding	1.39704	0.0465624	14.8634	0.000115584	0.001237
ENSG00000026751	SLAMF7	SLAM family member 7 [Source:HGNC Symbol;Acc:21394]	protein coding	0.710188	2.16441	14.859	0.000115852	0.00123864
ENSG00000256812	CAPNS2	calpain, small subunit 2 [Source:HGNC Symbol;Acc:16371]	protein coding	0.801661	0.973233	14.8183	0.000118383	0.00126318
ENSG00000104921	FCER2	Fc fragment of IgE, low affinity II, receptor for (CD23) [Source:HGNC Symbol;Acc:3612]	protein coding	1.1923	0.860246	14.8004	0.000119507	0.00127391
ENSG00000106537	TSPAN13	tetraspanin 13 [Source:HGNC Symbol;Acc:21643]	protein coding	-0.67843	2.27521	14.5905	0.000133587	0.00139766
ENSG00000225964	AC017076.5		processed transcript	1.38763	0.536748	14.4932	0.000140668	0.00145983
ENSG00000234389	AC007278.3		processed transcript	0.708093	5.14295	14.4341	0.000145146	0.0014953
ENSG00000111224	PARP11	poly (ADP-ribose) polymerase family, member 11 [Source:HGNC Symbol;Acc:1186]	protein coding	0.675356	2.00398	14.3525	0.000151581	0.00154823
ENSG00000134802	SLC43A3	solute carrier family 43, member 3 [Source:HGNC Symbol;Acc:17466]	protein coding	0.809567	0.659883	14.2556	0.000159588	0.00161619
ENSG00000059588	TARBP1	TAR (HIV-1) RNA binding protein 1 [Source:HGNC Symbol;Acc:11568]	protein coding	1.08544	-0.0744361	14.2518	0.000159908	0.0016179
ENSG00000189343	AC004448.3		pseudogene	0.589222	2.68991	14.2167	0.000162917	0.00164525
ENSG00000021762	OSBPL5	oxysterol binding protein-like 5 [Source:HGNC Symbol;Acc:16392]	protein coding	-0.618767	2.17747	14.1918	0.000165084	0.00166089
ENSG00000198892	SHISA4	shisa homolog 4 (Xenopus laevis) [Source:HGNC Symbol;Acc:27139]	protein coding	-0.839361	0.287365	14.1386	0.000169827	0.00169906
ENSG00000175643	C16orf75	chromosome 16 open reading frame 75 [Source:HGNC Symbol;Acc:28349]	protein coding	1.3308	0.0270392	14.1067	0.000172729	0.00171849
ENSG00000169429	IL8	interleukin 8 [Source:HGNC Symbol;Acc:6025]	protein coding	-0.885367	10.5624	13.9569	0.000187046	0.00183043
ENSG00000128346	C22orf23	chromosome 22 open reading frame 23 [Source:HGNC Symbol;Acc:18589]	protein coding	0.723573	1.29419	13.9492	0.000187821	0.00183633
ENSG00000197586	ENTPD6	ectonucleoside triphosphate diphosphohydrolase 6 (putative) [Source:HGNC Symbol;Acc:3368]	protein coding	1.06593	-0.0323328	13.9371	0.000189035	0.00184652
ENSG00000167074	TEF	thyrotrophic embryonic factor [Source:HGNC Symbol;Acc:11722]	protein coding	-0.712241	1.24611	13.9157	0.000191196	0.00186425
ENSG00000125457	MIF4GD	MIF4G domain containing [Source:HGNC Symbol;Acc:24030]	protein coding	-0.626977	1.38005	13.7429	0.000209613	0.00201097
ENSG00000163644	PPM1K	protein phosphatase, Mg2+/Mn2+ dependent, 1K [Source:HGNC Symbol;Acc:25415]	protein coding	1.17646	0.21608	13.7362	0.000210362	0.00201636
ENSG00000185163	DDX51	DEAD (Asp-Glu-Ala-Asp) box polypeptide 51 [Source:HGNC Symbol;Acc:20082]	protein coding	0.712463	0.559716	13.6375	0.000221716	0.00210826
ENSG00000088992	TESC	tescalcin [Source:HGNC Symbol;Acc:26065]	protein coding	-0.680093	2.61871	13.6032	0.000225804	0.00213768
ENSG00000100997	ABHD12	abhydrolase domain containing 12 [Source:HGNC Symbol;Acc:15868]	protein coding	-0.633962	1.29737	13.4019	0.000251364	0.00232837
ENSG00000213203	GIMAP1	GTPase, IMAP family member 1 [Source:HGNC Symbol;Acc:23237]	protein coding	0.697474	1.11014	13.3406	0.000259719	0.00239133
ENSG00000251442	RP11-792D21.2		lincRNA	0.658656	2.95556	13.3083	0.000264233	0.00242331
ENSG00000224460	RP11-439L18.2		processed transcript	0.880956	0.0505923	13.1808	0.00028283	0.00256869
ENSG00000230124	RP5-1180C10.2		processed transcript	-0.977472	2.23556	13.1552	0.000286715	0.0025976
ENSG00000136826	KLF4	Kruppel-like factor 4 (gut) [Source:HGNC Symbol;Acc:6348]	protein coding	0.650671	4.2232	13.1465	0.000288051	0.00260531
ENSG00000187840	EIF4EBP1	eukaryotic translation initiation factor 4E binding protein 1 [Source:HGNC Symbol;Acc:3288]	protein coding	-0.612624	1.26772	13.0859	0.000297526	0.00267077
ENSG00000154188	ANGPT1	angiopoietin 1 [Source:HGNC Symbol;Acc:484]	protein coding	-0.76729	3.18269	13.0633	0.000301134	0.00269641
ENSG00000256579	AC135776.2		pseudogene	0.822591	0.519073	13.0555	0.000302403	0.00270326
ENSG00000100324	TAB1	TGF-beta activated kinase 1/MAP3K7 binding protein 1 [Source:HGNC Symbol;Acc:18157]	protein coding	-0.650245	1.35942	13.0085	0.000310086	0.00275817
ENSG00000164430	MB21D1	Mab-21 domain containing 1 [Source:HGNC Symbol;Acc:21367]	protein coding	0.624583	2.62812	12.9708	0.000316395	0.00280158
ENSG00000185745	IFIT1	interferon-induced protein with tetratricopeptide repeats 1 [Source:HGNC Symbol;Acc:5407]	protein coding	0.675822	7.27861	12.7688	0.000352448	0.00306644
ENSG00000165389	C14orf147	chromosome 14 open reading frame 147 [Source:HGNC Symbol;Acc:20361]	protein coding	1.0469	-0.0934433	12.6275	0.000380106	0.00324662
ENSG00000250548	AL355916.2		lincRNA	0.665472	0.966087	12.6147	0.00038272	0.00326482
ENSG00000162073	PAQR4	progestin and adipoQ receptor family member IV [Source:HGNC Symbol;Acc:26386]	protein coding	-0.816768	0.3652	12.6024	0.00038526	0.00328021
ENSG00000105948	TTC26	tetratricopeptide repeat domain 26 [Source:HGNC Symbol;Acc:21882]	protein coding	0.81368	3.07636	12.2928	0.000454702	0.00376918
ENSG00000059122	FLYWCH1	FLYWCH-type zinc finger 1 [Source:HGNC Symbol;Acc:25404]	protein coding	-0.632156	1.60879	12.2917	0.000454967	0.00376918
ENSG00000186265	BTLA	B and T lymphocyte associated [Source:HGNC Symbol;Acc:21087]	protein coding	0.805292	1.08771	12.2723	0.000459743	0.00379703
ENSG00000116237	ICMT	isoprenylcysteine carboxyl methyltransferase [Source:HGNC Symbol;Acc:5350]	protein coding	-0.625145	0.861889	12.2703	0.000460221	0.00379806
ENSG00000100852	ARHGAP5	Rho GTPase activating protein 5 [Source:HGNC Symbol;Acc:675]	protein coding	0.586109	1.0423	12.2682	0.000460745	0.00379946
ENSG00000224852	AC013437.3		pseudogene	-0.759023	0.668046	12.2159	0.000473851	0.00388963
ENSG00000157404	KIT	v-kit Hardy-Zuckerman 4 feline sarcoma viral oncogene homolog [Source:HGNC Symbol;Acc:6342]	protein coding	-0.728671	2.1916	12.1639	0.000487233	0.00397821
ENSG00000123411	IKZF4	IKAROS family zinc finger 4 (Eos) [Source:HGNC Symbol;Acc:13179]	protein coding	0.624124	1.52089	12.1292	0.000496396	0.00403463
ENSG00000228318	AP001610.5		processed transcript	1.04347	0.394572	12.0618	0.000514657	0.00417043
ENSG00000242498	C15orf38	chromosome 15 open reading frame 38 [Source:HGNC Symbol;Acc:28782]	protein coding	-0.886691	0.0172828	11.9593	0.000543742	0.00436008
ENSG00000125703	ATG4C	ATG4 autophagy related 4 homolog C (S. cerevisiae) [Source:HGNC Symbol;Acc:16040]	protein coding	-0.676189	0.493215	11.901	0.000561047	0.00448212
ENSG00000185880	TRIM69	tripartite motif containing 69 [Source:HGNC Symbol;Acc:17857]	protein coding	0.850912	0.104154	11.7105	0.000621485	0.00488504
ENSG00000188486	H2AFX	H2A histone family, member X [Source:HGNC Symbol;Acc:4739]	protein coding	-0.651935	1.33871	11.6673	0.000636098	0.0049636
ENSG00000196126	HLA-DRB1	major histocompatibility complex, class II, DR beta 1 [Source:HGNC Symbol;Acc:4948]	protein coding	1.10244	2.68026	11.6183	0.000653057	0.00507382
ENSG00000230280	RP11-38O14.1		pseudogene	-0.735967	0.248872	11.5758	0.000668149	0.00517984
ENSG00000223759	RP11-353N4.4		lincRNA	0.775954	-0.00173679	11.4745	0.000705576	0.00541529
ENSG00000174004	LRRC33	leucine rich repeat containing 33 [Source:HGNC Symbol;Acc:24613]	protein coding	-0.731833	1.90378	11.441	0.000718397	0.00549017
ENSG00000204634	TBC1D8	TBC1 domain family, member 8 (with GRAM domain) [Source:HGNC Symbol;Acc:17791]	protein coding	0.631504	2.33967	11.3747	0.000744525	0.00564966
ENSG00000165490	C11orf82	chromosome 11 open reading frame 82 [Source:HGNC Symbol;Acc:26351]	protein coding	0.636638	1.00579	11.2989	0.00077551	0.00584352
ENSG00000213465	ARL2	ADP-ribosylation factor-like 2 [Source:HGNC Symbol;Acc:693]	protein coding	0.920603	0.473245	11.2951	0.000777131	0.00585162
ENSG00000143434	SEMA6C	sema domain, transmembrane domain (TM), and cytoplasmic domain, (semaphorin) 6C [Source:HGNC Symbol;Acc:10740]	protein coding	-0.665803	1.36876	11.1339	0.00084762	0.00630726
ENSG00000091127	PUS7	pseudouridylate synthase 7 homolog (S. cerevisiae) [Source:HGNC Symbol;Acc:26033]	protein coding	-0.875499	0.20398	11.0674	0.000878576	0.00647483
ENSG00000143847	PPFIA4	protein tyrosine phosphatase, receptor type, f polypeptide (PTPRF), interacting protein (liprin), alpha 4 [Source:HGNC Symbol;Acc:9248]	protein coding	-0.665599	1.68236	11.0044	0.000908955	0.00663951
ENSG00000160932	LY6E	lymphocyte antigen 6 complex, locus E [Source:HGNC Symbol;Acc:6727]	protein coding	1.0412	5.1003	10.9786	0.000921695	0.00671887
ENSG00000188483	IER5L	immediate early response 5-like [Source:HGNC Symbol;Acc:23679]	protein coding	-0.803446	2.76535	10.9717	0.000925148	0.00673947
ENSG00000236525	AC007278.2		processed transcript	0.708562	3.75588	10.9267	0.000947864	0.00688464
ENSG00000138772	ANXA3	annexin A3 [Source:HGNC Symbol;Acc:541]	protein coding	0.692435	6.58607	10.9038	0.000959655	0.00696252
ENSG00000249396	RP11-1C1.4		processed transcript	0.763654	0.249743	10.8666	0.000979125	0.00708942
ENSG00000115604	IL18R1	interleukin 18 receptor 1 [Source:HGNC Symbol;Acc:5988]	protein coding	0.697863	4.79108	10.7865	0.00102243	0.00734847
ENSG00000010278	CD9	CD9 molecule [Source:HGNC Symbol;Acc:1709]	protein coding	-0.640181	3.21449	10.7739	0.00102941	0.00738882
ENSG00000114737	CISH	cytokine inducible SH2-containing protein [Source:HGNC Symbol;Acc:1984]	protein coding	0.612788	4.01398	10.7671	0.00103319	0.00740599
ENSG00000112137	PHACTR1	phosphatase and actin regulator 1 [Source:HGNC Symbol;Acc:20990]	protein coding	-0.58934	5.23541	10.7547	0.00104015	0.00745097
ENSG00000232303	RP11-205M20.7		pseudogene	0.59909	0.549219	10.4426	0.00123142	0.00855305
ENSG00000234338	RP11-797H7.1		pseudogene	0.626636	0.179872	10.3813	0.001273	0.00881338
ENSG00000082269	FAM135A	family with sequence similarity 135, member A [Source:HGNC Symbol;Acc:21084]	protein coding	0.660189	0.673837	10.3526	0.00129295	0.00891129
ENSG00000235720	RP11-340I6.6		pseudogene	0.674033	0.104175	10.3409	0.00130113	0.00896196
ENSG00000155158	TTC39B	tetratricopeptide repeat domain 39B [Source:HGNC Symbol;Acc:23704]	protein coding	0.704827	-0.240263	10.2839	0.00134193	0.00920166
ENSG00000143842	SOX13	SRY (sex determining region Y)-box 13 [Source:HGNC Symbol;Acc:11192]	protein coding	-0.646607	1.50277	10.2036	0.0014017	0.00955667
ENSG00000090269	CLEC5A	C-type lectin domain family 5, member A [Source:HGNC Symbol;Acc:2054]	protein coding	0.69779	0.889424	10.152	0.00144148	0.00977206
ENSG00000012124	CD22	CD22 molecule [Source:HGNC Symbol;Acc:1643]	protein coding	1.63912	0.675427	10.094	0.00148749	0.00998944
ENSG00000196123	KIAA0895L	KIAA0895-like [Source:HGNC Symbol;Acc:34408]	protein coding	0.803609	0.967999	10.0026	0.00156318	0.0103874
ENSG00000143067	ZNF697	zinc finger protein 697 [Source:HGNC Symbol;Acc:32034]	protein coding	-0.64677	1.58955	9.94538	0.00161253	0.0106233
ENSG00000160226	C21orf2	chromosome 21 open reading frame 2 [Source:HGNC Symbol;Acc:1260]	protein coding	0.655745	0.101353	9.83066	0.00171627	0.0111275
ENSG00000163357	DCST1	DC-STAMP domain containing 1 [Source:HGNC Symbol;Acc:26539]	protein coding	-0.616426	0.816439	9.82552	0.00172107	0.011147
ENSG00000163517	HDAC11	histone deacetylase 11 [Source:HGNC Symbol;Acc:19086]	protein coding	-0.743467	0.220581	9.81613	0.00172988	0.0111896
ENSG00000175730	BAK1P1	BCL2-antagonist/killer 1 pseudogene 1 [Source:HGNC Symbol;Acc:996]	pseudogene	0.778737	0.0658792	9.79658	0.00174837	0.0112763
ENSG00000139180	NDUFA9	NADH dehydrogenase (ubiquinone) 1 alpha subcomplex, 9, 39kDa [Source:HGNC Symbol;Acc:7693]	protein coding	0.847224	-0.0552106	9.68235	0.00186046	0.0119205
ENSG00000109047	RCVRN	recoverin [Source:HGNC Symbol;Acc:9937]	protein coding	0.699963	0.271342	9.51082	0.00204264	0.012888
ENSG00000118785	SPP1	secreted phosphoprotein 1 [Source:HGNC Symbol;Acc:11255]	protein coding	-0.603216	2.53398	9.25705	0.0023459	0.0143546
ENSG00000136231	IGF2BP3	insulin-like growth factor 2 mRNA binding protein 3 [Source:HGNC Symbol;Acc:28868]	protein coding	0.866785	-0.185593	9.24977	0.00235525	0.0143955
ENSG00000139618	BRCA2	breast cancer 2, early onset [Source:HGNC Symbol;Acc:1101]	protein coding	0.738934	0.543024	9.12837	0.00251676	0.0151924
ENSG00000196814	FAM125B	family with sequence similarity 125, member B [Source:HGNC Symbol;Acc:23368]	protein coding	-0.842736	0.279987	9.11556	0.00253444	0.0152756
ENSG00000076555	ACACB	acetyl-CoA carboxylase beta [Source:HGNC Symbol;Acc:85]	protein coding	-0.6901	1.87643	9.11073	0.00254115	0.0152882
ENSG00000162813	BPNT1	3`(2`), 5`-bisphosphate nucleotidase 1 [Source:HGNC Symbol;Acc:1096]	protein coding	0.758353	0.116832	8.93444	0.00279843	0.0165124
ENSG00000161981	SNRNP25	small nuclear ribonucleoprotein 25kDa (U11/U12) [Source:HGNC Symbol;Acc:14161]	protein coding	-0.769554	0.784753	8.9066	0.00284143	0.0166746
ENSG00000223779	RP11-403I13.4		processed transcript	0.693875	-0.144469	8.83506	0.00295499	0.0172094
ENSG00000178878	APOLD1	apolipoprotein L domain containing 1 [Source:HGNC Symbol;Acc:25268]	protein coding	-0.621579	0.926696	8.77575	0.00305261	0.0176535
ENSG00000154102	C16orf74	chromosome 16 open reading frame 74 [Source:HGNC Symbol;Acc:23362]	protein coding	-0.736276	1.01863	8.75962	0.00307972	0.0177912
ENSG00000186638	KIF24	kinesin family member 24 [Source:HGNC Symbol;Acc:19916]	protein coding	0.596764	0.431354	8.67724	0.00322209	0.0184595
ENSG00000226942	IL9RP3	interleukin 9 receptor pseudogene 3 [Source:HGNC Symbol;Acc:6033]	pseudogene	-0.645619	0.98994	8.6763	0.00322375	0.0184595
ENSG00000117318	ID3	inhibitor of DNA binding 3, dominant negative helix-loop-helix protein [Source:HGNC Symbol;Acc:5362]	protein coding	0.607504	0.829962	8.45108	0.00364827	0.0203428
ENSG00000134256	CD101	CD101 molecule [Source:HGNC Symbol;Acc:5949]	protein coding	-0.872951	0.956471	8.42962	0.00369157	0.020531
ENSG00000115761	NOL10	nucleolar protein 10 [Source:HGNC Symbol;Acc:25862]	protein coding	0.64574	0.528628	8.42704	0.00369682	0.0205496
ENSG00000138134	STAMBPL1	STAM binding protein-like 1 [Source:HGNC Symbol;Acc:24105]	protein coding	0.757117	0.243007	8.41965	0.00371188	0.020612
ENSG00000177119	ANO6	anoctamin 6 [Source:HGNC Symbol;Acc:25240]	protein coding	0.674845	0.982643	8.41282	0.00372584	0.0206681
ENSG00000100290	BIK	BCL2-interacting killer (apoptosis-inducing) [Source:HGNC Symbol;Acc:1051]	protein coding	-0.607533	0.294025	8.39494	0.00376267	0.0208509
ENSG00000135847	ACBD6	acyl-CoA binding domain containing 6 [Source:HGNC Symbol;Acc:23339]	protein coding	-0.863931	0.448593	8.3117	0.00393906	0.0216055
ENSG00000101425	BPI	bactericidal/permeability-increasing protein [Source:HGNC Symbol;Acc:1095]	protein coding	0.599753	1.1321	8.27926	0.00401004	0.0219612
ENSG00000069020	MAST4	microtubule associated serine/threonine kinase family member 4 [Source:HGNC Symbol;Acc:19037]	protein coding	-0.795093	2.32315	8.24703	0.00408187	0.0222864
ENSG00000172426	RSPH9	radial spoke head 9 homolog (Chlamydomonas) [Source:HGNC Symbol;Acc:21057]	protein coding	0.677044	0.532618	8.2217	0.00413925	0.0225082
ENSG00000224073	RP1-56L9.7		processed transcript	0.640818	0.655626	8.19893	0.00419151	0.0227349
ENSG00000234515	PPP1R2P1	protein phosphatase 1, regulatory (inhibitor) subunit 2 pseudogene 1 [Source:HGNC Symbol;Acc:9289]	processed transcript	0.637633	0.256031	8.03472	0.00458891	0.0244825
ENSG00000144893	MED12L	mediator complex subunit 12-like [Source:HGNC Symbol;Acc:16050]	protein coding	0.737347	0.730739	8.0148	0.00463966	0.0247118
ENSG00000230795	HLA-K	major histocompatibility complex, class I, K (pseudogene) [Source:HGNC Symbol;Acc:4969]	pseudogene	0.79749	0.64765	7.98726	0.00471076	0.0249961
ENSG00000216588	IGSF23	immunoglobulin superfamily, member 23 [Source:HGNC Symbol;Acc:40040]	protein coding	-0.751248	0.561493	7.97335	0.00474711	0.0251641
ENSG00000132704	FCRL2	Fc receptor-like 2 [Source:HGNC Symbol;Acc:14875]	protein coding	0.95016	0.499501	7.93059	0.00486059	0.0256141
ENSG00000179715	FAM113B	family with sequence similarity 113, member B [Source:HGNC Symbol;Acc:28255]	protein coding	0.689973	0.16222	7.87199	0.00502063	0.0262898
ENSG00000151136	BTBD11	BTB (POZ) domain containing 11 [Source:HGNC Symbol;Acc:23844]	protein coding	-0.620186	3.09893	7.65912	0.00564862	0.0289572
ENSG00000199695	U6_199695	U6 spliceosomal RNA [Source:RFAM;Acc:RF00026]	snRNA	0.588679	0.866508	7.64184	0.00570297	0.0291109
ENSG00000213492	AC092661.2		processed transcript	0.594	0.613505	7.55332	0.00598997	0.0302296
ENSG00000256913	RP1-102E24.6		pseudogene	0.677197	0.213042	7.55257	0.00599246	0.0302296
ENSG00000113407	TARS	threonyl-tRNA synthetase [Source:HGNC Symbol;Acc:11572]	protein coding	0.632327	1.03233	7.46739	0.00628266	0.0314279
ENSG00000155974	GRIP1	glutamate receptor interacting protein 1 [Source:HGNC Symbol;Acc:18708]	protein coding	0.646368	-0.170351	7.41583	0.00646526	0.0320726
ENSG00000106462	EZH2	enhancer of zeste homolog 2 (Drosophila) [Source:HGNC Symbol;Acc:3527]	protein coding	0.786432	-0.149039	7.39494	0.00654077	0.0323874
ENSG00000251288	RP11-10L12.2		pseudogene	-0.602323	0.736376	7.38396	0.00658082	0.0325372
ENSG00000101280	ANGPT4	angiopoietin 4 [Source:HGNC Symbol;Acc:487]	protein coding	-0.587563	0.468813	7.20179	0.00728307	0.0353257
ENSG00000073350	LLGL2	lethal giant larvae homolog 2 (Drosophila) [Source:HGNC Symbol;Acc:6629]	protein coding	-0.58504	0.849391	7.19487	0.00731123	0.035387
ENSG00000127124	HIVEP3	human immunodeficiency virus type I enhancer binding protein 3 [Source:HGNC Symbol;Acc:13561]	protein coding	-0.703847	0.38231	7.14072	0.00753527	0.0361942
ENSG00000143653	SCCPDH	saccharopine dehydrogenase (putative) [Source:HGNC Symbol;Acc:24275]	protein coding	-0.690124	0.205691	7.07762	0.00780526	0.0372008
ENSG00000136193	SCRN1	secernin 1 [Source:HGNC Symbol;Acc:22192]	protein coding	0.888085	-0.0472947	6.89765	0.00863094	0.0400949
ENSG00000187554	TLR5	toll-like receptor 5 [Source:HGNC Symbol;Acc:11851]	protein coding	0.648283	4.77714	6.6607	0.00985619	0.0444978
ENSG00000124772	CPNE5	copine V [Source:HGNC Symbol;Acc:2318]	protein coding	0.987155	-0.408437	6.5617	0.0104197	0.0464948
ENSG00000198502	HLA-DRB5	major histocompatibility complex, class II, DR beta 5 [Source:HGNC Symbol;Acc:4953]	protein coding	1.06508	0.924804	6.44909	0.0111009	0.048845

## Sheet: s4_neu_d3
Ensembl Gene ID	Ensembl Gene Name	Ensembl Gene Description	Gene Type	Log2 Fold Change (SV-AS03 vs. SV-PBS)	Mean Log2 Fragment Counts Per million	Likelihood Ratio Test Statistic	P-Value	FDR
ENSG00000008283	CYB561	cytochrome b-561 [Source:HGNC Symbol;Acc:2571]	protein coding	0.972154	4.10914	51.0764	8.8842e-13	9.56384e-09
ENSG00000136514	RTP4	receptor (chemosensory) transporter protein 4 [Source:HGNC Symbol;Acc:23992]	protein coding	2.78095	1.17682	48.0648	4.12371e-12	2.21959e-08
ENSG00000133106	EPSTI1	epithelial stromal interaction 1 (breast) [Source:HGNC Symbol;Acc:16465]	protein coding	2.22165	4.98082	45.3359	1.65981e-11	5.95595e-08
ENSG00000149131	SERPING1	serpin peptidase inhibitor, clade G (C1 inhibitor), member 1 [Source:HGNC Symbol;Acc:1228]	protein coding	1.37342	5.25987	44.3198	2.78884e-11	7.50547e-08
ENSG00000089127	OAS1	2`,5`-oligoadenylate synthetase 1, 40/46kDa [Source:HGNC Symbol;Acc:8086]	protein coding	2.6907	4.82738	40.5947	1.87318e-10	4.03297e-07
ENSG00000160932	LY6E	lymphocyte antigen 6 complex, locus E [Source:HGNC Symbol;Acc:6727]	protein coding	3.40837	5.5899	39.6183	3.08774e-10	5.53993e-07
ENSG00000111335	OAS2	2`-5`-oligoadenylate synthetase 2, 69/71kDa [Source:HGNC Symbol;Acc:8087]	protein coding	2.86097	4.86018	37.9474	7.26774e-10	9.88951e-07
ENSG00000134321	RSAD2	radical S-adenosyl methionine domain containing 2 [Source:HGNC Symbol;Acc:30908]	protein coding	2.26123	6.35192	37.8283	7.72516e-10	9.88951e-07
ENSG00000132530	XAF1	XIAP associated factor 1 [Source:HGNC Symbol;Acc:30932]	protein coding	1.56713	6.44829	37.6958	8.26806e-10	9.88951e-07
ENSG00000134326	CMPK2	cytidine monophosphate (UMP-CMP) kinase 2, mitochondrial [Source:HGNC Symbol;Acc:27015]	protein coding	1.89209	4.50909	36.0198	1.95318e-09	1.97202e-06
ENSG00000111801	BTN3A3	butyrophilin, subfamily 3, member A3 [Source:HGNC Symbol;Acc:1140]	protein coding	0.676237	5.59205	35.9591	2.01507e-09	1.97202e-06
ENSG00000152778	IFIT5	interferon-induced protein with tetratricopeptide repeats 5 [Source:HGNC Symbol;Acc:13328]	protein coding	1.10072	5.02061	35.1773	3.01014e-09	2.49263e-06
ENSG00000119922	IFIT2	interferon-induced protein with tetratricopeptide repeats 2 [Source:HGNC Symbol;Acc:5409]	protein coding	0.838612	9.06883	34.6319	3.98333e-09	3.0629e-06
ENSG00000125148	MT2A	metallothionein 2A [Source:HGNC Symbol;Acc:7406]	protein coding	1.72103	3.50935	34.1858	5.00933e-09	3.38816e-06
ENSG00000119917	IFIT3	interferon-induced protein with tetratricopeptide repeats 3 [Source:HGNC Symbol;Acc:5411]	protein coding	1.1013	8.66754	33.4199	7.42621e-09	4.44128e-06
ENSG00000134809	TIMM10	translocase of inner mitochondrial membrane 10 homolog (yeast) [Source:HGNC Symbol;Acc:11814]	protein coding	1.5537	2.45791	32.9148	9.62886e-09	5.45551e-06
ENSG00000111331	OAS3	2`-5`-oligoadenylate synthetase 3, 100kDa [Source:HGNC Symbol;Acc:8088]	protein coding	2.14912	6.87929	31.8262	1.68601e-08	8.24993e-06
ENSG00000137965	IFI44	interferon-induced protein 44 [Source:HGNC Symbol;Acc:16938]	protein coding	2.13668	5.99291	31.7222	1.77876e-08	8.32535e-06
ENSG00000213203	GIMAP1	GTPase, IMAP family member 1 [Source:HGNC Symbol;Acc:23237]	protein coding	1.0791	1.0773	31.5729	1.9209e-08	8.61605e-06
ENSG00000117228	GBP1	guanylate binding protein 1, interferon-inducible [Source:HGNC Symbol;Acc:4182]	protein coding	0.839639	6.94063	31.2491	2.26951e-08	9.77252e-06
ENSG00000137628	DDX60	DEAD (Asp-Glu-Ala-Asp) box polypeptide 60 [Source:HGNC Symbol;Acc:25942]	protein coding	1.58013	4.66102	31.1704	2.36339e-08	9.78534e-06
ENSG00000137959	IFI44L	interferon-induced protein 44-like [Source:HGNC Symbol;Acc:17817]	protein coding	2.36827	4.98559	31.0013	2.57851e-08	1.02806e-05
ENSG00000185745	IFIT1	interferon-induced protein with tetratricopeptide repeats 1 [Source:HGNC Symbol;Acc:5407]	protein coding	1.44516	7.45988	30.4125	3.49265e-08	1.31487e-05
ENSG00000079263	SP140	SP140 nuclear body protein [Source:HGNC Symbol;Acc:17133]	protein coding	0.73719	4.6055	29.4713	5.67508e-08	2.03641e-05
ENSG00000196141	SPATS2L	spermatogenesis associated, serine-rich 2-like [Source:HGNC Symbol;Acc:24574]	protein coding	2.44225	1.18169	28.9839	7.29827e-08	2.38079e-05
ENSG00000179044	EXOC3L1	exocyst complex component 3-like 1 [Source:HGNC Symbol;Acc:27540]	protein coding	1.05238	2.16394	28.1413	1.12775e-07	3.47024e-05
ENSG00000154451	GBP5	guanylate binding protein 5 [Source:HGNC Symbol;Acc:19895]	protein coding	0.916598	9.1238	28.1404	1.12827e-07	3.47024e-05
ENSG00000157601	MX1	myxovirus (influenza virus) resistance 1, interferon-inducible protein p78 (mouse) [Source:HGNC Symbol;Acc:7532]	protein coding	1.32096	7.85178	28.0665	1.17216e-07	3.50509e-05
ENSG00000138646	HERC5	hect domain and RLD 5 [Source:HGNC Symbol;Acc:24368]	protein coding	1.33419	5.96762	27.9122	1.26945e-07	3.69341e-05
ENSG00000162654	GBP4	guanylate binding protein 4 [Source:HGNC Symbol;Acc:20480]	protein coding	0.911729	5.8876	27.7959	1.34814e-07	3.81915e-05
ENSG00000184979	USP18	ubiquitin specific peptidase 18 [Source:HGNC Symbol;Acc:12616]	protein coding	3.07027	0.709405	27.4533	1.60935e-07	4.20323e-05
ENSG00000126709	IFI6	interferon, alpha-inducible protein 6 [Source:HGNC Symbol;Acc:4054]	protein coding	1.49133	6.90357	27.4471	1.61453e-07	4.20323e-05
ENSG00000130303	BST2	bone marrow stromal cell antigen 2 [Source:HGNC Symbol;Acc:1119]	protein coding	0.990585	4.32863	27.4169	1.6399e-07	4.20323e-05
ENSG00000135114	OASL	2`-5`-oligoadenylate synthetase-like [Source:HGNC Symbol;Acc:8090]	protein coding	0.881486	5.65052	27.3708	1.67953e-07	4.20467e-05
ENSG00000187608	ISG15	ISG15 ubiquitin-like modifier [Source:HGNC Symbol;Acc:4053]	protein coding	1.54056	6.25713	26.7629	2.30009e-07	5.38271e-05
ENSG00000132274	TRIM22	tripartite motif containing 22 [Source:HGNC Symbol;Acc:16379]	protein coding	0.97894	8.23117	26.7139	2.35921e-07	5.4036e-05
ENSG00000115267	IFIH1	interferon induced with helicase C domain 1 [Source:HGNC Symbol;Acc:18873]	protein coding	0.673404	6.07142	26.5736	2.53689e-07	5.68949e-05
ENSG00000187260	WDR86	WD repeat domain 86 [Source:HGNC Symbol;Acc:28020]	protein coding	0.803599	1.17361	26.0635	3.30368e-07	7.25799e-05
ENSG00000128284	APOL3	apolipoprotein L, 3 [Source:HGNC Symbol;Acc:14868]	protein coding	1.13891	0.896525	25.6789	4.03206e-07	8.52596e-05
ENSG00000183347	GBP6	guanylate binding protein family, member 6 [Source:HGNC Symbol;Acc:25395]	protein coding	0.886826	1.51167	25.6755	4.03924e-07	8.52596e-05
ENSG00000108771	DHX58	DEXH (Asp-Glu-X-His) box polypeptide 58 [Source:HGNC Symbol;Acc:29517]	protein coding	1.07624	4.31005	25.5674	4.27202e-07	8.8439e-05
ENSG00000162714	ZNF496	zinc finger protein 496 [Source:HGNC Symbol;Acc:23713]	protein coding	1.30638	2.21665	25.4283	4.59135e-07	9.30813e-05
ENSG00000151692	RNF144A	ring finger protein 144A [Source:HGNC Symbol;Acc:20457]	protein coding	0.779004	3.34938	25.3959	4.66919e-07	9.30813e-05
ENSG00000071575	TRIB2	tribbles homolog 2 (Drosophila) [Source:HGNC Symbol;Acc:30809]	protein coding	1.67983	1.35191	24.8227	6.2852e-07	0.000120822
ENSG00000157693	C9orf91	chromosome 9 open reading frame 91 [Source:HGNC Symbol;Acc:24513]	protein coding	0.737327	3.50821	24.4342	7.68924e-07	0.000140296
ENSG00000141664	ZCCHC2	zinc finger, CCHC domain containing 2 [Source:HGNC Symbol;Acc:22916]	protein coding	0.787396	7.06854	24.2346	8.52865e-07	0.000153018
ENSG00000010030	ETV7	ets variant 7 [Source:HGNC Symbol;Acc:18160]	protein coding	0.911893	3.56376	24.0095	9.58602e-07	0.00016848
ENSG00000100889	PCK2	phosphoenolpyruvate carboxykinase 2 (mitochondrial) [Source:HGNC Symbol;Acc:8725]	protein coding	0.861534	1.33933	23.8858	1.02225e-06	0.000174674
ENSG00000188157	AGRN	agrin [Source:HGNC Symbol;Acc:329]	protein coding	1.82258	3.26781	23.6541	1.15302e-06	0.000190957
ENSG00000213689	TREX1	three prime repair exonuclease 1 [Source:HGNC Symbol;Acc:12269]	protein coding	0.679985	4.49586	23.1764	1.47797e-06	0.000241065
ENSG00000187231	SESTD1	SEC14 and spectrin domains 1 [Source:HGNC Symbol;Acc:18379]	protein coding	0.652581	3.51965	22.949	1.66353e-06	0.000255871
ENSG00000117226	GBP3	guanylate binding protein 3 [Source:HGNC Symbol;Acc:4184]	protein coding	0.808388	3.29914	22.9348	1.67588e-06	0.000255871
ENSG00000132256	TRIM5	tripartite motif containing 5 [Source:HGNC Symbol;Acc:16276]	protein coding	0.677842	4.59052	22.9214	1.68759e-06	0.000255871
ENSG00000255221	CARD17	caspase recruitment domain family, member 17 [Source:HGNC Symbol;Acc:33827]	protein coding	1.55673	0.616003	22.8905	1.71495e-06	0.000256408
ENSG00000196405	EVL	Enah/Vasp-like [Source:HGNC Symbol;Acc:20234]	protein coding	0.974056	2.72184	22.6295	1.9645e-06	0.000281971
ENSG00000168062	BATF2	basic leucine zipper transcription factor, ATF-like 2 [Source:HGNC Symbol;Acc:25163]	protein coding	1.05759	3.79476	22.4266	2.18333e-06	0.000305241
ENSG00000214872	SMTNL1	smoothelin-like 1 [Source:HGNC Symbol;Acc:32394]	protein coding	0.986095	3.99228	22.341	2.28286e-06	0.000315064
ENSG00000106560	GIMAP2	GTPase, IMAP family member 2 [Source:HGNC Symbol;Acc:21789]	protein coding	0.62523	4.20096	22.2979	2.33467e-06	0.000318136
ENSG00000106785	TRIM14	tripartite motif containing 14 [Source:HGNC Symbol;Acc:16283]	protein coding	0.866653	3.50813	22.0376	2.6736e-06	0.000355324
ENSG00000138760	SCARB2	scavenger receptor class B, member 2 [Source:HGNC Symbol;Acc:1665]	protein coding	0.620207	2.79945	21.7624	3.08594e-06	0.000395478
ENSG00000173193	PARP14	poly (ADP-ribose) polymerase family, member 14 [Source:HGNC Symbol;Acc:29232]	protein coding	0.61714	8.59736	21.7264	3.14432e-06	0.000398219
ENSG00000225964	AC017076.5		processed transcript	2.06013	0.750276	21.5265	3.4897e-06	0.000431801
ENSG00000124256	ZBP1	Z-DNA binding protein 1 [Source:HGNC Symbol;Acc:16176]	protein coding	0.663725	6.96054	21.4395	3.65168e-06	0.000446709
ENSG00000138642	HERC6	hect domain and RLD 6 [Source:HGNC Symbol;Acc:26072]	protein coding	1.07677	3.45148	21.3149	3.89692e-06	0.000471352
ENSG00000101347	SAMHD1	SAM domain and HD domain 1 [Source:HGNC Symbol;Acc:15925]	protein coding	0.641601	6.02624	21.0914	4.37884e-06	0.000512371
ENSG00000112159	MDN1	MDN1, midasin homolog (yeast) [Source:HGNC Symbol;Acc:18302]	protein coding	0.761533	1.70312	20.9686	4.66885e-06	0.000534682
ENSG00000059378	PARP12	poly (ADP-ribose) polymerase family, member 12 [Source:HGNC Symbol;Acc:21919]	protein coding	0.856808	6.15229	20.7512	5.23001e-06	0.000580423
ENSG00000178685	PARP10	poly (ADP-ribose) polymerase family, member 10 [Source:HGNC Symbol;Acc:25895]	protein coding	0.59436	6.92645	20.7097	5.34432e-06	0.000587057
ENSG00000165185	KIAA1958	KIAA1958 [Source:HGNC Symbol;Acc:23427]	protein coding	0.618299	2.24712	20.5829	5.71053e-06	0.000620948
ENSG00000143891	GALM	galactose mutarotase (aldose 1-epimerase) [Source:HGNC Symbol;Acc:24063]	protein coding	0.874124	2.70854	20.2049	6.95734e-06	0.000741542
ENSG00000196123	KIAA0895L	KIAA0895-like [Source:HGNC Symbol;Acc:34408]	protein coding	1.17077	0.941726	20.1776	7.05739e-06	0.000744233
ENSG00000158106	RHPN1	rhophilin, Rho GTPase binding protein 1 [Source:HGNC Symbol;Acc:19973]	protein coding	0.642871	2.21751	19.7934	8.62783e-06	0.000884558
ENSG00000205808	PPAPDC2	phosphatidic acid phosphatase type 2 domain containing 2 [Source:HGNC Symbol;Acc:23682]	protein coding	0.60844	1.27418	19.6795	9.15793e-06	0.000921356
ENSG00000155363	MOV10	Mov10, Moloney leukemia virus 10, homolog (mouse) [Source:HGNC Symbol;Acc:7200]	protein coding	0.753356	5.11891	19.6492	9.3042e-06	0.000927405
ENSG00000145685	LHFPL2	lipoma HMGIC fusion partner-like 2 [Source:HGNC Symbol;Acc:6588]	protein coding	0.633576	2.75534	19.3643	1.08009e-05	0.00105702
ENSG00000177409	SAMD9L	sterile alpha motif domain containing 9-like [Source:HGNC Symbol;Acc:1349]	protein coding	0.693583	7.51319	19.2867	1.12488e-05	0.00109093
ENSG00000150337	FCGR1A	Fc fragment of IgG, high affinity Ia, receptor (CD64) [Source:HGNC Symbol;Acc:3613]	protein coding	0.61109	4.24407	19.2406	1.15239e-05	0.00109783
ENSG00000120217	CD274	CD274 molecule [Source:HGNC Symbol;Acc:17635]	protein coding	0.817985	4.43113	19.1361	1.21723e-05	0.00114943
ENSG00000101342	C20orf118	chromosome 20 open reading frame 118 [Source:HGNC Symbol;Acc:16112]	protein coding	0.874817	2.04852	18.8904	1.38446e-05	0.0012848
ENSG00000055332	EIF2AK2	eukaryotic translation initiation factor 2-alpha kinase 2 [Source:HGNC Symbol;Acc:9437]	protein coding	0.743325	6.66112	18.4594	1.73561e-05	0.00150676
ENSG00000122729	ACO1	aconitase 1, soluble [Source:HGNC Symbol;Acc:117]	protein coding	0.66749	3.63627	18.3727	1.81644e-05	0.00155761
ENSG00000182158	CREB3L2	cAMP responsive element binding protein 3-like 2 [Source:HGNC Symbol;Acc:23720]	protein coding	0.706109	3.27187	18.1206	2.07347e-05	0.00174382
ENSG00000067221	STOML1	stomatin (EPB72)-like 1 [Source:HGNC Symbol;Acc:14560]	protein coding	0.767617	0.803041	17.7751	2.48621e-05	0.00205877
ENSG00000255328	RP11-326C3.12		processed transcript	0.693255	4.50404	17.4265	2.98637e-05	0.00243548
ENSG00000142089	IFITM3	interferon induced transmembrane protein 3 (1-8U) [Source:HGNC Symbol;Acc:5414]	protein coding	0.788528	9.46221	17.3794	3.06133e-05	0.00246087
ENSG00000166762	CATSPER2	cation channel, sperm associated 2 [Source:HGNC Symbol;Acc:18810]	protein coding	0.75798	0.317095	17.3509	3.1075e-05	0.00246087
ENSG00000174944	P2RY14	purinergic receptor P2Y, G-protein coupled, 14 [Source:HGNC Symbol;Acc:16442]	protein coding	0.792022	4.00856	17.0022	3.73369e-05	0.00289159
ENSG00000124549	BTN2A3	butyrophilin, subfamily 2, member A3 [Source:HGNC Symbol;Acc:13229]	processed transcript	0.65842	1.9903	16.7397	4.28747e-05	0.00325032
ENSG00000255760	RP11-428G5.5		lincRNA	0.764385	0.846093	16.6913	4.39816e-05	0.00328793
ENSG00000137200	FTSJD2	FtsJ methyltransferase domain containing 2 [Source:HGNC Symbol;Acc:21077]	protein coding	0.608869	5.27905	16.523	4.80643e-05	0.00354392
ENSG00000023171	GRAMD1B	GRAM domain containing 1B [Source:HGNC Symbol;Acc:29214]	protein coding	0.657417	2.87595	16.3376	5.3001e-05	0.00379375
ENSG00000139679	LPAR6	lysophosphatidic acid receptor 6 [Source:HGNC Symbol;Acc:15520]	protein coding	0.664474	1.87019	16.1292	5.9164e-05	0.00413651
ENSG00000228318	AP001610.5		processed transcript	1.39068	0.419004	16.0508	6.16642e-05	0.00428268
ENSG00000121236	TRIM6	tripartite motif containing 6 [Source:HGNC Symbol;Acc:16277]	protein coding	0.986055	1.05801	16.0161	6.28066e-05	0.00430645
ENSG00000172159	FRMD3	FERM domain containing 3 [Source:HGNC Symbol;Acc:24125]	protein coding	0.976822	1.04023	15.9732	6.42456e-05	0.00437724
ENSG00000198087	CD2AP	CD2-associated protein [Source:HGNC Symbol;Acc:14258]	protein coding	1.34413	0.414482	15.528	8.12902e-05	0.00514758
ENSG00000173041	ZNF680	zinc finger protein 680 [Source:HGNC Symbol;Acc:26897]	protein coding	0.675827	0.583191	15.4733	8.36784e-05	0.00517642
ENSG00000105967	TFEC	transcription factor EC [Source:HGNC Symbol;Acc:11754]	protein coding	1.28378	1.54246	15.4723	8.37223e-05	0.00517642
ENSG00000131979	GCH1	GTP cyclohydrolase 1 [Source:HGNC Symbol;Acc:4193]	protein coding	0.709467	2.39908	15.4239	8.58928e-05	0.00522393
ENSG00000166750	SLFN5	schlafen family member 5 [Source:HGNC Symbol;Acc:28286]	protein coding	0.969807	1.67734	15.1514	9.92247e-05	0.00586898
ENSG00000088827	SIGLEC1	sialic acid binding Ig-like lectin 1, sialoadhesin [Source:HGNC Symbol;Acc:11127]	protein coding	2.61509	0.559279	15.0242	0.000106143	0.00620993
ENSG00000166250	CLMP	CXADR-like membrane protein [Source:HGNC Symbol;Acc:24039]	protein coding	0.701017	0.333479	15.0032	0.000107328	0.00624534
ENSG00000107798	LIPA	lipase A, lysosomal acid, cholesterol esterase [Source:HGNC Symbol;Acc:6617]	protein coding	0.838753	2.20784	14.6045	0.000132595	0.00720904
ENSG00000225886	RP11-288L9.4		processed transcript	1.24411	2.17907	14.4359	0.000145012	0.007728
ENSG00000154760	SLFN13	schlafen family member 13 [Source:HGNC Symbol;Acc:26481]	protein coding	0.776023	1.95175	14.2325	0.000161554	0.00848356
ENSG00000163568	AIM2	absent in melanoma 2 [Source:HGNC Symbol;Acc:357]	protein coding	0.672099	3.61458	14.1288	0.000170711	0.00887778
ENSG00000162437	RAVER2	ribonucleoprotein, PTB-binding 2 [Source:HGNC Symbol;Acc:25577]	protein coding	-0.596489	2.27458	14.0948	0.000173821	0.00896697
ENSG00000068079	IFI35	interferon-induced protein 35 [Source:HGNC Symbol;Acc:5399]	protein coding	0.599241	5.27923	13.9193	0.000190831	0.00951065
ENSG00000235192	AC009495.2		processed transcript	0.586086	2.10209	13.9024	0.000192551	0.00955212
ENSG00000226491	AC098824.5		pseudogene	0.917774	0.231841	13.865	0.000196421	0.00957572
ENSG00000236935	AP003774.1		processed transcript	0.733208	0.209112	13.3434	0.000259334	0.0114295
ENSG00000155366	RHOC	ras homolog gene family, member C [Source:HGNC Symbol;Acc:669]	protein coding	0.801296	0.80359	13.2271	0.000275925	0.0119291
ENSG00000002549	LAP3	leucine aminopeptidase 3 [Source:HGNC Symbol;Acc:18449]	protein coding	0.829311	4.59469	13.2179	0.000277295	0.0119403
ENSG00000251002	AE000661.37		lincRNA	0.721997	1.25228	12.859	0.000335861	0.0137998
ENSG00000165732	DDX21	DEAD (Asp-Glu-Ala-Asp) box polypeptide 21 [Source:HGNC Symbol;Acc:2744]	protein coding	-0.597585	4.75816	12.7677	0.000352664	0.0144351
ENSG00000141540	TTYH2	tweety homolog 2 (Drosophila) [Source:HGNC Symbol;Acc:13877]	protein coding	-0.590692	1.13965	12.6286	0.000379896	0.0152613
ENSG00000060138	CSDA	cold shock domain protein A [Source:HGNC Symbol;Acc:2428]	protein coding	-0.596161	5.15387	12.6003	0.000385688	0.0153775
ENSG00000154310	TNIK	TRAF2 and NCK interacting kinase [Source:HGNC Symbol;Acc:30765]	protein coding	0.701856	1.60225	12.4889	0.000409377	0.0160253
ENSG00000229677	RP11-383F6.1		pseudogene	0.625187	1.57895	11.9383	0.00054992	0.0197025
ENSG00000227603	RP11-165J3.6		processed transcript	0.619243	0.871473	11.8956	0.000562676	0.0198597
ENSG00000138035	PNPT1	polyribonucleotide nucleotidyltransferase 1 [Source:HGNC Symbol;Acc:23166]	protein coding	0.713028	3.28224	11.8782	0.00056795	0.0199803
ENSG00000123737	EXOSC9	exosome component 9 [Source:HGNC Symbol;Acc:9137]	protein coding	0.616475	2.10787	11.8491	0.000576888	0.0201131
ENSG00000078081	LAMP3	lysosomal-associated membrane protein 3 [Source:HGNC Symbol;Acc:14582]	protein coding	0.97429	1.57873	11.7874	0.000596334	0.0204569
ENSG00000254826	CTD-2530H12.2		processed transcript	-0.623032	2.34041	11.6534	0.000640853	0.0212925
ENSG00000253193	FCGR1C	Fc fragment of IgG, high affinity Ic, receptor (CD64) [Source:HGNC Symbol;Acc:3615]	processed transcript	0.740756	0.979807	11.5397	0.000681264	0.0223592
ENSG00000121310	ECHDC2	enoyl CoA hydratase domain containing 2 [Source:HGNC Symbol;Acc:23408]	protein coding	0.749914	0.446677	11.4586	0.000711625	0.022838
ENSG00000163644	PPM1K	protein phosphatase, Mg2+/Mn2+ dependent, 1K [Source:HGNC Symbol;Acc:25415]	protein coding	1.2313	0.246808	11.1841	0.000825032	0.0253033
ENSG00000243811	APOBEC3D	apolipoprotein B mRNA editing enzyme, catalytic polypeptide-like 3D [Source:HGNC Symbol;Acc:17354]	protein coding	0.622513	1.45822	11.1007	0.000862966	0.0261893
ENSG00000166676	FAM18A	family with sequence similarity 18, member A [Source:HGNC Symbol;Acc:20398]	protein coding	-0.75496	0.164222	11.063	0.000880683	0.0264482
ENSG00000188313	PLSCR1	phospholipid scramblase 1 [Source:HGNC Symbol;Acc:9092]	protein coding	0.672083	6.37266	11.0528	0.000885533	0.0264482
ENSG00000132801	ZSWIM3	zinc finger, SWIM-type containing 3 [Source:HGNC Symbol;Acc:16157]	protein coding	0.660791	0.691936	11.0309	0.00089607	0.0265735
ENSG00000204287	HLA-DRA	major histocompatibility complex, class II, DR alpha [Source:HGNC Symbol;Acc:4947]	protein coding	0.699589	4.56714	10.9163	0.000953218	0.0275844
ENSG00000137842	TMEM62	transmembrane protein 62 [Source:HGNC Symbol;Acc:26269]	protein coding	0.649974	1.24344	10.7852	0.00102318	0.029177
ENSG00000130487	KLHDC7B	kelch domain containing 7B [Source:HGNC Symbol;Acc:25145]	protein coding	0.631119	0.831467	10.5235	0.00117863	0.0325332
ENSG00000186352	ANKRD37	ankyrin repeat domain 37 [Source:HGNC Symbol;Acc:29593]	protein coding	-0.711189	0.744975	10.5062	0.00118975	0.0325895
ENSG00000106537	TSPAN13	tetraspanin 13 [Source:HGNC Symbol;Acc:21643]	protein coding	-0.585003	2.35049	10.5014	0.00119281	0.0325904
ENSG00000168899	VAMP5	vesicle-associated membrane protein 5 (myobrevin) [Source:HGNC Symbol;Acc:12646]	protein coding	0.594494	2.20833	10.4922	0.0011988	0.0326182
ENSG00000168405	CMAHP	cytidine monophospho-N-acetylneuraminic acid hydroxylase, pseudogene [Source:HGNC Symbol;Acc:2098]	protein coding	0.607892	1.62922	10.2399	0.00137432	0.0358221
ENSG00000251000	AC008592.3		pseudogene	0.716924	0.140964	9.62981	0.00191445	0.0439294
ENSG00000230438	RP11-420G6.4	serpin peptidase inhibitor, clade B (ovalbumin), member 9 pseudogene (MGC39372), non-coding RNA [Source:RefSeq DNA;Acc:NR_033851]	processed transcript	0.680559	1.27727	9.33784	0.0022447	0.0490146

## Sheet: s4_neu_d28
Ensembl Gene ID	Ensembl Gene Name	Ensembl Gene Description	Gene Type	Log2 Fold Change (SV-AS03 vs. SV-PBS)	Mean Log2 Fragment Counts Per million	Likelihood Ratio Test Statistic	P-Value	FDR
ENSG00000198366	HIST1H3A	histone cluster 1, H3a [Source:HGNC Symbol;Acc:4766]	protein coding	0.946185	0.14153	21.8396	2.96421e-06	0.0315837

## Sheet: s4_nkc_d1
Ensembl Gene ID	Ensembl Gene Name	Ensembl Gene Description	Gene Type	Log2 Fold Change (SV-AS03 vs. SV-PBS)	Mean Log2 Fragment Counts Per million	Likelihood Ratio Test Statistic	P-Value	FDR
ENSG00000115415	STAT1	signal transducer and activator of transcription 1, 91kDa [Source:HGNC Symbol;Acc:11362]	protein coding	1.22916	7.44	71.1448	3.31949e-17	4.66322e-13
ENSG00000138496	PARP9	poly (ADP-ribose) polymerase family, member 9 [Source:HGNC Symbol;Acc:24118]	protein coding	0.757893	6.79524	54.6633	1.43055e-13	5.13233e-10
ENSG00000117228	GBP1	guanylate binding protein 1, interferon-inducible [Source:HGNC Symbol;Acc:4182]	protein coding	1.20651	5.63322	54.6214	1.46137e-13	5.13233e-10
ENSG00000133106	EPSTI1	epithelial stromal interaction 1 (breast) [Source:HGNC Symbol;Acc:16465]	protein coding	0.673728	5.3174	49.2056	2.30496e-12	6.47602e-09
ENSG00000125347	IRF1	interferon regulatory factor 1 [Source:HGNC Symbol;Acc:6116]	protein coding	0.661217	8.75769	48.3098	3.63934e-12	8.5209e-09
ENSG00000010030	ETV7	ets variant 7 [Source:HGNC Symbol;Acc:18160]	protein coding	1.61749	1.43883	31.3032	2.2071e-08	2.81867e-05
ENSG00000137959	IFI44L	interferon-induced protein 44-like [Source:HGNC Symbol;Acc:17817]	protein coding	1.08986	3.73253	26.1659	3.13307e-07	0.000258902
ENSG00000140511	HAPLN3	hyaluronan and proteoglycan link protein 3 [Source:HGNC Symbol;Acc:21446]	protein coding	1.01508	3.67297	23.2471	1.42468e-06	0.000741255
ENSG00000134326	CMPK2	cytidine monophosphate (UMP-CMP) kinase 2, mitochondrial [Source:HGNC Symbol;Acc:27015]	protein coding	0.597526	3.38053	20.9602	4.68932e-06	0.00182988
ENSG00000111331	OAS3	2`-5`-oligoadenylate synthetase 3, 100kDa [Source:HGNC Symbol;Acc:8088]	protein coding	0.605655	5.37529	20.2989	6.62392e-06	0.00241595
ENSG00000184371	CSF1	colony stimulating factor 1 (macrophage) [Source:HGNC Symbol;Acc:2432]	protein coding	1.36013	0.331903	20.275	6.70714e-06	0.00241595
ENSG00000170476	RP11-1280I22.1	Plasma cell-induced resident endoplasmic reticulum protein [Source:UniProtKB/Swiss-Prot;Acc:Q8WU39]	protein coding	0.643559	1.99262	20.1394	7.19965e-06	0.00246685
ENSG00000099958	DERL3	Der1-like domain family, member 3 [Source:HGNC Symbol;Acc:14236]	protein coding	0.835875	1.48509	16.609	4.59332e-05	0.00935173
ENSG00000177989	ODF3B	outer dense fiber of sperm tails 3B [Source:HGNC Symbol;Acc:34388]	protein coding	0.7208	3.39181	16.5043	4.85387e-05	0.00974102
ENSG00000119917	IFIT3	interferon-induced protein with tetratricopeptide repeats 3 [Source:HGNC Symbol;Acc:5411]	protein coding	0.614209	3.85864	15.7635	7.17753e-05	0.0132671
ENSG00000183625	CCR3	chemokine (C-C motif) receptor 3 [Source:HGNC Symbol;Acc:1604]	protein coding	1.20798	0.493145	15.4991	8.25431e-05	0.0143156
ENSG00000239100	snoU13_239100	Small nucleolar RNA U13 [Source:RFAM;Acc:RF01210]	snoRNA	0.838046	0.527453	15.3752	8.81393e-05	0.0149178
ENSG00000247275	AL160008.1		lincRNA	0.756307	0.698274	15.2868	9.23592e-05	0.0151847
ENSG00000025708	TYMP	thymidine phosphorylase [Source:HGNC Symbol;Acc:3148]	protein coding	0.728087	5.21348	15.0523	0.000104573	0.01609
ENSG00000120254	MTHFD1L	methylenetetrahydrofolate dehydrogenase (NADP+ dependent) 1-like [Source:HGNC Symbol;Acc:21055]	protein coding	0.647003	1.78731	14.3492	0.000151842	0.0208689
ENSG00000252331	AP002812.1		miRNA	-0.600618	2.09775	12.6608	0.000373406	0.0378889
ENSG00000116016	EPAS1	endothelial PAS domain protein 1 [Source:HGNC Symbol;Acc:3374]	protein coding	0.949663	1.39422	12.1126	0.000500827	0.0456859
ENSG00000125462	C1orf61	chromosome 1 open reading frame 61 [Source:HGNC Symbol;Acc:30780]	protein coding	0.685011	0.57862	12.0722	0.0005118	0.045801
ENSG00000087237	CETP	cholesteryl ester transfer protein, plasma [Source:HGNC Symbol;Acc:1869]	protein coding	0.990174	-0.0201701	11.7988	0.000592684	0.0498564

## Sheet: s4_nkc_d3
Ensembl Gene ID	Ensembl Gene Name	Ensembl Gene Description	Gene Type	Log2 Fold Change (SV-AS03 vs. SV-PBS)	Mean Log2 Fragment Counts Per million	Likelihood Ratio Test Statistic	P-Value	FDR
ENSG00000137812	CASC5	cancer susceptibility candidate 5 [Source:HGNC Symbol;Acc:24054]	protein coding	1.06765	2.05518	46.1212	1.11162e-11	1.56093e-07
ENSG00000126787	DLGAP5	discs, large (Drosophila) homolog-associated protein 5 [Source:HGNC Symbol;Acc:16864]	protein coding	1.38493	0.12179	36.8508	1.27523e-09	8.95341e-06
ENSG00000175063	UBE2C	ubiquitin-conjugating enzyme E2C [Source:HGNC Symbol;Acc:15937]	protein coding	1.55858	0.235344	31.4047	2.0947e-08	8.61275e-05
ENSG00000135451	TROAP	trophinin associated protein (tastin) [Source:HGNC Symbol;Acc:12327]	protein coding	1.0919	1.33044	30.6648	3.06678e-08	8.61275e-05
ENSG00000066279	ASPM	asp (abnormal spindle) homolog, microcephaly associated (Drosophila) [Source:HGNC Symbol;Acc:19048]	protein coding	1.17804	2.08399	29.9007	4.54746e-08	0.000106426
ENSG00000148773	MKI67	antigen identified by monoclonal antibody Ki-67 [Source:HGNC Symbol;Acc:7107]	protein coding	1.01262	4.78347	29.2789	6.26732e-08	0.000122095
ENSG00000131747	TOP2A	topoisomerase (DNA) II alpha 170kDa [Source:HGNC Symbol;Acc:11989]	protein coding	1.16834	2.96552	29.0769	6.95597e-08	0.000122095
ENSG00000088325	TPX2	TPX2, microtubule-associated, homolog (Xenopus laevis) [Source:HGNC Symbol;Acc:1249]	protein coding	0.959115	2.1877	28.7057	8.42569e-08	0.000123473
ENSG00000237649	KIFC1	kinesin family member C1 [Source:HGNC Symbol;Acc:6389]	protein coding	1.14107	2.12182	28.623	8.79312e-08	0.000123473
ENSG00000137807	KIF23	kinesin family member 23 [Source:HGNC Symbol;Acc:6392]	protein coding	1.14887	0.798385	27.5703	1.5149e-07	0.000193384
ENSG00000146670	CDCA5	cell division cycle associated 5 [Source:HGNC Symbol;Acc:14626]	protein coding	1.09269	2.0685	27.0904	1.94155e-07	0.000227194
ENSG00000178999	AURKB	aurora kinase B [Source:HGNC Symbol;Acc:11390]	protein coding	1.0464	1.29558	26.8274	2.22456e-07	0.000228621
ENSG00000135476	ESPL1	extra spindle pole bodies homolog 1 (S. cerevisiae) [Source:HGNC Symbol;Acc:16856]	protein coding	1.12635	1.79168	26.7804	2.27937e-07	0.000228621
ENSG00000171848	RRM2	ribonucleotide reductase M2 [Source:HGNC Symbol;Acc:10452]	protein coding	0.740694	4.22482	26.3079	2.9109e-07	0.000272499
ENSG00000101057	MYBL2	v-myb myeloblastosis viral oncogene homolog (avian)-like 2 [Source:HGNC Symbol;Acc:7548]	protein coding	1.20606	2.02617	26.1389	3.17718e-07	0.000278837
ENSG00000143476	DTL	denticleless homolog (Drosophila) [Source:HGNC Symbol;Acc:30288]	protein coding	1.15507	2.05045	25.6874	4.01434e-07	0.000308696
ENSG00000117632	STMN1	stathmin 1 [Source:HGNC Symbol;Acc:6510]	protein coding	0.642711	5.16186	25.6394	4.11556e-07	0.000308696
ENSG00000137804	NUSAP1	nucleolar and spindle associated protein 1 [Source:HGNC Symbol;Acc:18538]	protein coding	0.968647	2.35745	25.6108	4.17692e-07	0.000308696
ENSG00000011426	ANLN	anillin, actin binding protein [Source:HGNC Symbol;Acc:14082]	protein coding	1.1932	0.340614	25.412	4.63017e-07	0.0003148
ENSG00000189057	FAM111B	family with sequence similarity 111, member B [Source:HGNC Symbol;Acc:24200]	protein coding	1.39964	1.22642	25.3799	4.70788e-07	0.0003148
ENSG00000176890	TYMS	thymidylate synthetase [Source:HGNC Symbol;Acc:12441]	protein coding	0.894593	3.33106	25.1725	5.24245e-07	0.000334612
ENSG00000075218	GTSE1	G-2 and S-phase expressed 1 [Source:HGNC Symbol;Acc:13698]	protein coding	0.702594	1.89466	24.2086	8.64433e-07	0.000492024
ENSG00000117724	CENPF	centromere protein F, 350/400kDa (mitosin) [Source:HGNC Symbol;Acc:1857]	protein coding	0.885136	3.11891	24.1831	8.75987e-07	0.000492024
ENSG00000105173	CCNE1	cyclin E1 [Source:HGNC Symbol;Acc:1589]	protein coding	0.905181	0.336096	22.6142	1.98012e-06	0.00106942
ENSG00000109805	NCAPG	non-SMC condensin I complex, subunit G [Source:HGNC Symbol;Acc:24304]	protein coding	0.959533	1.41051	22.4382	2.17017e-06	0.00110286
ENSG00000163808	KIF15	kinesin family member 15 [Source:HGNC Symbol;Acc:17273]	protein coding	1.05911	1.3466	22.4127	2.19912e-06	0.00110286
ENSG00000156970	BUB1B	budding uninhibited by benzimidazoles 1 homolog beta (yeast) [Source:HGNC Symbol;Acc:1149]	protein coding	1.0289	0.882533	22.3174	2.31106e-06	0.00111903
ENSG00000089685	BIRC5	baculoviral IAP repeat containing 5 [Source:HGNC Symbol;Acc:593]	protein coding	1.02363	1.0445	21.5305	3.48249e-06	0.00157745
ENSG00000065328	MCM10	minichromosome maintenance complex component 10 [Source:HGNC Symbol;Acc:18043]	protein coding	1.21013	0.991961	21.3874	3.75221e-06	0.00164652
ENSG00000122952	ZWINT	ZW10 interactor [Source:HGNC Symbol;Acc:13195]	protein coding	0.969114	1.99573	21.1365	4.27698e-06	0.00181992
ENSG00000105011	ASF1B	ASF1 anti-silencing function 1 homolog B (S. cerevisiae) [Source:HGNC Symbol;Acc:20996]	protein coding	0.655294	2.94216	20.3775	6.35715e-06	0.00247964
ENSG00000117399	CDC20	cell division cycle 20 homolog (S. cerevisiae) [Source:HGNC Symbol;Acc:1723]	protein coding	1.10073	0.625722	19.998	7.75238e-06	0.00294213
ENSG00000129757	CDKN1C	cyclin-dependent kinase inhibitor 1C (p57, Kip2) [Source:HGNC Symbol;Acc:1786]	protein coding	-1.24559	0.433003	19.9241	8.05801e-06	0.00297765
ENSG00000007968	E2F2	E2F transcription factor 2 [Source:HGNC Symbol;Acc:3114]	protein coding	0.878219	2.53944	19.0001	1.30708e-05	0.00449827
ENSG00000165891	E2F7	E2F transcription factor 7 [Source:HGNC Symbol;Acc:23820]	protein coding	1.20422	0.406547	18.9909	1.31341e-05	0.00449827
ENSG00000142945	KIF2C	kinesin family member 2C [Source:HGNC Symbol;Acc:6393]	protein coding	0.694093	1.32851	18.8526	1.4122e-05	0.00454593
ENSG00000129173	E2F8	E2F transcription factor 8 [Source:HGNC Symbol;Acc:24727]	protein coding	1.27246	-0.145958	18.8372	1.42361e-05	0.00454593
ENSG00000186185	KIF18B	kinesin family member 18B [Source:HGNC Symbol;Acc:27102]	protein coding	1.07937	1.11914	18.6791	1.54672e-05	0.00479779
ENSG00000068489	PRR11	proline rich 11 [Source:HGNC Symbol;Acc:25619]	protein coding	0.644748	1.2405	18.6485	1.5717e-05	0.00479779
ENSG00000112984	KIF20A	kinesin family member 20A [Source:HGNC Symbol;Acc:9787]	protein coding	1.06966	-0.109798	18.5492	1.65571e-05	0.00486051
ENSG00000139618	BRCA2	breast cancer 2, early onset [Source:HGNC Symbol;Acc:1101]	protein coding	0.726595	2.3168	18.5276	1.67458e-05	0.00486051
ENSG00000169607	CKAP2L	cytoskeleton associated protein 2-like [Source:HGNC Symbol;Acc:26877]	protein coding	1.02765	0.597746	18.5033	1.69609e-05	0.00486051
ENSG00000121621	KIF18A	kinesin family member 18A [Source:HGNC Symbol;Acc:29441]	protein coding	0.8046	0.840699	18.2391	1.94835e-05	0.00529068
ENSG00000077152	UBE2T	ubiquitin-conjugating enzyme E2T (putative) [Source:HGNC Symbol;Acc:25009]	protein coding	0.826412	0.938269	18.2374	1.95009e-05	0.00529068
ENSG00000170312	CDK1	cyclin-dependent kinase 1 [Source:HGNC Symbol;Acc:1722]	protein coding	1.17856	0.927529	18.2285	1.95923e-05	0.00529068
ENSG00000118193	KIF14	kinesin family member 14 [Source:HGNC Symbol;Acc:19181]	protein coding	0.956354	0.599581	18.0506	2.15113e-05	0.00559372
ENSG00000123485	HJURP	Holliday junction recognition protein [Source:HGNC Symbol;Acc:25444]	protein coding	1.01762	1.05249	17.8038	2.44889e-05	0.00625224
ENSG00000138778	CENPE	centromere protein E, 312kDa [Source:HGNC Symbol;Acc:1856]	protein coding	0.716928	1.67064	17.3598	3.09298e-05	0.00775564
ENSG00000104738	MCM4	minichromosome maintenance complex component 4 [Source:HGNC Symbol;Acc:6947]	protein coding	0.597784	4.51931	16.3165	5.3595e-05	0.0119457
ENSG00000127564	PKMYT1	protein kinase, membrane associated tyrosine/threonine 1 [Source:HGNC Symbol;Acc:29650]	protein coding	1.03677	1.92914	15.8708	6.78156e-05	0.0144283
ENSG00000101412	E2F1	E2F transcription factor 1 [Source:HGNC Symbol;Acc:3113]	protein coding	0.864614	3.49242	15.8184	6.9722e-05	0.0146125
ENSG00000100162	CENPM	centromere protein M [Source:HGNC Symbol;Acc:18352]	protein coding	1.08343	0.83191	15.7075	7.39309e-05	0.0150455
ENSG00000134690	CDCA8	cell division cycle associated 8 [Source:HGNC Symbol;Acc:14629]	protein coding	0.616898	1.7535	15.1384	9.99104e-05	0.0194853
ENSG00000162073	PAQR4	progestin and adipoQ receptor family member IV [Source:HGNC Symbol;Acc:26386]	protein coding	0.597739	2.45036	15.0483	0.000104792	0.0201575
ENSG00000051341	POLQ	polymerase (DNA directed), theta [Source:HGNC Symbol;Acc:9186]	protein coding	0.775065	2.04156	14.4882	0.000141041	0.0253911
ENSG00000121152	NCAPH	non-SMC condensin I complex, subunit H [Source:HGNC Symbol;Acc:1112]	protein coding	0.771446	1.53824	14.4195	0.000146276	0.0257586
ENSG00000167900	TK1	thymidine kinase 1, soluble [Source:HGNC Symbol;Acc:11830]	protein coding	0.846904	2.54789	14.3504	0.00015175	0.0260906
ENSG00000169679	BUB1	budding uninhibited by benzimidazoles 1 homolog (yeast) [Source:HGNC Symbol;Acc:1148]	protein coding	0.84948	0.78742	14.3107	0.00015498	0.0262196
ENSG00000179750	APOBEC3B	apolipoprotein B mRNA editing enzyme, catalytic polypeptide-like 3B [Source:HGNC Symbol;Acc:17352]	protein coding	0.995759	0.402921	14.2038	0.000164039	0.0274156
ENSG00000165480	SKA3	spindle and kinetochore associated complex subunit 3 [Source:HGNC Symbol;Acc:20262]	protein coding	1.0645	0.0219024	13.916	0.000191168	0.0305043
ENSG00000184661	CDCA2	cell division cycle associated 2 [Source:HGNC Symbol;Acc:14623]	protein coding	0.912539	-0.190996	13.541	0.000233411	0.0351336
ENSG00000145386	CCNA2	cyclin A2 [Source:HGNC Symbol;Acc:1578]	protein coding	0.638521	1.32778	13.3819	0.000254058	0.0371613
ENSG00000256663	RP11-424C20.2		pseudogene	1.25745	0.323147	13.313	0.000263568	0.0376175
ENSG00000226352	RP11-523H24.3		processed transcript	0.625145	0.494524	13.2894	0.000266917	0.0376175
ENSG00000129195	FAM64A	family with sequence similarity 64, member A [Source:HGNC Symbol;Acc:25483]	protein coding	1.00893	-0.0501056	13.2825	0.000267893	0.0376175
ENSG00000151725	MLF1IP	MLF1 interacting protein [Source:HGNC Symbol;Acc:21348]	protein coding	0.700704	2.04355	13.178	0.000283261	0.0393817
ENSG00000140534	C15orf42	chromosome 15 open reading frame 42 [Source:HGNC Symbol;Acc:28704]	protein coding	0.888252	0.588179	13.0598	0.000301698	0.0415337
ENSG00000164045	CDC25A	cell division cycle 25 homolog A (S. pombe) [Source:HGNC Symbol;Acc:1725]	protein coding	1.07045	0.243194	12.7103	0.000363652	0.0477234
ENSG00000186193	C9orf140	chromosome 9 open reading frame 140 [Source:HGNC Symbol;Acc:28055]	protein coding	0.838968	0.33243	12.6564	0.000374279	0.0482168
ENSG00000171320	ESCO2	establishment of cohesion 1 homolog 2 (S. cerevisiae) [Source:HGNC Symbol;Acc:27230]	protein coding	0.603754	1.40285	12.5811	0.00038966	0.0492217

[truncated: 3 more sheets: s4_nkc_d7, s4_nkc_d28, s4_tcl_d1]
