# Supplementary material for: Cell-Based Systems Biology Analysis of Human AS03-Adjuvanted H5N1 Avian Influenza Vaccine Responses: A Phase I Randomized Controlled Trial
Source: PLoS One. 2017 Jan 18;12(1):e0167488. doi: 10.1371/journal.pone.0167488 (PMC5242433; doi:10.1371/journal.pone.0167488)
Supplement: S6 Table — (XLSX) [file pone.0167488.s007.xlsx]

## Sheet: Overview
S6 supplemental tables - Overlap in significantly differentially expressed genes (SV-AS03 vs. SV-PBS)
All Cells Day 1
Dendritic cells Day 1 -- B-cells Day 1
Dendritic cells Day 3 -- Dendritic cells Day 1
Monocytes Day 1 -- B-cells Day 1
Monocytes Day 1 -- Dendritic cells Day 1
Monocytes Day 1 -- Dendritic cells Day 3
Neutrophils Day 1 -- B-cells Day 1
Neutrophils Day 1 -- Dendritic cells Day 1
Neutrophils Day 1 -- Dendritic cells Day 3
Neutrophils Day 1 -- Monocytes Day 1
Neutrophils Day 3 -- B-cells Day 1
Neutrophils Day 3 -- Dendritic cells Day 1
Neutrophils Day 3 -- Dendritic cells Day 3
Neutrophils Day 3 -- Monocytes Day 1
Neutrophils Day 3 -- Neutrophils Day 1
NK-cells Day 1 -- B-cells Day 1
NK-cells Day 1 -- Dendritic cells Day 1
NK-cells Day 1 -- Monocytes Day 1
NK-cells Day 1 -- Neutrophils Day 1
NK-cells Day 1 -- Neutrophils Day 3
NK-cells Day 3 -- Monocytes Day 1
NK-cells Day 3 -- Neutrophils Day 1
NK-cells Day 7 -- NK-cells Day 3
NK-cells Day 28 -- Dendritic cells Day 1
NK-cells Day 28 -- Monocytes Day 1
NK-cells Day 28 -- Neutrophils Day 1
NK-cells Day 28 -- Neutrophils Day 3
T-cells Day 1 -- B-cells Day 1
T-cells Day 1 -- Dendritic cells Day 1
T-cells Day 1 -- Monocytes Day 1
T-cells Day 1 -- Neutrophils Day 1
T-cells Day 1 -- Neutrophils Day 3
T-cells Day 1 -- NK-cells Day 1
T-cells Day 1 -- NK-cells Day 28

## Sheet: s6_all_d1
Ensembl Gene ID	Ensembl Gene Name	Ensembl Gene Description	B cells Log2 Fold Change (SV-AS03 vs. SV-PBS)	Dendritic cells Log2 Fold Change (SV-AS03 vs. SV-PBS)	Monocytes Log2 Fold Change (SV-AS03 vs. SV-PBS)	Neutrophils Log2 Fold Change (SV-AS03 vs. SV-PBS)	NK cells Log2 Fold Change (SV-AS03 vs. SV-PBS)	T cells Log2 Fold Change (SV-AS03 vs. SV-PBS)
ENSG00000115415	STAT1	signal transducer and activator of transcription 1, 91kDa [Source:HGNC Symbol;Acc:11362]	1.3793	1.45159	1.46145	1.317	1.22916	1.42824
ENSG00000125347	IRF1	interferon regulatory factor 1 [Source:HGNC Symbol;Acc:6116]	1.15211	1.05018	1.04367	0.938674	0.661217	1.00354
ENSG00000117228	GBP1	guanylate binding protein 1, interferon-inducible [Source:HGNC Symbol;Acc:4182]	1.33113	1.86067	2.66612	2.16931	1.20651	1.24228
ENSG00000138496	PARP9	poly (ADP-ribose) polymerase family, member 9 [Source:HGNC Symbol;Acc:24118]	0.585103	1.06404	1.14182	1.08237	0.757893	1.12306
ENSG00000133106	EPSTI1	epithelial stromal interaction 1 (breast) [Source:HGNC Symbol;Acc:16465]	0.590034	1.11362	1.31244	2.42132	0.673728	0.990917

## Sheet: s6_dnc_d1_bcl_d1
Ensembl Gene ID	Ensembl Gene Name	Ensembl Gene Description	Dendritic cells D1 Log2 Fold Change (SV-AS03 vs. SV-PBS)	B-cells D1 Log2 Fold Change (SV-AS03 vs. SV-PBS)
ENSG00000115415	STAT1	signal transducer and activator of transcription 1, 91kDa [Source:HGNC Symbol;Acc:11362]	1.45159	1.3793
ENSG00000116663	FBXO6	F-box protein 6 [Source:HGNC Symbol;Acc:13585]	0.677066	0.798563
ENSG00000117228	GBP1	guanylate binding protein 1, interferon-inducible [Source:HGNC Symbol;Acc:4182]	1.86067	1.33113
ENSG00000125347	IRF1	interferon regulatory factor 1 [Source:HGNC Symbol;Acc:6116]	1.05018	1.15211
ENSG00000133106	EPSTI1	epithelial stromal interaction 1 (breast) [Source:HGNC Symbol;Acc:16465]	1.11362	0.590034
ENSG00000138496	PARP9	poly (ADP-ribose) polymerase family, member 9 [Source:HGNC Symbol;Acc:24118]	1.06404	0.585103
ENSG00000140511	HAPLN3	hyaluronan and proteoglycan link protein 3 [Source:HGNC Symbol;Acc:21446]	1.82541	1.38847
ENSG00000154451	GBP5	guanylate binding protein 5 [Source:HGNC Symbol;Acc:19895]	2.26142	0.75724
ENSG00000156587	UBE2L6	ubiquitin-conjugating enzyme E2L 6 [Source:HGNC Symbol;Acc:12490]	0.923981	0.594201
ENSG00000162645	GBP2	guanylate binding protein 2, interferon-inducible [Source:HGNC Symbol;Acc:4183]	1.36473	1.19602
ENSG00000162654	GBP4	guanylate binding protein 4 [Source:HGNC Symbol;Acc:20480]	1.55813	1.04589
ENSG00000221963	APOL6	apolipoprotein L, 6 [Source:HGNC Symbol;Acc:14870]	1.13858	1.04188

## Sheet: s6_dnc_d3_dnc_d1
Ensembl Gene ID	Ensembl Gene Name	Ensembl Gene Description	Dendritic cells D3 Log2 Fold Change (SV-AS03 vs. SV-PBS)	Dendritic cells D1 Log2 Fold Change (SV-AS03 vs. SV-PBS)
ENSG00000108679	LGALS3BP	lectin, galactoside-binding, soluble, 3 binding protein [Source:HGNC Symbol;Acc:6564]	0.761365	1.11576
ENSG00000149131	SERPING1	serpin peptidase inhibitor, clade G (C1 inhibitor), member 1 [Source:HGNC Symbol;Acc:1228]	0.791051	2.15904
ENSG00000158517	NCF1	neutrophil cytosolic factor 1 [Source:HGNC Symbol;Acc:7660]	0.711692	0.957616
ENSG00000162512	SDC3	syndecan 3 [Source:HGNC Symbol;Acc:10660]	0.752316	2.12901
ENSG00000163568	AIM2	absent in melanoma 2 [Source:HGNC Symbol;Acc:357]	1.02267	1.79117
ENSG00000163823	CCR1	chemokine (C-C motif) receptor 1 [Source:HGNC Symbol;Acc:1602]	0.635029	0.610444
ENSG00000164684	ZNF704	zinc finger protein 704 [Source:HGNC Symbol;Acc:32291]	-0.777393	-0.988179
ENSG00000165092	ALDH1A1	aldehyde dehydrogenase 1 family, member A1 [Source:HGNC Symbol;Acc:402]	1.0236	0.987603
ENSG00000165178	NCF1C	neutrophil cytosolic factor 1C pseudogene [Source:HGNC Symbol;Acc:32523]	0.658365	0.944816

## Sheet: s6_mnc_d1_bcl_d1
Ensembl Gene ID	Ensembl Gene Name	Ensembl Gene Description	Monocytes D1 Log2 Fold Change (SV-AS03 vs. SV-PBS)	B-cells D1 Log2 Fold Change (SV-AS03 vs. SV-PBS)
ENSG00000115415	STAT1	signal transducer and activator of transcription 1, 91kDa [Source:HGNC Symbol;Acc:11362]	1.46145	1.3793
ENSG00000116663	FBXO6	F-box protein 6 [Source:HGNC Symbol;Acc:13585]	0.779403	0.798563
ENSG00000117228	GBP1	guanylate binding protein 1, interferon-inducible [Source:HGNC Symbol;Acc:4182]	2.66612	1.33113
ENSG00000125347	IRF1	interferon regulatory factor 1 [Source:HGNC Symbol;Acc:6116]	1.04367	1.15211
ENSG00000133106	EPSTI1	epithelial stromal interaction 1 (breast) [Source:HGNC Symbol;Acc:16465]	1.31244	0.590034
ENSG00000138496	PARP9	poly (ADP-ribose) polymerase family, member 9 [Source:HGNC Symbol;Acc:24118]	1.14182	0.585103
ENSG00000140511	HAPLN3	hyaluronan and proteoglycan link protein 3 [Source:HGNC Symbol;Acc:21446]	2.60936	1.38847
ENSG00000154451	GBP5	guanylate binding protein 5 [Source:HGNC Symbol;Acc:19895]	2.99767	0.75724
ENSG00000156587	UBE2L6	ubiquitin-conjugating enzyme E2L 6 [Source:HGNC Symbol;Acc:12490]	1.01989	0.594201
ENSG00000162645	GBP2	guanylate binding protein 2, interferon-inducible [Source:HGNC Symbol;Acc:4183]	1.65256	1.19602
ENSG00000162654	GBP4	guanylate binding protein 4 [Source:HGNC Symbol;Acc:20480]	2.18519	1.04589
ENSG00000221963	APOL6	apolipoprotein L, 6 [Source:HGNC Symbol;Acc:14870]	1.23626	1.04188

## Sheet: s6_mnc_d1_dnc_d1
Ensembl Gene ID	Ensembl Gene Name	Ensembl Gene Description	Monocytes D1 Log2 Fold Change (SV-AS03 vs. SV-PBS)	Dendritic cells D1 Log2 Fold Change (SV-AS03 vs. SV-PBS)
ENSG00000002549	LAP3	leucine aminopeptidase 3 [Source:HGNC Symbol;Acc:18449]	1.43508	1.19035
ENSG00000004468	CD38	CD38 molecule [Source:HGNC Symbol;Acc:1667]	1.5188	0.660267
ENSG00000010030	ETV7	ets variant 7 [Source:HGNC Symbol;Acc:18160]	2.50115	2.94525
ENSG00000020577	SAMD4A	sterile alpha motif domain containing 4A [Source:HGNC Symbol;Acc:23023]	0.987846	0.817507
ENSG00000025708	TYMP	thymidine phosphorylase [Source:HGNC Symbol;Acc:3148]	0.722168	0.668101
ENSG00000026751	SLAMF7	SLAM family member 7 [Source:HGNC Symbol;Acc:21394]	2.01332	0.847224
ENSG00000055130	CUL1	cullin 1 [Source:HGNC Symbol;Acc:2551]	0.958658	0.649442
ENSG00000068079	IFI35	interferon-induced protein 35 [Source:HGNC Symbol;Acc:5399]	0.828182	0.711993
ENSG00000090975	PITPNM2	phosphatidylinositol transfer protein, membrane-associated 2 [Source:HGNC Symbol;Acc:21044]	-0.691198	-0.625035
ENSG00000100336	APOL4	apolipoprotein L, 4 [Source:HGNC Symbol;Acc:14867]	1.87905	1.07115
ENSG00000100342	APOL1	apolipoprotein L, 1 [Source:HGNC Symbol;Acc:618]	1.20088	0.803405
ENSG00000100911	PSME2	proteasome (prosome, macropain) activator subunit 2 (PA28 beta) [Source:HGNC Symbol;Acc:9569]	0.974714	0.865231
ENSG00000101017	CD40	CD40 molecule, TNF receptor superfamily member 5 [Source:HGNC Symbol;Acc:11919]	1.05123	0.734658
ENSG00000108679	LGALS3BP	lectin, galactoside-binding, soluble, 3 binding protein [Source:HGNC Symbol;Acc:6564]	1.01712	1.11576
ENSG00000111181	SLC6A12	solute carrier family 6 (neurotransmitter transporter, betaine/GABA), member 12 [Source:HGNC Symbol;Acc:11045]	0.879783	0.621076
ENSG00000111331	OAS3	2`-5`-oligoadenylate synthetase 3, 100kDa [Source:HGNC Symbol;Acc:8088]	0.744673	0.592881
ENSG00000111452	GPR133	G protein-coupled receptor 133 [Source:HGNC Symbol;Acc:19893]	-0.625846	-0.760846
ENSG00000113368	LMNB1	lamin B1 [Source:HGNC Symbol;Acc:6637]	0.737518	0.891793
ENSG00000115415	STAT1	signal transducer and activator of transcription 1, 91kDa [Source:HGNC Symbol;Acc:11362]	1.46145	1.45159
ENSG00000115594	IL1R1	interleukin 1 receptor, type I [Source:HGNC Symbol;Acc:5993]	-1.18445	-0.626584
ENSG00000116663	FBXO6	F-box protein 6 [Source:HGNC Symbol;Acc:13585]	0.779403	0.677066
ENSG00000117226	GBP3	guanylate binding protein 3 [Source:HGNC Symbol;Acc:4184]	1.16538	0.633879
ENSG00000117228	GBP1	guanylate binding protein 1, interferon-inducible [Source:HGNC Symbol;Acc:4182]	2.66612	1.86067
ENSG00000119917	IFIT3	interferon-induced protein with tetratricopeptide repeats 3 [Source:HGNC Symbol;Acc:5411]	1.34881	1.08441
ENSG00000119922	IFIT2	interferon-induced protein with tetratricopeptide repeats 2 [Source:HGNC Symbol;Acc:5409]	1.37065	0.800105
ENSG00000120217	CD274	CD274 molecule [Source:HGNC Symbol;Acc:17635]	3.17339	2.53763
ENSG00000121858	TNFSF10	tumor necrosis factor (ligand) superfamily, member 10 [Source:HGNC Symbol;Acc:11925]	0.901957	0.82149
ENSG00000124256	ZBP1	Z-DNA binding protein 1 [Source:HGNC Symbol;Acc:16176]	0.80577	0.892233
ENSG00000125148	MT2A	metallothionein 2A [Source:HGNC Symbol;Acc:7406]	1.08524	0.960868
ENSG00000125347	IRF1	interferon regulatory factor 1 [Source:HGNC Symbol;Acc:6116]	1.04367	1.05018
ENSG00000126262	FFAR2	free fatty acid receptor 2 [Source:HGNC Symbol;Acc:4501]	1.13834	0.618651
ENSG00000128284	APOL3	apolipoprotein L, 3 [Source:HGNC Symbol;Acc:14868]	0.825787	0.815057
ENSG00000128335	APOL2	apolipoprotein L, 2 [Source:HGNC Symbol;Acc:619]	0.928767	0.655247
ENSG00000129673	AANAT	aralkylamine N-acetyltransferase [Source:HGNC Symbol;Acc:19]	0.842275	0.85309
ENSG00000130164	LDLR	low density lipoprotein receptor [Source:HGNC Symbol;Acc:6547]	0.630262	0.620369
ENSG00000130487	KLHDC7B	kelch domain containing 7B [Source:HGNC Symbol;Acc:25145]	0.679238	0.669776
ENSG00000130489	SCO2	SCO cytochrome oxidase deficient homolog 2 (yeast) [Source:HGNC Symbol;Acc:10604]	0.843205	0.868258
ENSG00000131203	IDO1	indoleamine 2,3-dioxygenase 1 [Source:HGNC Symbol;Acc:6059]	3.06458	1.34809
ENSG00000132530	XAF1	XIAP associated factor 1 [Source:HGNC Symbol;Acc:30932]	0.788062	0.656143
ENSG00000133106	EPSTI1	epithelial stromal interaction 1 (breast) [Source:HGNC Symbol;Acc:16465]	1.31244	1.11362
ENSG00000133321	RARRES3	retinoic acid receptor responder (tazarotene induced) 3 [Source:HGNC Symbol;Acc:9869]	1.16185	0.884094
ENSG00000134326	CMPK2	cytidine monophosphate (UMP-CMP) kinase 2, mitochondrial [Source:HGNC Symbol;Acc:27015]	0.742956	0.616288
ENSG00000135636	DYSF	dysferlin, limb girdle muscular dystrophy 2B (autosomal recessive) [Source:HGNC Symbol;Acc:3097]	0.834702	2.13388
ENSG00000136960	ENPP2	ectonucleotide pyrophosphatase/phosphodiesterase 2 [Source:HGNC Symbol;Acc:3357]	1.12802	0.659745
ENSG00000137193	PIM1	pim-1 oncogene [Source:HGNC Symbol;Acc:8986]	1.3026	1.35049
ENSG00000137628	DDX60	DEAD (Asp-Glu-Ala-Asp) box polypeptide 60 [Source:HGNC Symbol;Acc:25942]	0.913034	0.590178
ENSG00000137959	IFI44L	interferon-induced protein 44-like [Source:HGNC Symbol;Acc:17817]	0.897342	1.01008
ENSG00000137965	IFI44	interferon-induced protein 44 [Source:HGNC Symbol;Acc:16938]	0.755718	0.718841
ENSG00000138134	STAMBPL1	STAM binding protein-like 1 [Source:HGNC Symbol;Acc:24105]	1.15738	1.18981
ENSG00000138496	PARP9	poly (ADP-ribose) polymerase family, member 9 [Source:HGNC Symbol;Acc:24118]	1.14182	1.06404
ENSG00000138646	HERC5	hect domain and RLD 5 [Source:HGNC Symbol;Acc:24368]	0.93773	0.632452
ENSG00000139211	AMIGO2	adhesion molecule with Ig-like domain 2 [Source:HGNC Symbol;Acc:24073]	1.46037	0.879761
ENSG00000140105	WARS	tryptophanyl-tRNA synthetase [Source:HGNC Symbol;Acc:12729]	1.2797	1.23168
ENSG00000140511	HAPLN3	hyaluronan and proteoglycan link protein 3 [Source:HGNC Symbol;Acc:21446]	2.60936	1.82541
ENSG00000140853	NLRC5	NLR family, CARD domain containing 5 [Source:HGNC Symbol;Acc:29933]	0.768972	1.15589
ENSG00000145287	PLAC8	placenta-specific 8 [Source:HGNC Symbol;Acc:19254]	1.10838	0.732787
ENSG00000145365	TIFA	TRAF-interacting protein with forkhead-associated domain [Source:HGNC Symbol;Acc:19075]	1.22899	0.658839
ENSG00000148175	STOM	stomatin [Source:HGNC Symbol;Acc:3383]	0.801114	0.750189
ENSG00000149131	SERPING1	serpin peptidase inhibitor, clade G (C1 inhibitor), member 1 [Source:HGNC Symbol;Acc:1228]	2.32327	2.15904
ENSG00000150337	FCGR1A	Fc fragment of IgG, high affinity Ia, receptor (CD64) [Source:HGNC Symbol;Acc:3613]	1.79108	2.40156
ENSG00000151693	ASAP2	ArfGAP with SH3 domain, ankyrin repeat and PH domain 2 [Source:HGNC Symbol;Acc:2721]	1.01269	0.852708
ENSG00000152766	ANKRD22	ankyrin repeat domain 22 [Source:HGNC Symbol;Acc:28321]	3.21006	4.32578
ENSG00000154451	GBP5	guanylate binding protein 5 [Source:HGNC Symbol;Acc:19895]	2.99767	2.26142
ENSG00000156587	UBE2L6	ubiquitin-conjugating enzyme E2L 6 [Source:HGNC Symbol;Acc:12490]	1.01989	0.923981
ENSG00000158156	XKR8	XK, Kell blood group complex subunit-related family, member 8 [Source:HGNC Symbol;Acc:25508]	0.849065	0.871731
ENSG00000158517	NCF1	neutrophil cytosolic factor 1 [Source:HGNC Symbol;Acc:7660]	0.621179	0.957616
ENSG00000158714	SLAMF8	SLAM family member 8 [Source:HGNC Symbol;Acc:21391]	1.68266	0.822637
ENSG00000162512	SDC3	syndecan 3 [Source:HGNC Symbol;Acc:10660]	0.878753	2.12901
ENSG00000162614	NEXN	nexilin (F actin binding protein) [Source:HGNC Symbol;Acc:29557]	1.05987	1.16437
ENSG00000162645	GBP2	guanylate binding protein 2, interferon-inducible [Source:HGNC Symbol;Acc:4183]	1.65256	1.36473
ENSG00000162654	GBP4	guanylate binding protein 4 [Source:HGNC Symbol;Acc:20480]	2.18519	1.55813
ENSG00000163568	AIM2	absent in melanoma 2 [Source:HGNC Symbol;Acc:357]	1.28896	1.79117
ENSG00000163814	CDCP1	CUB domain containing protein 1 [Source:HGNC Symbol;Acc:24357]	1.17451	0.720589
ENSG00000163840	DTX3L	deltex 3-like (Drosophila) [Source:HGNC Symbol;Acc:30323]	0.76808	0.60955
ENSG00000164292	RHOBTB3	Rho-related BTB domain containing 3 [Source:HGNC Symbol;Acc:18757]	0.990388	1.20034
ENSG00000165178	NCF1C	neutrophil cytosolic factor 1C pseudogene [Source:HGNC Symbol;Acc:32523]	0.638757	0.944816
ENSG00000165806	CASP7	caspase 7, apoptosis-related cysteine peptidase [Source:HGNC Symbol;Acc:1508]	0.816279	0.646082
ENSG00000166278	C2	complement component 2 [Source:HGNC Symbol;Acc:1248]	1.18952	0.913854
ENSG00000167371	PRRT2	proline-rich transmembrane protein 2 [Source:HGNC Symbol;Acc:30500]	1.40747	0.676292
ENSG00000168062	BATF2	basic leucine zipper transcription factor, ATF-like 2 [Source:HGNC Symbol;Acc:25163]	2.15174	1.73142
ENSG00000168394	TAP1	transporter 1, ATP-binding cassette, sub-family B (MDR/TAP) [Source:HGNC Symbol;Acc:43]	1.13515	0.997018
ENSG00000168899	VAMP5	vesicle-associated membrane protein 5 (myobrevin) [Source:HGNC Symbol;Acc:12646]	1.39767	1.05241
ENSG00000169245	CXCL10	chemokine (C-X-C motif) ligand 10 [Source:HGNC Symbol;Acc:10637]	1.7286	1.89385
ENSG00000172159	FRMD3	FERM domain containing 3 [Source:HGNC Symbol;Acc:24125]	0.854799	1.45817
ENSG00000172183	ISG20	interferon stimulated exonuclease gene 20kDa [Source:HGNC Symbol;Acc:6130]	0.659121	0.753874
ENSG00000173193	PARP14	poly (ADP-ribose) polymerase family, member 14 [Source:HGNC Symbol;Acc:29232]	0.962386	0.744829
ENSG00000173762	CD7	CD7 molecule [Source:HGNC Symbol;Acc:1695]	0.891549	0.705596
ENSG00000173821	RNF213	ring finger protein 213 [Source:HGNC Symbol;Acc:14539]	0.77079	0.644175
ENSG00000176749	CDK5R1	cyclin-dependent kinase 5, regulatory subunit 1 (p35) [Source:HGNC Symbol;Acc:1775]	-0.670271	-0.586613
ENSG00000177409	SAMD9L	sterile alpha motif domain containing 9-like [Source:HGNC Symbol;Acc:1349]	1.19774	0.974199
ENSG00000177732	SOX12	SRY (sex determining region Y)-box 12 [Source:HGNC Symbol;Acc:11198]	-0.748933	-0.700158
ENSG00000177989	ODF3B	outer dense fiber of sperm tails 3B [Source:HGNC Symbol;Acc:34388]	0.805378	0.80282
ENSG00000179044	EXOC3L1	exocyst complex component 3-like 1 [Source:HGNC Symbol;Acc:27540]	1.06649	0.884437
ENSG00000181036	FCRL6	Fc receptor-like 6 [Source:HGNC Symbol;Acc:31910]	1.36727	0.837323
ENSG00000183087	GAS6	growth arrest-specific 6 [Source:HGNC Symbol;Acc:4168]	0.825678	0.717876
ENSG00000183762	KREMEN1	kringle containing transmembrane protein 1 [Source:HGNC Symbol;Acc:17550]	1.94751	1.65036
ENSG00000184221	OLIG1	oligodendrocyte transcription factor 1 [Source:HGNC Symbol;Acc:16983]	-0.731141	-0.734021
ENSG00000184557	SOCS3	suppressor of cytokine signaling 3 [Source:HGNC Symbol;Acc:19391]	1.31208	1.22799
ENSG00000185499	MUC1	mucin 1, cell surface associated [Source:HGNC Symbol;Acc:7508]	1.22108	1.46245
ENSG00000185507	IRF7	interferon regulatory factor 7 [Source:HGNC Symbol;Acc:6122]	0.721416	0.618444
ENSG00000185745	IFIT1	interferon-induced protein with tetratricopeptide repeats 1 [Source:HGNC Symbol;Acc:5407]	0.696908	0.746882
ENSG00000185885	IFITM1	interferon induced transmembrane protein 1 (9-27) [Source:HGNC Symbol;Acc:5412]	1.7504	1.00622
ENSG00000187608	ISG15	ISG15 ubiquitin-like modifier [Source:HGNC Symbol;Acc:4053]	0.743227	0.678722
ENSG00000188313	PLSCR1	phospholipid scramblase 1 [Source:HGNC Symbol;Acc:9092]	0.611246	0.585143
ENSG00000197536	C5orf56	chromosome 5 open reading frame 56 [Source:HGNC Symbol;Acc:33838]	0.7243	0.643934
ENSG00000198019	FCGR1B	Fc fragment of IgG, high affinity Ib, receptor (CD64) [Source:HGNC Symbol;Acc:3614]	1.83053	2.19628
ENSG00000198959	TGM2	transglutaminase 2 (C polypeptide, protein-glutamine-gamma-glutamyltransferase) [Source:HGNC Symbol;Acc:11778]	1.61413	1.39994
ENSG00000204267	TAP2	transporter 2, ATP-binding cassette, sub-family B (MDR/TAP) [Source:HGNC Symbol;Acc:44]	0.844137	0.655586
ENSG00000214872	SMTNL1	smoothelin-like 1 [Source:HGNC Symbol;Acc:32394]	1.16558	1.17217
ENSG00000215533	NCRNA00189	non-protein coding RNA 189 [Source:HGNC Symbol;Acc:18461]	0.624113	0.687175
ENSG00000221963	APOL6	apolipoprotein L, 6 [Source:HGNC Symbol;Acc:14870]	1.23626	1.13858
ENSG00000224083	RP11-39K24.4		1.02393	1.11593
ENSG00000225131	PSME2P2	proteasome activator subunit 2 pseudogene 2 [Source:HGNC Symbol;Acc:30160]	1.22407	1.06449
ENSG00000225492	GBP1P1	guanylate binding protein 1, interferon-inducible pseudogene 1 [Source:HGNC Symbol;Acc:39561]	3.52286	3.05352
ENSG00000225886	RP11-288L9.4		0.679708	1.10576
ENSG00000229754	CXCR2P1	chemokine (C-X-C motif) receptor 2 pseudogene 1 [Source:HGNC Symbol;Acc:6028]	0.744469	0.819859
ENSG00000230225	RP11-39K24.15		1.03023	0.980661
ENSG00000231528	NCRNA00256A	non-protein coding RNA 256A [Source:HGNC Symbol;Acc:27855]	1.51708	0.992325
ENSG00000233029	RP11-439A17.9		2.02939	2.20058
ENSG00000234518	RP5-837D10.2		1.30565	0.688883
ENSG00000236254	RP11-39K24.8		1.13718	1.07804
ENSG00000236567	RP11-39K24.7		1.08726	1.0735
ENSG00000238000	RP11-274E7.2		0.799637	0.999497
ENSG00000240065	PSMB9	proteasome (prosome, macropain) subunit, beta type, 9 (large multifunctional peptidase 2) [Source:HGNC Symbol;Acc:9546]	0.839207	0.709438
ENSG00000243649	CFB	complement factor B [Source:HGNC Symbol;Acc:1037]	1.47574	1.48754
ENSG00000247275	AL160008.1		2.59076	1.93857
ENSG00000253882	RP11-61L23.2		0.68844	0.676093
ENSG00000254017	IGHEP2	immunoglobulin heavy constant epsilon P2 (pseudogene) [Source:HGNC Symbol;Acc:5524]	0.899198	0.732402
ENSG00000254859	RP11-661A12.5		0.820758	0.66934
ENSG00000256262	RP11-117B7.1		1.04093	0.917461

## Sheet: s6_mnc_d1_dnc_d3
Ensembl Gene ID	Ensembl Gene Name	Ensembl Gene Description	Monocytes D1 Log2 Fold Change (SV-AS03 vs. SV-PBS)	Dendritic cells D3 Log2 Fold Change (SV-AS03 vs. SV-PBS)
ENSG00000108679	LGALS3BP	lectin, galactoside-binding, soluble, 3 binding protein [Source:HGNC Symbol;Acc:6564]	1.01712	0.761365
ENSG00000149131	SERPING1	serpin peptidase inhibitor, clade G (C1 inhibitor), member 1 [Source:HGNC Symbol;Acc:1228]	2.32327	0.791051
ENSG00000158517	NCF1	neutrophil cytosolic factor 1 [Source:HGNC Symbol;Acc:7660]	0.621179	0.711692
ENSG00000162512	SDC3	syndecan 3 [Source:HGNC Symbol;Acc:10660]	0.878753	0.752316
ENSG00000163568	AIM2	absent in melanoma 2 [Source:HGNC Symbol;Acc:357]	1.28896	1.02267
ENSG00000165178	NCF1C	neutrophil cytosolic factor 1C pseudogene [Source:HGNC Symbol;Acc:32523]	0.638757	0.658365
ENSG00000185339	TCN2	transcobalamin II [Source:HGNC Symbol;Acc:11653]	0.7072	0.680341

## Sheet: s6_neu_d1_bcl_d1
Ensembl Gene ID	Ensembl Gene Name	Ensembl Gene Description	Neutrophils D1 Log2 Fold Change (SV-AS03 vs. SV-PBS)	B-cells D1 Log2 Fold Change (SV-AS03 vs. SV-PBS)
ENSG00000115415	STAT1	signal transducer and activator of transcription 1, 91kDa [Source:HGNC Symbol;Acc:11362]	1.317	1.3793
ENSG00000116663	FBXO6	F-box protein 6 [Source:HGNC Symbol;Acc:13585]	1.67666	0.798563
ENSG00000117228	GBP1	guanylate binding protein 1, interferon-inducible [Source:HGNC Symbol;Acc:4182]	2.16931	1.33113
ENSG00000125347	IRF1	interferon regulatory factor 1 [Source:HGNC Symbol;Acc:6116]	0.938674	1.15211
ENSG00000133106	EPSTI1	epithelial stromal interaction 1 (breast) [Source:HGNC Symbol;Acc:16465]	2.42132	0.590034
ENSG00000138496	PARP9	poly (ADP-ribose) polymerase family, member 9 [Source:HGNC Symbol;Acc:24118]	1.08237	0.585103
ENSG00000154451	GBP5	guanylate binding protein 5 [Source:HGNC Symbol;Acc:19895]	2.56655	0.75724
ENSG00000156587	UBE2L6	ubiquitin-conjugating enzyme E2L 6 [Source:HGNC Symbol;Acc:12490]	1.61139	0.594201
ENSG00000162645	GBP2	guanylate binding protein 2, interferon-inducible [Source:HGNC Symbol;Acc:4183]	1.02908	1.19602
ENSG00000162654	GBP4	guanylate binding protein 4 [Source:HGNC Symbol;Acc:20480]	2.28051	1.04589
ENSG00000185880	TRIM69	tripartite motif containing 69 [Source:HGNC Symbol;Acc:17857]	0.850912	0.672955
ENSG00000221963	APOL6	apolipoprotein L, 6 [Source:HGNC Symbol;Acc:14870]	1.87156	1.04188

## Sheet: s6_neu_d1_dnc_d1
Ensembl Gene ID	Ensembl Gene Name	Ensembl Gene Description	Neutrophils D1 Log2 Fold Change (SV-AS03 vs. SV-PBS)	Dendritic cells D1 Log2 Fold Change (SV-AS03 vs. SV-PBS)
ENSG00000002549	LAP3	leucine aminopeptidase 3 [Source:HGNC Symbol;Acc:18449]	1.75709	1.19035
ENSG00000010030	ETV7	ets variant 7 [Source:HGNC Symbol;Acc:18160]	2.65606	2.94525
ENSG00000025708	TYMP	thymidine phosphorylase [Source:HGNC Symbol;Acc:3148]	0.657524	0.668101
ENSG00000026751	SLAMF7	SLAM family member 7 [Source:HGNC Symbol;Acc:21394]	0.710188	0.847224
ENSG00000068079	IFI35	interferon-induced protein 35 [Source:HGNC Symbol;Acc:5399]	1.65685	0.711993
ENSG00000100336	APOL4	apolipoprotein L, 4 [Source:HGNC Symbol;Acc:14867]	1.00498	1.07115
ENSG00000100342	APOL1	apolipoprotein L, 1 [Source:HGNC Symbol;Acc:618]	1.35838	0.803405
ENSG00000100911	PSME2	proteasome (prosome, macropain) activator subunit 2 (PA28 beta) [Source:HGNC Symbol;Acc:9569]	1.47001	0.865231
ENSG00000105967	TFEC	transcription factor EC [Source:HGNC Symbol;Acc:11754]	1.86209	0.616135
ENSG00000111331	OAS3	2`-5`-oligoadenylate synthetase 3, 100kDa [Source:HGNC Symbol;Acc:8088]	1.65419	0.592881
ENSG00000115415	STAT1	signal transducer and activator of transcription 1, 91kDa [Source:HGNC Symbol;Acc:11362]	1.317	1.45159
ENSG00000116663	FBXO6	F-box protein 6 [Source:HGNC Symbol;Acc:13585]	1.67666	0.677066
ENSG00000117226	GBP3	guanylate binding protein 3 [Source:HGNC Symbol;Acc:4184]	1.81051	0.633879
ENSG00000117228	GBP1	guanylate binding protein 1, interferon-inducible [Source:HGNC Symbol;Acc:4182]	2.16931	1.86067
ENSG00000119917	IFIT3	interferon-induced protein with tetratricopeptide repeats 3 [Source:HGNC Symbol;Acc:5411]	1.21943	1.08441
ENSG00000119922	IFIT2	interferon-induced protein with tetratricopeptide repeats 2 [Source:HGNC Symbol;Acc:5409]	0.846723	0.800105
ENSG00000120217	CD274	CD274 molecule [Source:HGNC Symbol;Acc:17635]	2.18108	2.53763
ENSG00000124256	ZBP1	Z-DNA binding protein 1 [Source:HGNC Symbol;Acc:16176]	0.841143	0.892233
ENSG00000125148	MT2A	metallothionein 2A [Source:HGNC Symbol;Acc:7406]	0.953538	0.960868
ENSG00000125347	IRF1	interferon regulatory factor 1 [Source:HGNC Symbol;Acc:6116]	0.938674	1.05018
ENSG00000126709	IFI6	interferon, alpha-inducible protein 6 [Source:HGNC Symbol;Acc:4054]	1.01637	0.634955
ENSG00000128284	APOL3	apolipoprotein L, 3 [Source:HGNC Symbol;Acc:14868]	2.0497	0.815057
ENSG00000128335	APOL2	apolipoprotein L, 2 [Source:HGNC Symbol;Acc:619]	0.930036	0.655247
ENSG00000129673	AANAT	aralkylamine N-acetyltransferase [Source:HGNC Symbol;Acc:19]	2.04022	0.85309
ENSG00000130487	KLHDC7B	kelch domain containing 7B [Source:HGNC Symbol;Acc:25145]	1.10673	0.669776
ENSG00000130489	SCO2	SCO cytochrome oxidase deficient homolog 2 (yeast) [Source:HGNC Symbol;Acc:10604]	0.860827	0.868258
ENSG00000131203	IDO1	indoleamine 2,3-dioxygenase 1 [Source:HGNC Symbol;Acc:6059]	3.70465	1.34809
ENSG00000132530	XAF1	XIAP associated factor 1 [Source:HGNC Symbol;Acc:30932]	1.70708	0.656143
ENSG00000133106	EPSTI1	epithelial stromal interaction 1 (breast) [Source:HGNC Symbol;Acc:16465]	2.42132	1.11362
ENSG00000133321	RARRES3	retinoic acid receptor responder (tazarotene induced) 3 [Source:HGNC Symbol;Acc:9869]	2.38506	0.884094
ENSG00000134326	CMPK2	cytidine monophosphate (UMP-CMP) kinase 2, mitochondrial [Source:HGNC Symbol;Acc:27015]	1.79391	0.616288
ENSG00000137628	DDX60	DEAD (Asp-Glu-Ala-Asp) box polypeptide 60 [Source:HGNC Symbol;Acc:25942]	1.64281	0.590178
ENSG00000137959	IFI44L	interferon-induced protein 44-like [Source:HGNC Symbol;Acc:17817]	1.69396	1.01008
ENSG00000137965	IFI44	interferon-induced protein 44 [Source:HGNC Symbol;Acc:16938]	1.57627	0.718841
ENSG00000138134	STAMBPL1	STAM binding protein-like 1 [Source:HGNC Symbol;Acc:24105]	0.757117	1.18981
ENSG00000138496	PARP9	poly (ADP-ribose) polymerase family, member 9 [Source:HGNC Symbol;Acc:24118]	1.08237	1.06404
ENSG00000138646	HERC5	hect domain and RLD 5 [Source:HGNC Symbol;Acc:24368]	1.00403	0.632452
ENSG00000140105	WARS	tryptophanyl-tRNA synthetase [Source:HGNC Symbol;Acc:12729]	1.41189	1.23168
ENSG00000140853	NLRC5	NLR family, CARD domain containing 5 [Source:HGNC Symbol;Acc:29933]	1.44229	1.15589
ENSG00000141837	CACNA1A	calcium channel, voltage-dependent, P/Q type, alpha 1A subunit [Source:HGNC Symbol;Acc:1388]	0.686728	0.612162
ENSG00000145365	TIFA	TRAF-interacting protein with forkhead-associated domain [Source:HGNC Symbol;Acc:19075]	1.04672	0.658839
ENSG00000145685	LHFPL2	lipoma HMGIC fusion partner-like 2 [Source:HGNC Symbol;Acc:6588]	1.83896	1.09066
ENSG00000148175	STOM	stomatin [Source:HGNC Symbol;Acc:3383]	1.35121	0.750189
ENSG00000149131	SERPING1	serpin peptidase inhibitor, clade G (C1 inhibitor), member 1 [Source:HGNC Symbol;Acc:1228]	2.40123	2.15904
ENSG00000150337	FCGR1A	Fc fragment of IgG, high affinity Ia, receptor (CD64) [Source:HGNC Symbol;Acc:3613]	2.35622	2.40156
ENSG00000152689	RASGRP3	RAS guanyl releasing protein 3 (calcium and DAG-regulated) [Source:HGNC Symbol;Acc:14545]	1.1745	0.632668
ENSG00000152766	ANKRD22	ankyrin repeat domain 22 [Source:HGNC Symbol;Acc:28321]	3.10739	4.32578
ENSG00000154188	ANGPT1	angiopoietin 1 [Source:HGNC Symbol;Acc:484]	-0.76729	-0.933791
ENSG00000154451	GBP5	guanylate binding protein 5 [Source:HGNC Symbol;Acc:19895]	2.56655	2.26142
ENSG00000156127	BATF	basic leucine zipper transcription factor, ATF-like [Source:HGNC Symbol;Acc:958]	0.648106	0.636585
ENSG00000156587	UBE2L6	ubiquitin-conjugating enzyme E2L 6 [Source:HGNC Symbol;Acc:12490]	1.61139	0.923981
ENSG00000162645	GBP2	guanylate binding protein 2, interferon-inducible [Source:HGNC Symbol;Acc:4183]	1.02908	1.36473
ENSG00000162654	GBP4	guanylate binding protein 4 [Source:HGNC Symbol;Acc:20480]	2.28051	1.55813
ENSG00000162772	ATF3	activating transcription factor 3 [Source:HGNC Symbol;Acc:785]	2.56451	0.761423
ENSG00000163568	AIM2	absent in melanoma 2 [Source:HGNC Symbol;Acc:357]	1.37389	1.79117
ENSG00000163840	DTX3L	deltex 3-like (Drosophila) [Source:HGNC Symbol;Acc:30323]	0.900123	0.60955
ENSG00000165806	CASP7	caspase 7, apoptosis-related cysteine peptidase [Source:HGNC Symbol;Acc:1508]	1.25673	0.646082
ENSG00000168062	BATF2	basic leucine zipper transcription factor, ATF-like 2 [Source:HGNC Symbol;Acc:25163]	2.95649	1.73142
ENSG00000168394	TAP1	transporter 1, ATP-binding cassette, sub-family B (MDR/TAP) [Source:HGNC Symbol;Acc:43]	0.917584	0.997018
ENSG00000168899	VAMP5	vesicle-associated membrane protein 5 (myobrevin) [Source:HGNC Symbol;Acc:12646]	2.04454	1.05241
ENSG00000172159	FRMD3	FERM domain containing 3 [Source:HGNC Symbol;Acc:24125]	2.45574	1.45817
ENSG00000172183	ISG20	interferon stimulated exonuclease gene 20kDa [Source:HGNC Symbol;Acc:6130]	0.654671	0.753874
ENSG00000173193	PARP14	poly (ADP-ribose) polymerase family, member 14 [Source:HGNC Symbol;Acc:29232]	1.56105	0.744829
ENSG00000173762	CD7	CD7 molecule [Source:HGNC Symbol;Acc:1695]	1.03521	0.705596
ENSG00000173821	RNF213	ring finger protein 213 [Source:HGNC Symbol;Acc:14539]	1.01217	0.644175
ENSG00000177409	SAMD9L	sterile alpha motif domain containing 9-like [Source:HGNC Symbol;Acc:1349]	1.4264	0.974199
ENSG00000177989	ODF3B	outer dense fiber of sperm tails 3B [Source:HGNC Symbol;Acc:34388]	1.0231	0.80282
ENSG00000179044	EXOC3L1	exocyst complex component 3-like 1 [Source:HGNC Symbol;Acc:27540]	1.26577	0.884437
ENSG00000183762	KREMEN1	kringle containing transmembrane protein 1 [Source:HGNC Symbol;Acc:17550]	0.760279	1.65036
ENSG00000184221	OLIG1	oligodendrocyte transcription factor 1 [Source:HGNC Symbol;Acc:16983]	-1.18469	-0.734021
ENSG00000185507	IRF7	interferon regulatory factor 7 [Source:HGNC Symbol;Acc:6122]	0.913163	0.618444
ENSG00000185745	IFIT1	interferon-induced protein with tetratricopeptide repeats 1 [Source:HGNC Symbol;Acc:5407]	0.675822	0.746882
ENSG00000185885	IFITM1	interferon induced transmembrane protein 1 (9-27) [Source:HGNC Symbol;Acc:5412]	0.820357	1.00622
ENSG00000187608	ISG15	ISG15 ubiquitin-like modifier [Source:HGNC Symbol;Acc:4053]	1.17696	0.678722
ENSG00000188313	PLSCR1	phospholipid scramblase 1 [Source:HGNC Symbol;Acc:9092]	1.40269	0.585143
ENSG00000197536	C5orf56	chromosome 5 open reading frame 56 [Source:HGNC Symbol;Acc:33838]	0.867749	0.643934
ENSG00000198019	FCGR1B	Fc fragment of IgG, high affinity Ib, receptor (CD64) [Source:HGNC Symbol;Acc:3614]	1.83108	2.19628
ENSG00000198520	C1orf228	chromosome 1 open reading frame 228 [Source:HGNC Symbol;Acc:34345]	1.04902	0.747296
ENSG00000204267	TAP2	transporter 2, ATP-binding cassette, sub-family B (MDR/TAP) [Source:HGNC Symbol;Acc:44]	0.905845	0.655586
ENSG00000214872	SMTNL1	smoothelin-like 1 [Source:HGNC Symbol;Acc:32394]	2.02077	1.17217
ENSG00000221963	APOL6	apolipoprotein L, 6 [Source:HGNC Symbol;Acc:14870]	1.87156	1.13858
ENSG00000225131	PSME2P2	proteasome activator subunit 2 pseudogene 2 [Source:HGNC Symbol;Acc:30160]	1.40944	1.06449
ENSG00000225492	GBP1P1	guanylate binding protein 1, interferon-inducible pseudogene 1 [Source:HGNC Symbol;Acc:39561]	3.06071	3.05352
ENSG00000225886	RP11-288L9.4		1.46095	1.10576
ENSG00000226067	RP11-403I13.7		0.860749	0.713286
ENSG00000233029	RP11-439A17.9		1.82853	2.20058
ENSG00000234518	RP5-837D10.2		1.21458	0.688883
ENSG00000240065	PSMB9	proteasome (prosome, macropain) subunit, beta type, 9 (large multifunctional peptidase 2) [Source:HGNC Symbol;Acc:9546]	0.789291	0.709438
ENSG00000247275	AL160008.1		2.23002	1.93857
ENSG00000254859	RP11-661A12.5		0.763984	0.66934

## Sheet: s6_neu_d1_dnc_d3
Ensembl Gene ID	Ensembl Gene Name	Ensembl Gene Description	Neutrophils D1 Log2 Fold Change (SV-AS03 vs. SV-PBS)	Dendritic cells D3 Log2 Fold Change (SV-AS03 vs. SV-PBS)
ENSG00000149131	SERPING1	serpin peptidase inhibitor, clade G (C1 inhibitor), member 1 [Source:HGNC Symbol;Acc:1228]	2.40123	0.791051
ENSG00000163568	AIM2	absent in melanoma 2 [Source:HGNC Symbol;Acc:357]	1.37389	1.02267

[truncated: 25 more sheets: s6_neu_d1_mnc_d1, s6_neu_d3_bcl_d1, s6_neu_d3_dnc_d1, s6_neu_d3_dnc_d3, s6_neu_d3_mnc_d1, s6_neu_d3_neu_d1, s6_nkc_d1_bcl_d1, s6_nkc_d1_dnc_d1, s6_nkc_d1_mnc_d1, s6_nkc_d1_neu_d1, s6_nkc_d1_neu_d3, s6_nkc_d3_mnc_d1, s6_nkc_d3_neu_d1, s6_nkc_d7_nkc_d3, s6_nkc_d28_dnc_d1, s6_nkc_d28_mnc_d1, s6_nkc_d28_neu_d1, s6_nkc_d28_neu_d3, s6_tcl_d1_bcl_d1, s6_tcl_d1_dnc_d1 …]
