# Supplementary material for: Cell-Based Systems Biology Analysis of Human AS03-Adjuvanted H5N1 Avian Influenza Vaccine Responses: A Phase I Randomized Controlled Trial
Source: PLoS One. 2017 Jan 18;12(1):e0167488. doi: 10.1371/journal.pone.0167488 (PMC5242433; doi:10.1371/journal.pone.0167488)
Supplement: S7 Table — (XLSX) [file pone.0167488.s008.xlsx]

## Sheet: Overview
S7 supplemental tables - Day 1 overlap in significantly differentially expressed genes (neutrophils, monocytes, dendritic cells)
Dendritic, Monocyte, and Neutrophil cells Day 1
Genes Not in Significant Immunologic Signature Sets: Dendritic, Monocyte, and Neutrophil cells Day 1

## Sheet: s7_dnc_mnc_neu_d1
Ensembl Gene ID	Ensembl Gene Name	Ensembl Gene Description	Gene Type	Uniprot ID(s)	Mean Log2 Fold Change (SV-AS03 vs. SV-PBS)	Member of MSigDB Reactome Immune System Pathway [0: no, 1: yes]	Number of Significant MsigDB Immunological Signature Gene Sets this gene was a member of
ENSG00000152766	ANKRD22	ankyrin repeat domain 22 [Source:HGNC Symbol;Acc:28321]	protein coding	Q5VYY1	3.54774	0	2
ENSG00000225492	GBP1P1	guanylate binding protein 1, interferon-inducible pseudogene 1 [Source:HGNC Symbol;Acc:39561]	processed transcript		3.21236	0	0
ENSG00000131203	IDO1	indoleamine 2,3-dioxygenase 1 [Source:HGNC Symbol;Acc:6059]	protein coding	E5RGR8, E5RH36, E5RIX2, J3KN03, P14902	2.70577	0	6
ENSG00000010030	ETV7	ets variant 7 [Source:HGNC Symbol;Acc:18160]	protein coding	Q9Y603	2.70082	0	0
ENSG00000120217	CD274	CD274 molecule [Source:HGNC Symbol;Acc:17635]	protein coding	Q9NZQ7	2.6307	1	2
ENSG00000154451	GBP5	guanylate binding protein 5 [Source:HGNC Symbol;Acc:19895]	protein coding	E7ETN8, Q96PP8	2.60855	1	4
ENSG00000149131	SERPING1	serpin peptidase inhibitor, clade G (C1 inhibitor), member 1 [Source:HGNC Symbol;Acc:1228]	protein coding	A0A087WUD9, B5MCB9, C9JZJ9, E9PGN7, E9PK97, H0YCA1, H9KV48, P05155	2.29452	0	5
ENSG00000168062	BATF2	basic leucine zipper transcription factor, ATF-like 2 [Source:HGNC Symbol;Acc:25163]	protein coding	B4DV37, E9PJ73, Q8N1L9	2.27989	0	22
ENSG00000247275	AL160008.1		lincRNA		2.25312	0	0
ENSG00000117228	GBP1	guanylate binding protein 1, interferon-inducible [Source:HGNC Symbol;Acc:4182]	protein coding	P32455	2.23203	1	2
ENSG00000150337	FCGR1A	Fc fragment of IgG, high affinity Ia, receptor (CD64) [Source:HGNC Symbol;Acc:3613]	protein coding	C9JSN8, P12314	2.18295	1	17
ENSG00000233029	RP11-439A17.9		lincRNA		2.0195	0	0
ENSG00000162654	GBP4	guanylate binding protein 4 [Source:HGNC Symbol;Acc:20480]	protein coding	Q96PP9	2.00794	1	2
ENSG00000198019	FCGR1B	Fc fragment of IgG, high affinity Ib, receptor (CD64) [Source:HGNC Symbol;Acc:3614]	protein coding	A0A087WUG7, A0A087WVS4, A0A087WXZ6, A0A0A0MRM3, Q92637	1.95263	1	6
ENSG00000133106	EPSTI1	epithelial stromal interaction 1 (breast) [Source:HGNC Symbol;Acc:16465]	protein coding	F5H4H1, F5H799, Q96J88	1.6158	0	5
ENSG00000172159	FRMD3	FERM domain containing 3 [Source:HGNC Symbol;Acc:24125]	protein coding	A2A2Y4, Q5JV61	1.58957	0	1
ENSG00000168899	VAMP5	vesicle-associated membrane protein 5 (myobrevin) [Source:HGNC Symbol;Acc:12646]	protein coding	O95183	1.49821	0	2
ENSG00000163568	AIM2	absent in melanoma 2 [Source:HGNC Symbol;Acc:357]	protein coding	A0A087X0L4, O14862, Q5T3W0	1.48467	1	3
ENSG00000133321	RARRES3	retinoic acid receptor responder (tazarotene induced) 3 [Source:HGNC Symbol;Acc:9869]	protein coding	A6NG31, Q9UL19	1.477	0	2
ENSG00000002549	LAP3	leucine aminopeptidase 3 [Source:HGNC Symbol;Acc:18449]	protein coding	H0Y983, H0Y9Q1, P28838	1.46084	0	2
ENSG00000214872	SMTNL1	smoothelin-like 1 [Source:HGNC Symbol;Acc:32394]	protein coding	A8MU46, E9PPJ3	1.45284	0	0
ENSG00000183762	KREMEN1	kringle containing transmembrane protein 1 [Source:HGNC Symbol;Acc:17550]	protein coding	H7BZ87, Q96MU8	1.45272	0	2
ENSG00000221963	APOL6	apolipoprotein L, 6 [Source:HGNC Symbol;Acc:14870]	protein coding	Q9BWW8	1.41547	0	7
ENSG00000115415	STAT1	signal transducer and activator of transcription 1, 91kDa [Source:HGNC Symbol;Acc:11362]	protein coding	D2KFR9, E7ENM1, E7EPD2, E9PH66, H7BZ88, H7BZB5, J3KPM9, P42224	1.41001	1	18
ENSG00000162645	GBP2	guanylate binding protein 2, interferon-inducible [Source:HGNC Symbol;Acc:4183]	protein coding	P32456	1.34879	1	15
ENSG00000100336	APOL4	apolipoprotein L, 4 [Source:HGNC Symbol;Acc:14867]	protein coding	B1AHJ0, B1AHJ2, E9PS31, F5H1P9, Q9BPW4, Q9BRG6	1.31839	0	0
ENSG00000140105	WARS	tryptophanyl-tRNA synthetase [Source:HGNC Symbol;Acc:12729]	protein coding	G3V227, G3V277, G3V2C0, G3V2F2, G3V2Y7, G3V313, G3V339, G3V3H8, G3V3P2, G3V3R3, G3V3S7, G3V3X0, G3V3Y5, G3V423, G3V456, G3V4A3, G3V4C7, G3V4N0, G3V4N8, G3V4Q0, G3V4S4, G3V5H5, G3V5U1, G3V5W1, H0YJP3, P23381, P78534	1.30776	0	27
ENSG00000129673	AANAT	aralkylamine N-acetyltransferase [Source:HGNC Symbol;Acc:19]	protein coding	K7ERF6, K7ESH7, Q16613	1.2452	0	4
ENSG00000225131	PSME2P2	proteasome activator subunit 2 pseudogene 2 [Source:HGNC Symbol;Acc:30160]	pseudogene		1.23267	0	0
ENSG00000128284	APOL3	apolipoprotein L, 3 [Source:HGNC Symbol;Acc:14868]	protein coding	F2Z2M3, H0YCT0, H0YD32, H0YDH5, H0YDW3, H0YEJ6, H0YEQ0, H7BYQ5, O95236	1.23018	0	1
ENSG00000119917	IFIT3	interferon-induced protein with tetratricopeptide repeats 3 [Source:HGNC Symbol;Acc:5411]	protein coding	O14879	1.21755	1	28
ENSG00000117226	GBP3	guanylate binding protein 3 [Source:HGNC Symbol;Acc:4184]	protein coding	F6SPX6, F6X827, H3BNS1, H3BP53, H3BPH2, H3BRX6, Q5T8M0, Q9H0R5	1.20326	0	1
ENSG00000137959	IFI44L	interferon-induced protein 44-like [Source:HGNC Symbol;Acc:17817]	protein coding	C9JPJ0, H7C1K6, Q53G44	1.20046	0	1
ENSG00000177409	SAMD9L	sterile alpha motif domain containing 9-like [Source:HGNC Symbol;Acc:1349]	protein coding	Q8IVG5	1.19945	0	3
ENSG00000185885	IFITM1	interferon induced transmembrane protein 1 (9-27) [Source:HGNC Symbol;Acc:5412]	protein coding	P13164	1.19232	1	8
ENSG00000026751	SLAMF7	SLAM family member 7 [Source:HGNC Symbol;Acc:21394]	protein coding	B4DVL7, B4DW98, Q9NQ25, R4GND0	1.19025	0	2
ENSG00000156587	UBE2L6	ubiquitin-conjugating enzyme E2L 6 [Source:HGNC Symbol;Acc:12490]	protein coding	E9PKW8, E9PQT7, O14933	1.18509	1	4
ENSG00000140853	NLRC5	NLR family, CARD domain containing 5 [Source:HGNC Symbol;Acc:29933]	protein coding	F5GYP0, F5H274, H0YF88, H0YFG4, H0YFT1, H0YFT3, H0YG32, H0YGE2, H0YGM1, H0YGT6, H0YGV6, Q86WI3	1.12238	1	4
ENSG00000100342	APOL1	apolipoprotein L, 1 [Source:HGNC Symbol;Acc:618]	protein coding	B1AH94, B1AH95, B1AH96, F8WB77, F8WCH3, O14791	1.12089	0	17
ENSG00000100911	PSME2	proteasome (prosome, macropain) activator subunit 2 (PA28 beta) [Source:HGNC Symbol;Acc:9569]	protein coding	A0A087X1Z3, H0YKU2, H0YLD2, H0YLG1, H0YM70, Q9UL46	1.10332	1	11
ENSG00000138496	PARP9	poly (ADP-ribose) polymerase family, member 9 [Source:HGNC Symbol;Acc:24118]	protein coding	C9K0E5, G5E9U8, Q8IXQ6	1.09608	0	1
ENSG00000173193	PARP14	poly (ADP-ribose) polymerase family, member 14 [Source:HGNC Symbol;Acc:29232]	protein coding	H7C4Y3, H7C5R8, Q460N5	1.08942	0	17
ENSG00000225886	RP11-288L9.4		processed transcript		1.08214	0	0
ENSG00000179044	EXOC3L1	exocyst complex component 3-like 1 [Source:HGNC Symbol;Acc:27540]	protein coding	F5H4W1, H3BPA4, H3BRW6, H3BTH9, Q86VI1	1.07223	0	1
ENSG00000234518	RP5-837D10.2		pseudogene		1.0697	0	0
ENSG00000068079	IFI35	interferon-induced protein 35 [Source:HGNC Symbol;Acc:5399]	protein coding	P80217	1.06568	1	6
ENSG00000134326	CMPK2	cytidine monophosphate (UMP-CMP) kinase 2, mitochondrial [Source:HGNC Symbol;Acc:27015]	protein coding	Q5EBM0	1.05105	0	7
ENSG00000132530	XAF1	XIAP associated factor 1 [Source:HGNC Symbol;Acc:30932]	protein coding	C9J7Z8, I3L2B3, I3L3B3, I3L3D9, I3L3Q2, I3L509, I3L534, Q6GPH4	1.05043	1	1
ENSG00000137628	DDX60	DEAD (Asp-Glu-Ala-Asp) box polypeptide 60 [Source:HGNC Symbol;Acc:25942]	protein coding	D6R944, H0Y8Z7, H0Y9B2, Q8IY21	1.04867	0	5
ENSG00000116663	FBXO6	F-box protein 6 [Source:HGNC Symbol;Acc:13585]	protein coding	J3KQ72, Q9NRD1	1.04438	1	6
ENSG00000138134	STAMBPL1	STAM binding protein-like 1 [Source:HGNC Symbol;Acc:24105]	protein coding	B3KR00, Q96FJ0	1.03477	0	5
ENSG00000137965	IFI44	interferon-induced protein 44 [Source:HGNC Symbol;Acc:16938]	protein coding	C9JUM8, H7C1F3, Q8TCB0	1.01694	0	7
ENSG00000168394	TAP1	transporter 1, ATP-binding cassette, sub-family B (MDR/TAP) [Source:HGNC Symbol;Acc:43]	protein coding	Q03518	1.01658	1	9
ENSG00000125347	IRF1	interferon regulatory factor 1 [Source:HGNC Symbol;Acc:6116]	protein coding	C9J9C5, C9JD95, F8WCM1, P10914, R4GNI0, V9P921	1.01084	1	8
ENSG00000119922	IFIT2	interferon-induced protein with tetratricopeptide repeats 2 [Source:HGNC Symbol;Acc:5409]	protein coding	A0A087X279, P09913	1.00582	1	4
ENSG00000125148	MT2A	metallothionein 2A [Source:HGNC Symbol;Acc:7406]	protein coding	H3BSP9, P02795	0.999883	1	19
ENSG00000111331	OAS3	2`-5`-oligoadenylate synthetase 3, 100kDa [Source:HGNC Symbol;Acc:8088]	protein coding	F8VS35, F8VWK9, H0YHL3, Q9Y6K5	0.997248	1	2
ENSG00000145365	TIFA	TRAF-interacting protein with forkhead-associated domain [Source:HGNC Symbol;Acc:19075]	protein coding	Q96CG3	0.978182	0	3
ENSG00000148175	STOM	stomatin [Source:HGNC Symbol;Acc:3383]	protein coding	F8VSL7, P27105	0.967505	0	4
ENSG00000165806	CASP7	caspase 7, apoptosis-related cysteine peptidase [Source:HGNC Symbol;Acc:1508]	protein coding	A0A0A0MRL7, P55210, Q5SVL1, Q5SVL2	0.906363	0	1
ENSG00000173762	CD7	CD7 molecule [Source:HGNC Symbol;Acc:1695]	protein coding	J3QLC7, J3QLM0, J3QRF1, J3QS65, J3QS78, P09564	0.877451	0	12
ENSG00000177989	ODF3B	outer dense fiber of sperm tails 3B [Source:HGNC Symbol;Acc:34388]	protein coding	A8MYP8, B5MC17, B5MCN9, B5MD02, C9JUR5	0.8771	0	0
ENSG00000188313	PLSCR1	phospholipid scramblase 1 [Source:HGNC Symbol;Acc:9092]	protein coding	C9J0H3, C9J7K9, C9J9P4, C9JE06, F2Z3F2, H7C5I5, O15162	0.86636	0	14
ENSG00000187608	ISG15	ISG15 ubiquitin-like modifier [Source:HGNC Symbol;Acc:4053]	protein coding	A0A096LNZ9, A0A096LPJ4, P05161	0.866304	1	12
ENSG00000138646	HERC5	hect domain and RLD 5 [Source:HGNC Symbol;Acc:24368]	protein coding	E9PBL0, Q9UII4	0.85807	1	6
ENSG00000130489	SCO2	SCO cytochrome oxidase deficient homolog 2 (yeast) [Source:HGNC Symbol;Acc:10604]	protein coding	C9JBU1, O43819	0.85743	0	26
ENSG00000124256	ZBP1	Z-DNA binding protein 1 [Source:HGNC Symbol;Acc:16176]	protein coding	H0Y6D1, Q9H171	0.846382	1	7
ENSG00000128335	APOL2	apolipoprotein L, 2 [Source:HGNC Symbol;Acc:619]	protein coding	B0QYK8, E9PM95, J3KQL8, Q9BQE5	0.838017	0	4
ENSG00000130487	KLHDC7B	kelch domain containing 7B [Source:HGNC Symbol;Acc:25145]	protein coding	Q96G42	0.81858	0	0
ENSG00000173821	RNF213	ring finger protein 213 [Source:HGNC Symbol;Acc:14539]	protein coding	A0A0A0MTC1, A0A0A0MTR7, I3L3H9, Q63HN8	0.809046	0	0
ENSG00000204267	TAP2	transporter 2, ATP-binding cassette, sub-family B (MDR/TAP) [Source:HGNC Symbol;Acc:44]	protein coding	A0A087WYD6, Q03519	0.801856	1	2
ENSG00000240065	PSMB9	proteasome (prosome, macropain) subunit, beta type, 9 (large multifunctional peptidase 2) [Source:HGNC Symbol;Acc:9546]	protein coding	A2ACQ9, A2ACR0, A2ACR1, P28065	0.779312	1	2
ENSG00000163840	DTX3L	deltex 3-like (Drosophila) [Source:HGNC Symbol;Acc:30323]	protein coding	Q8TDB6	0.759251	1	2
ENSG00000254859	RP11-661A12.5		processed transcript		0.751361	0	0
ENSG00000185507	IRF7	interferon regulatory factor 7 [Source:HGNC Symbol;Acc:6122]	protein coding	E9PIA7, E9PQ11, E9PR03, E9PSE3, M9RSF4, Q92985	0.751007	1	37
ENSG00000197536	C5orf56	chromosome 5 open reading frame 56 [Source:HGNC Symbol;Acc:33838]	protein coding	A6NHD6, B5MCK2, Q8N8D9	0.745328	0	0
ENSG00000185745	IFIT1	interferon-induced protein with tetratricopeptide repeats 1 [Source:HGNC Symbol;Acc:5407]	protein coding	P09914	0.706537	1	7
ENSG00000172183	ISG20	interferon stimulated exonuclease gene 20kDa [Source:HGNC Symbol;Acc:6130]	protein coding	H0YMM4, H3BLY5, Q96AZ6	0.689222	1	6
ENSG00000025708	TYMP	thymidine phosphorylase [Source:HGNC Symbol;Acc:3148]	protein coding	C9JGI3, P19971	0.682598	0	1
ENSG00000184221	OLIG1	oligodendrocyte transcription factor 1 [Source:HGNC Symbol;Acc:16983]	protein coding	H7C404, Q8TAK6	-0.883285	0	0

## Sheet: s7_no_msigdb_immuno_set_overlap
Ensembl Gene ID	Ensembl Gene Name	Ensembl Gene Description	Gene Type	Uniprot ID(s)	Mean Log2 Fold Change (SV-AS03 vs. SV-PBS)	Member of MSigDB Reactome Immune System Pathway [0: no, 1: yes]	Number of Significant MsigDB Immunological Signature Gene Sets this gene was a member of
ENSG00000225492	GBP1P1	guanylate binding protein 1, interferon-inducible pseudogene 1 [Source:HGNC Symbol;Acc:39561]	processed transcript		3.21236	0	0
ENSG00000010030	ETV7	ets variant 7 [Source:HGNC Symbol;Acc:18160]	protein coding	Q9Y603	2.70082	0	0
ENSG00000247275	AL160008.1		lincRNA		2.25312	0	0
ENSG00000233029	RP11-439A17.9		lincRNA		2.0195	0	0
ENSG00000214872	SMTNL1	smoothelin-like 1 [Source:HGNC Symbol;Acc:32394]	protein coding	A8MU46, E9PPJ3	1.45284	0	0
ENSG00000100336	APOL4	apolipoprotein L, 4 [Source:HGNC Symbol;Acc:14867]	protein coding	B1AHJ0, B1AHJ2, E9PS31, F5H1P9, Q9BPW4, Q9BRG6	1.31839	0	0
ENSG00000225131	PSME2P2	proteasome activator subunit 2 pseudogene 2 [Source:HGNC Symbol;Acc:30160]	pseudogene		1.23267	0	0
ENSG00000225886	RP11-288L9.4		processed transcript		1.08214	0	0
ENSG00000234518	RP5-837D10.2		pseudogene		1.0697	0	0
ENSG00000177989	ODF3B	outer dense fiber of sperm tails 3B [Source:HGNC Symbol;Acc:34388]	protein coding	A8MYP8, B5MC17, B5MCN9, B5MD02, C9JUR5	0.8771	0	0
ENSG00000130487	KLHDC7B	kelch domain containing 7B [Source:HGNC Symbol;Acc:25145]	protein coding	Q96G42	0.81858	0	0
ENSG00000173821	RNF213	ring finger protein 213 [Source:HGNC Symbol;Acc:14539]	protein coding	A0A0A0MTC1, A0A0A0MTR7, I3L3H9, Q63HN8	0.809046	0	0
ENSG00000254859	RP11-661A12.5		processed transcript		0.751361	0	0
ENSG00000197536	C5orf56	chromosome 5 open reading frame 56 [Source:HGNC Symbol;Acc:33838]	protein coding	A6NHD6, B5MCK2, Q8N8D9	0.745328	0	0
ENSG00000184221	OLIG1	oligodendrocyte transcription factor 1 [Source:HGNC Symbol;Acc:16983]	protein coding	H7C404, Q8TAK6	-0.883285	0	0
