# Supplementary material for: Cell-Based Systems Biology Analysis of Human AS03-Adjuvanted H5N1 Avian Influenza Vaccine Responses: A Phase I Randomized Controlled Trial
Source: PLoS One. 2017 Jan 18;12(1):e0167488. doi: 10.1371/journal.pone.0167488 (PMC5242433; doi:10.1371/journal.pone.0167488)
Supplement: S8 Table — Gene sets are sorted by FDR and Jaccard similarity index. (XLSX) [file pone.0167488.s009.xlsx]

## Sheet: Overview
S8 supplemental tables - Significantly enriched MSigDB immunologic signatures
Day 1
B-cells Day 1
Dendritic cells Day 1
Dendritic cells Day 3
Monocytes Day 1
Neutrophils Day 1
Neutrophils Day 3
NK-cells Day 1
NK-cells Day 3
NK-cells Day 28
T-cells Day 1

## Sheet: s8_dnc_mnc_neu_d1_sdeg
Category ID	Category Genes #	Any-reg. SDEG #	Any-reg. SDEG %	Up-reg. SDEG #	Up-reg. SDEG %	Down-reg. SDEG #	Down-reg. SDEG %	Jaccard similarity coefficient	P	FDR	Link
GSE13485 CTRL VS DAY7 YF17D VACCINE PBMC DN	195	44	22.6	44	22.6	0	0	0.1973	<0.0001	0.0002	http://www.broadinstitute.org/gsea/msigdb/cards/GSE13485_CTRL_VS_DAY7_YF17D_VACCINE_PBMC_DN
GSE18791 CTRL VS NEWCASTLE VIRUS DC 8H DN	189	38	20.1	38	20.1	0	0	0.1704	<0.0001	0.0002	http://www.broadinstitute.org/gsea/msigdb/cards/GSE18791_CTRL_VS_NEWCASTLE_VIRUS_DC_8H_DN
GSE18791 UNSTIM VS NEWCATSLE VIRUS DC 6H DN	192	36	18.8	36	18.8	0	0	0.1579	<0.0001	0.0002	http://www.broadinstitute.org/gsea/msigdb/cards/GSE18791_UNSTIM_VS_NEWCATSLE_VIRUS_DC_6H_DN
GSE13485 DAY1 VS DAY7 YF17D VACCINE PBMC DN	193	36	18.7	36	18.7	0	0	0.1572	<0.0001	0.0002	http://www.broadinstitute.org/gsea/msigdb/cards/GSE13485_DAY1_VS_DAY7_YF17D_VACCINE_PBMC_DN
GSE13485 PRE VS POST YF17D VACCINATION PBMC DN	192	35	18.2	35	18.2	0	0	0.1528	<0.0001	0.0002	http://www.broadinstitute.org/gsea/msigdb/cards/GSE13485_PRE_VS_POST_YF17D_VACCINATION_PBMC_DN
GSE14000 UNSTIM VS 4H LPS DC DN	199	35	17.6	35	17.6	0	0	0.1483	<0.0001	0.0002	http://www.broadinstitute.org/gsea/msigdb/cards/GSE14000_UNSTIM_VS_4H_LPS_DC_DN
GSE1432 CTRL VS IFNG 24H MICROGLIA DN	200	35	17.5	35	17.5	0	0	0.1477	<0.0001	0.0002	http://www.broadinstitute.org/gsea/msigdb/cards/GSE1432_CTRL_VS_IFNG_24H_MICROGLIA_DN
GSE13485 CTRL VS DAY3 YF17D VACCINE PBMC DN	193	34	17.6	34	17.6	0	0	0.1472	<0.0001	0.0002	http://www.broadinstitute.org/gsea/msigdb/cards/GSE13485_CTRL_VS_DAY3_YF17D_VACCINE_PBMC_DN
GSE1432 CTRL VS IFNG 6H MICROGLIA DN	198	33	16.7	33	16.7	0	0	0.1392	<0.0001	0.0002	http://www.broadinstitute.org/gsea/msigdb/cards/GSE1432_CTRL_VS_IFNG_6H_MICROGLIA_DN
GSE14000 UNSTIM VS 4H LPS DC TRANSLATED RNA DN	194	32	16.5	32	16.5	0	0	0.1368	<0.0001	0.0002	http://www.broadinstitute.org/gsea/msigdb/cards/GSE14000_UNSTIM_VS_4H_LPS_DC_TRANSLATED_RNA_DN
GSE13485 DAY3 VS DAY7 YF17D VACCINE PBMC DN	205	33	16.1	33	16.1	0	0	0.1352	<0.0001	0.0002	http://www.broadinstitute.org/gsea/msigdb/cards/GSE13485_DAY3_VS_DAY7_YF17D_VACCINE_PBMC_DN
GSE18791 UNSTIM VS NEWCATSLE VIRUS DC 10H DN	190	31	16.3	31	16.3	0	0	0.1342	<0.0001	0.0002	http://www.broadinstitute.org/gsea/msigdb/cards/GSE18791_UNSTIM_VS_NEWCATSLE_VIRUS_DC_10H_DN
GSE18791 CTRL VS NEWCASTLE VIRUS DC 4H DN	184	30	16.3	30	16.3	0	0	0.1327	<0.0001	0.0002	http://www.broadinstitute.org/gsea/msigdb/cards/GSE18791_CTRL_VS_NEWCASTLE_VIRUS_DC_4H_DN
GSE18791 CTRL VS NEWCASTLE VIRUS DC 10H DN	193	31	16.1	31	16.1	0	0	0.1325	<0.0001	0.0002	http://www.broadinstitute.org/gsea/msigdb/cards/GSE18791_CTRL_VS_NEWCASTLE_VIRUS_DC_10H_DN
GSE18791 CTRL VS NEWCASTLE VIRUS DC 6H DN	192	30	15.6	30	15.6	0	0	0.1282	<0.0001	0.0002	http://www.broadinstitute.org/gsea/msigdb/cards/GSE18791_CTRL_VS_NEWCASTLE_VIRUS_DC_6H_DN
GSE13484 UNSTIM VS YF17D VACCINE STIM PBMC DN	198	30	15.2	30	15.2	0	0	0.125	<0.0001	0.0002	http://www.broadinstitute.org/gsea/msigdb/cards/GSE13484_UNSTIM_VS_YF17D_VACCINE_STIM_PBMC_DN
GSE24634 IL4 VS CTRL TREATED NAIVE CD4 TCELL DAY3 DN	189	28	14.8	28	14.8	0	0	0.1202	<0.0001	0.0002	http://www.broadinstitute.org/gsea/msigdb/cards/GSE24634_IL4_VS_CTRL_TREATED_NAIVE_CD4_TCELL_DAY3_DN
GSE18791 CTRL VS NEWCASTLE VIRUS DC 12H DN	203	29	14.3	29	14.3	0	0	0.1179	<0.0001	0.0002	http://www.broadinstitute.org/gsea/msigdb/cards/GSE18791_CTRL_VS_NEWCASTLE_VIRUS_DC_12H_DN
GSE1432 1H VS 6H IFNG MICROGLIA DN	198	28	14.1	28	14.1	0	0	0.1157	<0.0001	0.0002	http://www.broadinstitute.org/gsea/msigdb/cards/GSE1432_1H_VS_6H_IFNG_MICROGLIA_DN
GSE1432 1H VS 24H IFNG MICROGLIA DN	200	28	14	28	14	0	0	0.1148	<0.0001	0.0002	http://www.broadinstitute.org/gsea/msigdb/cards/GSE1432_1H_VS_24H_IFNG_MICROGLIA_DN
GSE10325 CD4 TCELL VS LUPUS CD4 TCELL DN	193	27	14	27	14	0	0	0.1134	<0.0001	0.0002	http://www.broadinstitute.org/gsea/msigdb/cards/GSE10325_CD4_TCELL_VS_LUPUS_CD4_TCELL_DN
GSE22886 CTRL VS LPS 24H DC DN	216	29	13.4	29	13.4	0	0	0.112	<0.0001	0.0002	http://www.broadinstitute.org/gsea/msigdb/cards/GSE22886_CTRL_VS_LPS_24H_DC_DN
GSE18791 UNSTIM VS NEWCATSLE VIRUS DC 18H DN	191	26	13.6	25	13.1	1	0.5	0.1097	<0.0001	0.0002	http://www.broadinstitute.org/gsea/msigdb/cards/GSE18791_UNSTIM_VS_NEWCATSLE_VIRUS_DC_18H_DN
GSE10325 BCELL VS LUPUS BCELL DN	196	26	13.3	26	13.3	0	0	0.1074	<0.0001	0.0002	http://www.broadinstitute.org/gsea/msigdb/cards/GSE10325_BCELL_VS_LUPUS_BCELL_DN
GSE10325 MYELOID VS LUPUS MYELOID DN	197	26	13.2	26	13.2	0	0	0.107	<0.0001	0.0002	http://www.broadinstitute.org/gsea/msigdb/cards/GSE10325_MYELOID_VS_LUPUS_MYELOID_DN
GSE18791 CTRL VS NEWCASTLE VIRUS DC 14H DN	186	24	12.9	24	12.9	0	0	0.1026	<0.0001	0.0002	http://www.broadinstitute.org/gsea/msigdb/cards/GSE18791_CTRL_VS_NEWCASTLE_VIRUS_DC_14H_DN
GSE18791 CTRL VS NEWCASTLE VIRUS DC 16H DN	188	24	12.8	24	12.8	0	0	0.1017	<0.0001	0.0002	http://www.broadinstitute.org/gsea/msigdb/cards/GSE18791_CTRL_VS_NEWCASTLE_VIRUS_DC_16H_DN
GSE2706 UNSTIM VS 8H R848 DC DN	186	23	12.4	23	12.4	0	0	0.0979	<0.0001	0.0002	http://www.broadinstitute.org/gsea/msigdb/cards/GSE2706_UNSTIM_VS_8H_R848_DC_DN
GSE24634 IL4 VS CTRL TREATED NAIVE CD4 TCELL DAY5 DN	191	23	12	23	12	0	0	0.0958	<0.0001	0.0002	http://www.broadinstitute.org/gsea/msigdb/cards/GSE24634_IL4_VS_CTRL_TREATED_NAIVE_CD4_TCELL_DAY5_DN
GSE13485 DAY7 VS DAY21 YF17D VACCINE PBMC UP	192	23	12	23	12	0	0	0.0954	<0.0001	0.0002	http://www.broadinstitute.org/gsea/msigdb/cards/GSE13485_DAY7_VS_DAY21_YF17D_VACCINE_PBMC_UP
GSE6269 FLU VS STREP PNEUMO INF PBMC UP	165	20	12.1	20	12.1	0	0	0.0922	<0.0001	0.0002	http://www.broadinstitute.org/gsea/msigdb/cards/GSE6269_FLU_VS_STREP_PNEUMO_INF_PBMC_UP
GSE2706 2H VS 8H R848 STIM DC DN	186	20	10.8	20	10.8	0	0	0.084	<0.0001	0.0002	http://www.broadinstitute.org/gsea/msigdb/cards/GSE2706_2H_VS_8H_R848_STIM_DC_DN
GSE16755 CTRL VS IFNA TREATED MAC DN	193	19	9.8	19	9.8	0	0	0.0772	<0.0001	0.0002	http://www.broadinstitute.org/gsea/msigdb/cards/GSE16755_CTRL_VS_IFNA_TREATED_MAC_DN
GSE34205 HEALTHY VS FLU INF INFANT PBMC DN	201	19	9.5	19	9.5	0	0	0.0748	<0.0001	0.0002	http://www.broadinstitute.org/gsea/msigdb/cards/GSE34205_HEALTHY_VS_FLU_INF_INFANT_PBMC_DN
GSE13485 DAY1 VS DAY3 YF17D VACCINE PBMC DN	190	18	9.5	18	9.5	0	0	0.0738	<0.0001	0.0002	http://www.broadinstitute.org/gsea/msigdb/cards/GSE13485_DAY1_VS_DAY3_YF17D_VACCINE_PBMC_DN
GSE14000 UNSTIM VS 16H LPS DC TRANSLATED RNA DN	192	18	9.4	18	9.4	0	0	0.0732	<0.0001	0.0002	http://www.broadinstitute.org/gsea/msigdb/cards/GSE14000_UNSTIM_VS_16H_LPS_DC_TRANSLATED_RNA_DN
GSE2706 2H VS 8H LPS STIM DC DN	189	17	9	17	9	0	0	0.0697	<0.0001	0.0002	http://www.broadinstitute.org/gsea/msigdb/cards/GSE2706_2H_VS_8H_LPS_STIM_DC_DN
GSE2706 R848 VS R848 AND LPS 2H STIM DC DN	181	16	8.8	16	8.8	0	0	0.0675	<0.0001	0.0002	http://www.broadinstitute.org/gsea/msigdb/cards/GSE2706_R848_VS_R848_AND_LPS_2H_STIM_DC_DN
GSE6269 HEALTHY VS FLU INF PBMC DN	155	14	9	14	9	0	0	0.0657	<0.0001	0.0002	http://www.broadinstitute.org/gsea/msigdb/cards/GSE6269_HEALTHY_VS_FLU_INF_PBMC_DN
GSE17974 IL4 AND ANTI IL12 VS UNTREATED 72H ACT CD4 TCELL DN	190	16	8.4	16	8.4	0	0	0.065	<0.0001	0.0002	http://www.broadinstitute.org/gsea/msigdb/cards/GSE17974_IL4_AND_ANTI_IL12_VS_UNTREATED_72H_ACT_CD4_TCELL_DN
GSE17974 IL4 AND ANTI IL12 VS UNTREATED 24H ACT CD4 TCELL DN	192	16	8.3	16	8.3	0	0	0.0645	<0.0001	0.0002	http://www.broadinstitute.org/gsea/msigdb/cards/GSE17974_IL4_AND_ANTI_IL12_VS_UNTREATED_24H_ACT_CD4_TCELL_DN
GSE2706 R848 VS LPS 2H STIM DC DN	176	15	8.5	14	8	1	0.6	0.0644	<0.0001	0.0002	http://www.broadinstitute.org/gsea/msigdb/cards/GSE2706_R848_VS_LPS_2H_STIM_DC_DN
GSE17974 IL4 AND ANTI IL12 VS UNTREATED 48H ACT CD4 TCELL DN	188	15	8	15	8	0	0	0.0612	<0.0001	0.0002	http://www.broadinstitute.org/gsea/msigdb/cards/GSE17974_IL4_AND_ANTI_IL12_VS_UNTREATED_48H_ACT_CD4_TCELL_DN
GSE3982 CTRL VS LPS 48H DC DN	198	15	7.6	15	7.6	0	0	0.0588	<0.0001	0.0002	http://www.broadinstitute.org/gsea/msigdb/cards/GSE3982_CTRL_VS_LPS_48H_DC_DN
GSE6269 FLU VS STREP AUREUS INF PBMC UP	162	13	8	13	8	0	0	0.0588	<0.0001	0.0002	http://www.broadinstitute.org/gsea/msigdb/cards/GSE6269_FLU_VS_STREP_AUREUS_INF_PBMC_UP
GSE360 HIGH DOSE B MALAYI VS M TUBERCULOSIS DC DN	191	14	7.3	14	7.3	0	0	0.0562	<0.0001	0.0002	http://www.broadinstitute.org/gsea/msigdb/cards/GSE360_HIGH_DOSE_B_MALAYI_VS_M_TUBERCULOSIS_DC_DN
GSE2706 2H VS 8H R848 AND LPS STIM DC DN	197	14	7.1	14	7.1	0	0	0.0549	<0.0001	0.0002	http://www.broadinstitute.org/gsea/msigdb/cards/GSE2706_2H_VS_8H_R848_AND_LPS_STIM_DC_DN
GSE24081 CONTROLLER VS PROGRESSOR HIV SPECIFIC CD8 TCELL DN	184	13	7.1	13	7.1	0	0	0.0535	<0.0001	0.0002	http://www.broadinstitute.org/gsea/msigdb/cards/GSE24081_CONTROLLER_VS_PROGRESSOR_HIV_SPECIFIC_CD8_TCELL_DN
GSE2706 UNSTIM VS 2H LPS AND R848 DC DN	188	13	6.9	13	6.9	0	0	0.0526	<0.0001	0.0002	http://www.broadinstitute.org/gsea/msigdb/cards/GSE2706_UNSTIM_VS_2H_LPS_AND_R848_DC_DN
GSE24026 PD1 LIGATION VS CTRL IN ACT TCELL LINE UP	193	13	6.7	13	6.7	0	0	0.0516	<0.0001	0.0002	http://www.broadinstitute.org/gsea/msigdb/cards/GSE24026_PD1_LIGATION_VS_CTRL_IN_ACT_TCELL_LINE_UP
GSE24634 IL4 VS CTRL TREATED NAIVE CD4 TCELL DAY10 DN	193	13	6.7	13	6.7	0	0	0.0516	<0.0001	0.0002	http://www.broadinstitute.org/gsea/msigdb/cards/GSE24634_IL4_VS_CTRL_TREATED_NAIVE_CD4_TCELL_DAY10_DN
GSE360 L DONOVANI VS M TUBERCULOSIS MAC DN	193	13	6.7	13	6.7	0	0	0.0516	<0.0001	0.0002	http://www.broadinstitute.org/gsea/msigdb/cards/GSE360_L_DONOVANI_VS_M_TUBERCULOSIS_MAC_DN
GSE360 T GONDII VS M TUBERCULOSIS DC DN	194	13	6.7	13	6.7	0	0	0.0514	<0.0001	0.0002	http://www.broadinstitute.org/gsea/msigdb/cards/GSE360_T_GONDII_VS_M_TUBERCULOSIS_DC_DN
GSE3982 CTRL VS LPS 4H MAC DN	194	13	6.7	13	6.7	0	0	0.0514	<0.0001	0.0002	http://www.broadinstitute.org/gsea/msigdb/cards/GSE3982_CTRL_VS_LPS_4H_MAC_DN
GSE17721 PAM3CSK4 VS CPG 4H BMDM DN	190	12	6.3	12	6.3	0	0	0.048	<0.0001	0.0002	http://www.broadinstitute.org/gsea/msigdb/cards/GSE17721_PAM3CSK4_VS_CPG_4H_BMDM_DN
GSE6269 FLU VS E COLI INF PBMC UP	159	10	6.3	10	6.3	0	0	0.0452	<0.0001	0.0002	http://www.broadinstitute.org/gsea/msigdb/cards/GSE6269_FLU_VS_E_COLI_INF_PBMC_UP
GSE14000 UNSTIM VS 16H LPS DC DN	206	12	5.8	12	5.8	0	0	0.0451	<0.0001	0.0002	http://www.broadinstitute.org/gsea/msigdb/cards/GSE14000_UNSTIM_VS_16H_LPS_DC_DN
GSE2706 UNSTIM VS 2H LPS DC DN	189	11	5.8	11	5.8	0	0	0.044	<0.0001	0.0002	http://www.broadinstitute.org/gsea/msigdb/cards/GSE2706_UNSTIM_VS_2H_LPS_DC_DN
GSE34205 RSV VS FLU INF INFANT PBMC DN	189	11	5.8	11	5.8	0	0	0.044	<0.0001	0.0002	http://www.broadinstitute.org/gsea/msigdb/cards/GSE34205_RSV_VS_FLU_INF_INFANT_PBMC_DN
GSE13485 DAY3 VS DAY21 YF17D VACCINE PBMC UP	194	11	5.7	11	5.7	0	0	0.0431	<0.0001	0.0002	http://www.broadinstitute.org/gsea/msigdb/cards/GSE13485_DAY3_VS_DAY21_YF17D_VACCINE_PBMC_UP
GSE16522 MEMORY VS NAIVE ANTI CD3CD28 STIM CD8 TCELL DN	200	11	5.5	11	5.5	0	0	0.0421	<0.0001	0.0002	http://www.broadinstitute.org/gsea/msigdb/cards/GSE16522_MEMORY_VS_NAIVE_ANTI_CD3CD28_STIM_CD8_TCELL_DN
GSE18791 CTRL VS NEWCASTLE VIRUS DC 18H DN	183	10	5.5	10	5.5	0	0	0.0408	<0.0001	0.0002	http://www.broadinstitute.org/gsea/msigdb/cards/GSE18791_CTRL_VS_NEWCASTLE_VIRUS_DC_18H_DN
GSE2706 UNSTIM VS 8H LPS AND R848 DC DN	188	10	5.3	10	5.3	0	0	0.04	<0.0001	0.0002	http://www.broadinstitute.org/gsea/msigdb/cards/GSE2706_UNSTIM_VS_8H_LPS_AND_R848_DC_DN
GSE11864 CSF1 PAM3CYS VS CSF1 IFNG PAM3CYS IN MAC DN	189	10	5.3	10	5.3	0	0	0.0398	<0.0001	0.0002	http://www.broadinstitute.org/gsea/msigdb/cards/GSE11864_CSF1_PAM3CYS_VS_CSF1_IFNG_PAM3CYS_IN_MAC_DN
GSE360 LOW DOSE B MALAYI VS M TUBERCULOSIS DC DN	190	10	5.3	10	5.3	0	0	0.0397	<0.0001	0.0002	http://www.broadinstitute.org/gsea/msigdb/cards/GSE360_LOW_DOSE_B_MALAYI_VS_M_TUBERCULOSIS_DC_DN
GSE360 CTRL VS L MAJOR DC DN	191	10	5.2	10	5.2	0	0	0.0395	<0.0001	0.0002	http://www.broadinstitute.org/gsea/msigdb/cards/GSE360_CTRL_VS_L_MAJOR_DC_DN
GSE3337 CTRL VS 4H IFNG IN CD8POS DC DN	195	10	5.1	10	5.1	0	0	0.0389	<0.0001	0.0002	http://www.broadinstitute.org/gsea/msigdb/cards/GSE3337_CTRL_VS_4H_IFNG_IN_CD8POS_DC_DN
GSE15930 STIM VS STIM AND TRICHOSTATINA 48H CD8 T CELL DN	199	10	5	10	5	0	0	0.0383	<0.0001	0.0002	http://www.broadinstitute.org/gsea/msigdb/cards/GSE15930_STIM_VS_STIM_AND_TRICHOSTATINA_48H_CD8_T_CELL_DN
GSE360 T GONDII VS B MALAYI LOW DOSE DC UP	182	9	4.9	9	4.9	0	0	0.0367	<0.0001	0.0002	http://www.broadinstitute.org/gsea/msigdb/cards/GSE360_T_GONDII_VS_B_MALAYI_LOW_DOSE_DC_UP
GSE2706 LPS VS R848 AND LPS 8H STIM DC UP	184	9	4.9	9	4.9	0	0	0.0364	<0.0001	0.0002	http://www.broadinstitute.org/gsea/msigdb/cards/GSE2706_LPS_VS_R848_AND_LPS_8H_STIM_DC_UP
GSE2706 UNSTIM VS 8H LPS DC DN	193	9	4.7	9	4.7	0	0	0.0352	<0.0001	0.0002	http://www.broadinstitute.org/gsea/msigdb/cards/GSE2706_UNSTIM_VS_8H_LPS_DC_DN
GSE3337 CTRL VS 16H IFNG IN CD8POS DC DN	193	9	4.7	9	4.7	0	0	0.0352	<0.0001	0.0002	http://www.broadinstitute.org/gsea/msigdb/cards/GSE3337_CTRL_VS_16H_IFNG_IN_CD8POS_DC_DN
GSE360 L DONOVANI VS M TUBERCULOSIS DC DN	194	9	4.6	9	4.6	0	0	0.035	<0.0001	0.0002	http://www.broadinstitute.org/gsea/msigdb/cards/GSE360_L_DONOVANI_VS_M_TUBERCULOSIS_DC_DN
GSE26669 CTRL VS COSTIM BLOCK MLR CD4 TCELL UP	199	9	4.5	9	4.5	0	0	0.0344	<0.0001	0.0002	http://www.broadinstitute.org/gsea/msigdb/cards/GSE26669_CTRL_VS_COSTIM_BLOCK_MLR_CD4_TCELL_UP
GSE360 CTRL VS M TUBERCULOSIS DC DN	199	9	4.5	9	4.5	0	0	0.0344	<0.0001	0.0002	http://www.broadinstitute.org/gsea/msigdb/cards/GSE360_CTRL_VS_M_TUBERCULOSIS_DC_DN
GSE15930 STIM VS STIM AND IFNAB 48H CD8 T CELL DN	200	9	4.5	9	4.5	0	0	0.0342	<0.0001	0.0002	http://www.broadinstitute.org/gsea/msigdb/cards/GSE15930_STIM_VS_STIM_AND_IFNAB_48H_CD8_T_CELL_DN
GSE360 HIGH DOSE B MALAYI VS M TUBERCULOSIS MAC DN	205	9	4.4	9	4.4	0	0	0.0336	<0.0001	0.0002	http://www.broadinstitute.org/gsea/msigdb/cards/GSE360_HIGH_DOSE_B_MALAYI_VS_M_TUBERCULOSIS_MAC_DN
GSE360 DC VS MAC M TUBERCULOSIS UP	186	8	4.3	8	4.3	0	0	0.032	<0.0001	0.0002	http://www.broadinstitute.org/gsea/msigdb/cards/GSE360_DC_VS_MAC_M_TUBERCULOSIS_UP
GSE2706 UNSTIM VS 2H R848 DC DN	187	8	4.3	8	4.3	0	0	0.0319	<0.0001	0.0002	http://www.broadinstitute.org/gsea/msigdb/cards/GSE2706_UNSTIM_VS_2H_R848_DC_DN
GSE360 CTRL VS T GONDII DC DN	187	8	4.3	8	4.3	0	0	0.0319	<0.0001	0.0002	http://www.broadinstitute.org/gsea/msigdb/cards/GSE360_CTRL_VS_T_GONDII_DC_DN
GSE1432 CTRL VS IFNG 1H MICROGLIA DN	192	8	4.2	8	4.2	0	0	0.0312	<0.0001	0.0002	http://www.broadinstitute.org/gsea/msigdb/cards/GSE1432_CTRL_VS_IFNG_1H_MICROGLIA_DN
GSE13484 3H UNSTIM VS YF17D VACCINE STIM PBMC DN	193	8	4.1	8	4.1	0	0	0.0311	<0.0001	0.0002	http://www.broadinstitute.org/gsea/msigdb/cards/GSE13484_3H_UNSTIM_VS_YF17D_VACCINE_STIM_PBMC_DN
GSE29618 PDC VS MDC DN	193	8	4.1	8	4.1	0	0	0.0311	<0.0001	0.0002	http://www.broadinstitute.org/gsea/msigdb/cards/GSE29618_PDC_VS_MDC_DN
GSE360 T GONDII VS M TUBERCULOSIS MAC DN	194	8	4.1	8	4.1	0	0	0.031	<0.0001	0.0002	http://www.broadinstitute.org/gsea/msigdb/cards/GSE360_T_GONDII_VS_M_TUBERCULOSIS_MAC_DN
GSE17721 0.5H VS 8H CPG BMDM DN	195	8	4.1	8	4.1	0	0	0.0309	<0.0001	0.0002	http://www.broadinstitute.org/gsea/msigdb/cards/GSE17721_0.5H_VS_8H_CPG_BMDM_DN
GSE17721 LPS VS CPG 8H BMDM UP	197	8	4.1	8	4.1	0	0	0.0307	<0.0001	0.0002	http://www.broadinstitute.org/gsea/msigdb/cards/GSE17721_LPS_VS_CPG_8H_BMDM_UP
GSE17721 PAM3CSK4 VS GADIQUIMOD 24H BMDM DN	199	8	4	8	4	0	0	0.0304	<0.0001	0.0002	http://www.broadinstitute.org/gsea/msigdb/cards/GSE17721_PAM3CSK4_VS_GADIQUIMOD_24H_BMDM_DN
GSE17974 IL4 AND ANTI IL12 VS UNTREATED 6H ACT CD4 TCELL DN	185	7	3.8	7	3.8	0	0	0.028	<0.0001	0.0002	http://www.broadinstitute.org/gsea/msigdb/cards/GSE17974_IL4_AND_ANTI_IL12_VS_UNTREATED_6H_ACT_CD4_TCELL_DN
GSE24634 TEFF VS TCONV DAY5 IN CULTURE DN	185	7	3.8	7	3.8	0	0	0.028	<0.0001	0.0002	http://www.broadinstitute.org/gsea/msigdb/cards/GSE24634_TEFF_VS_TCONV_DAY5_IN_CULTURE_DN
GSE37416 CTRL VS 48H F TULARENSIS LVS NEUTROPHIL UP	189	7	3.7	7	3.7	0	0	0.0276	<0.0001	0.0002	http://www.broadinstitute.org/gsea/msigdb/cards/GSE37416_CTRL_VS_48H_F_TULARENSIS_LVS_NEUTROPHIL_UP
GSE360 T GONDII VS B MALAYI HIGH DOSE DC UP	190	7	3.7	7	3.7	0	0	0.0275	<0.0001	0.0002	http://www.broadinstitute.org/gsea/msigdb/cards/GSE360_T_GONDII_VS_B_MALAYI_HIGH_DOSE_DC_UP
GSE360 LOW DOSE B MALAYI VS M TUBERCULOSIS MAC DN	191	7	3.7	7	3.7	0	0	0.0273	<0.0001	0.0002	http://www.broadinstitute.org/gsea/msigdb/cards/GSE360_LOW_DOSE_B_MALAYI_VS_M_TUBERCULOSIS_MAC_DN
GSE24634 IL4 VS CTRL TREATED NAIVE CD4 TCELL DAY7 DN	192	7	3.6	7	3.6	0	0	0.0272	<0.0001	0.0002	http://www.broadinstitute.org/gsea/msigdb/cards/GSE24634_IL4_VS_CTRL_TREATED_NAIVE_CD4_TCELL_DAY7_DN
GSE30083 SP1 VS SP2 THYMOCYTE DN	194	7	3.6	7	3.6	0	0	0.027	<0.0001	0.0002	http://www.broadinstitute.org/gsea/msigdb/cards/GSE30083_SP1_VS_SP2_THYMOCYTE_DN
GSE17721 LPS VS PAM3CSK4 12H BMDM UP	196	7	3.6	7	3.6	0	0	0.0268	<0.0001	0.0002	http://www.broadinstitute.org/gsea/msigdb/cards/GSE17721_LPS_VS_PAM3CSK4_12H_BMDM_UP
GSE14769 UNSTIM VS 120MIN LPS BMDM DN	200	7	3.5	7	3.5	0	0	0.0264	<0.0001	0.0002	http://www.broadinstitute.org/gsea/msigdb/cards/GSE14769_UNSTIM_VS_120MIN_LPS_BMDM_DN
GSE30083 SP1 VS SP4 THYMOCYTE DN	201	7	3.5	7	3.5	0	0	0.0263	<0.0001	0.0002	http://www.broadinstitute.org/gsea/msigdb/cards/GSE30083_SP1_VS_SP4_THYMOCYTE_DN
GSE3982 NEUTROPHIL VS NKCELL UP	210	7	3.3	7	3.3	0	0	0.0255	<0.0001	0.0002	http://www.broadinstitute.org/gsea/msigdb/cards/GSE3982_NEUTROPHIL_VS_NKCELL_UP
GSE2706 R848 VS LPS 8H STIM DC DN	176	6	3.4	6	3.4	0	0	0.0248	<0.0001	0.0002	http://www.broadinstitute.org/gsea/msigdb/cards/GSE2706_R848_VS_LPS_8H_STIM_DC_DN
GSE18791 CTRL VS NEWCASTLE VIRUS DC 2H DN	178	6	3.4	6	3.4	0	0	0.0246	<0.0001	0.0002	http://www.broadinstitute.org/gsea/msigdb/cards/GSE18791_CTRL_VS_NEWCASTLE_VIRUS_DC_2H_DN
GSE360 L MAJOR VS M TUBERCULOSIS DC DN	180	6	3.3	6	3.3	0	0	0.0244	<0.0001	0.0002	http://www.broadinstitute.org/gsea/msigdb/cards/GSE360_L_MAJOR_VS_M_TUBERCULOSIS_DC_DN
GSE3982 EOSINOPHIL VS NEUTROPHIL DN	189	6	3.2	6	3.2	0	0	0.0235	<0.0001	0.0002	http://www.broadinstitute.org/gsea/msigdb/cards/GSE3982_EOSINOPHIL_VS_NEUTROPHIL_DN
GSE36392 TYPE 2 MYELOID VS EOSINOPHIL IL25 TREATED LUNG DN	191	6	3.1	6	3.1	0	0	0.0233	<0.0001	0.0002	http://www.broadinstitute.org/gsea/msigdb/cards/GSE36392_TYPE_2_MYELOID_VS_EOSINOPHIL_IL25_TREATED_LUNG_DN
GSE7460 CD8 TCELL VS CD4 TCELL ACT UP	192	6	3.1	6	3.1	0	0	0.0233	<0.0001	0.0002	http://www.broadinstitute.org/gsea/msigdb/cards/GSE7460_CD8_TCELL_VS_CD4_TCELL_ACT_UP
GSE31082 DP VS CD4 SP THYMOCYTE DN	193	6	3.1	6	3.1	0	0	0.0232	<0.0001	0.0002	http://www.broadinstitute.org/gsea/msigdb/cards/GSE31082_DP_VS_CD4_SP_THYMOCYTE_DN
GSE1448 CTRL VS ANTI VBETA5 DP THYMOCYTE DN	194	6	3.1	6	3.1	0	0	0.0231	<0.0001	0.0002	http://www.broadinstitute.org/gsea/msigdb/cards/GSE1448_CTRL_VS_ANTI_VBETA5_DP_THYMOCYTE_DN
GSE17721 CTRL VS LPS 0.5H BMDM UP	194	6	3.1	6	3.1	0	0	0.0231	<0.0001	0.0002	http://www.broadinstitute.org/gsea/msigdb/cards/GSE17721_CTRL_VS_LPS_0.5H_BMDM_UP
GSE27786 LIN NEG VS ERYTHROBLAST UP	195	6	3.1	6	3.1	0	0	0.023	<0.0001	0.0002	http://www.broadinstitute.org/gsea/msigdb/cards/GSE27786_LIN_NEG_VS_ERYTHROBLAST_UP
GSE360 DC VS MAC B MALAYI HIGH DOSE DN	196	6	3.1	6	3.1	0	0	0.0229	<0.0001	0.0002	http://www.broadinstitute.org/gsea/msigdb/cards/GSE360_DC_VS_MAC_B_MALAYI_HIGH_DOSE_DN
GSE13484 UNSTIM VS 12H YF17D VACCINE STIM PBMC DN	199	6	3	6	3	0	0	0.0226	<0.0001	0.0002	http://www.broadinstitute.org/gsea/msigdb/cards/GSE13484_UNSTIM_VS_12H_YF17D_VACCINE_STIM_PBMC_DN
GSE22886 CD8 TCELL VS BCELL NAIVE UP	206	6	2.9	6	2.9	0	0	0.0221	<0.0001	0.0002	http://www.broadinstitute.org/gsea/msigdb/cards/GSE22886_CD8_TCELL_VS_BCELL_NAIVE_UP
GSE12366 GC VS NAIVE BCELL DN	190	7	3.7	7	3.7	0	0	0.0275	<0.0001	0.0003	http://www.broadinstitute.org/gsea/msigdb/cards/GSE12366_GC_VS_NAIVE_BCELL_DN
GSE29617 DAY3 VS DAY7 TIV FLU VACCINE PBMC 2008 UP	181	6	3.3	6	3.3	0	0	0.0243	<0.0001	0.0003	http://www.broadinstitute.org/gsea/msigdb/cards/GSE29617_DAY3_VS_DAY7_TIV_FLU_VACCINE_PBMC_2008_UP
GSE7460 TREG VS TCONV ACT UP	194	6	3.1	6	3.1	0	0	0.0231	<0.0001	0.0003	http://www.broadinstitute.org/gsea/msigdb/cards/GSE7460_TREG_VS_TCONV_ACT_UP
GSE17721 LPS VS POLYIC 8H BMDM DN	195	6	3.1	6	3.1	0	0	0.023	<0.0001	0.0003	http://www.broadinstitute.org/gsea/msigdb/cards/GSE17721_LPS_VS_POLYIC_8H_BMDM_DN
GSE1460 DP VS CD4 THYMOCYTE DN	197	6	3	6	3	0	0	0.0228	<0.0001	0.0003	http://www.broadinstitute.org/gsea/msigdb/cards/GSE1460_DP_VS_CD4_THYMOCYTE_DN
GSE3982 NEUTROPHIL VS EFF MEMORY CD4 TCELL UP	197	6	3	6	3	0	0	0.0228	<0.0001	0.0003	http://www.broadinstitute.org/gsea/msigdb/cards/GSE3982_NEUTROPHIL_VS_EFF_MEMORY_CD4_TCELL_UP
GSE3982 DC VS NEUTROPHIL DN	207	6	2.9	6	2.9	0	0	0.022	<0.0001	0.0003	http://www.broadinstitute.org/gsea/msigdb/cards/GSE3982_DC_VS_NEUTROPHIL_DN
GSE15930 STIM VS STIM AND IL-12 48H CD8 T CELL UP	196	6	3.1	6	3.1	0	0	0.0229	<0.0001	0.0005	http://www.broadinstitute.org/gsea/msigdb/cards/GSE15930_STIM_VS_STIM_AND_IL-12_48H_CD8_T_CELL_UP
GSE17721 PAM3CSK4 VS GADIQUIMOD 12H BMDM DN	200	6	3	6	3	0	0	0.0226	<0.0001	0.0005	http://www.broadinstitute.org/gsea/msigdb/cards/GSE17721_PAM3CSK4_VS_GADIQUIMOD_12H_BMDM_DN
GSE9037 CTRL VS LPS 4H STIM IRAK4 KO BMDM DN	200	6	3	6	3	0	0	0.0226	<0.0001	0.0005	http://www.broadinstitute.org/gsea/msigdb/cards/GSE9037_CTRL_VS_LPS_4H_STIM_IRAK4_KO_BMDM_DN
GSE360 L DONOVANI VS B MALAYI HIGH DOSE DC UP	186	5	2.7	5	2.7	0	0	0.0198	<0.0001	0.0005	http://www.broadinstitute.org/gsea/msigdb/cards/GSE360_L_DONOVANI_VS_B_MALAYI_HIGH_DOSE_DC_UP
GSE22886 NAIVE VS IGG IGA MEMORY BCELL DN	193	5	2.6	5	2.6	0	0	0.0192	<0.0001	0.0005	http://www.broadinstitute.org/gsea/msigdb/cards/GSE22886_NAIVE_VS_IGG_IGA_MEMORY_BCELL_DN
GSE3982 DC VS MAC LPS STIM DN	186	6	3.2	6	3.2	0	0	0.0238	<0.0001	0.0006	http://www.broadinstitute.org/gsea/msigdb/cards/GSE3982_DC_VS_MAC_LPS_STIM_DN
GSE17974 IL4 AND ANTI IL12 VS UNTREATED 12H ACT CD4 TCELL DN	176	5	2.8	5	2.8	0	0	0.0206	<0.0001	0.0008	http://www.broadinstitute.org/gsea/msigdb/cards/GSE17974_IL4_AND_ANTI_IL12_VS_UNTREATED_12H_ACT_CD4_TCELL_DN
GSE1448 CTRL VS ANTI VALPHA2 DP THYMOCYTE DN	191	5	2.6	5	2.6	0	0	0.0194	<0.0001	0.0008	http://www.broadinstitute.org/gsea/msigdb/cards/GSE1448_CTRL_VS_ANTI_VALPHA2_DP_THYMOCYTE_DN
GSE12845 PRE GC VS DARKZONE GC TONSIL BCELL UP	185	5	2.7	5	2.7	0	0	0.0198	<0.0001	0.0009	http://www.broadinstitute.org/gsea/msigdb/cards/GSE12845_PRE_GC_VS_DARKZONE_GC_TONSIL_BCELL_UP
GSE13484 12H UNSTIM VS YF17D VACCINE STIM PBMC DN	193	5	2.6	5	2.6	0	0	0.0192	<0.0001	0.0009	http://www.broadinstitute.org/gsea/msigdb/cards/GSE13484_12H_UNSTIM_VS_YF17D_VACCINE_STIM_PBMC_DN
GSE17721 LPS VS CPG 16H BMDM UP	194	5	2.6	5	2.6	0	0	0.0192	<0.0001	0.0009	http://www.broadinstitute.org/gsea/msigdb/cards/GSE17721_LPS_VS_CPG_16H_BMDM_UP
GSE7764 NKCELL VS SPLENOCYTE DN	195	5	2.6	5	2.6	0	0	0.0191	<0.0001	0.0009	http://www.broadinstitute.org/gsea/msigdb/cards/GSE7764_NKCELL_VS_SPLENOCYTE_DN
GSE17721 LPS VS PAM3CSK4 2H BMDM UP	196	5	2.6	5	2.6	0	0	0.019	<0.0001	0.0009	http://www.broadinstitute.org/gsea/msigdb/cards/GSE17721_LPS_VS_PAM3CSK4_2H_BMDM_UP
GSE17721 LPS VS PAM3CSK4 24H BMDM UP	200	5	2.5	5	2.5	0	0	0.0187	<0.0001	0.0009	http://www.broadinstitute.org/gsea/msigdb/cards/GSE17721_LPS_VS_PAM3CSK4_24H_BMDM_UP
GSE24142 ADULT VS FETAL DN2 THYMOCYTE UP	192	5	2.6	5	2.6	0	0	0.0193	<0.0001	0.001	http://www.broadinstitute.org/gsea/msigdb/cards/GSE24142_ADULT_VS_FETAL_DN2_THYMOCYTE_UP
GSE1460 INTRATHYMIC T PROGENITOR VS CD4 THYMOCYTE DN	193	5	2.6	5	2.6	0	0	0.0192	<0.0001	0.001	http://www.broadinstitute.org/gsea/msigdb/cards/GSE1460_INTRATHYMIC_T_PROGENITOR_VS_CD4_THYMOCYTE_DN
GSE360 T GONDII VS B MALAYI HIGH DOSE MAC DN	194	5	2.6	5	2.6	0	0	0.0192	<0.0001	0.001	http://www.broadinstitute.org/gsea/msigdb/cards/GSE360_T_GONDII_VS_B_MALAYI_HIGH_DOSE_MAC_DN
GSE9006 HEALTHY VS TYPE 1 DIABETES PBMC 4MONTH POST DX UP	193	5	2.6	5	2.6	0	0	0.0192	<0.0001	0.001	http://www.broadinstitute.org/gsea/msigdb/cards/GSE9006_HEALTHY_VS_TYPE_1_DIABETES_PBMC_4MONTH_POST_DX_UP
GSE17721 POLYIC VS GARDIQUIMOD 12H BMDM UP	196	5	2.6	5	2.6	0	0	0.019	<0.0001	0.001	http://www.broadinstitute.org/gsea/msigdb/cards/GSE17721_POLYIC_VS_GARDIQUIMOD_12H_BMDM_UP
GSE360 L MAJOR VS B MALAYI LOW DOSE DC UP	190	5	2.6	5	2.6	0	0	0.0195	<0.0001	0.0011	http://www.broadinstitute.org/gsea/msigdb/cards/GSE360_L_MAJOR_VS_B_MALAYI_LOW_DOSE_DC_UP
GSE22886 TCELL VS BCELL NAIVE UP	191	5	2.6	5	2.6	0	0	0.0194	<0.0001	0.0011	http://www.broadinstitute.org/gsea/msigdb/cards/GSE22886_TCELL_VS_BCELL_NAIVE_UP
GSE13484 UNSTIM VS 3H YF17D VACCINE STIM PBMC DN	192	5	2.6	5	2.6	0	0	0.0193	<0.0001	0.0011	http://www.broadinstitute.org/gsea/msigdb/cards/GSE13484_UNSTIM_VS_3H_YF17D_VACCINE_STIM_PBMC_DN
GSE22886 DC VS MONOCYTE DN	194	5	2.6	5	2.6	0	0	0.0192	<0.0001	0.0011	http://www.broadinstitute.org/gsea/msigdb/cards/GSE22886_DC_VS_MONOCYTE_DN
GSE14769 UNSTIM VS 80MIN LPS BMDM DN	196	5	2.6	5	2.6	0	0	0.019	<0.0001	0.0011	http://www.broadinstitute.org/gsea/msigdb/cards/GSE14769_UNSTIM_VS_80MIN_LPS_BMDM_DN
GSE17721 CTRL VS CPG 8H BMDM DN	198	5	2.5	5	2.5	0	0	0.0189	<0.0001	0.0011	http://www.broadinstitute.org/gsea/msigdb/cards/GSE17721_CTRL_VS_CPG_8H_BMDM_DN
GSE17721 LPS VS POLYIC 12H BMDM DN	199	5	2.5	5	2.5	0	0	0.0188	<0.0001	0.0011	http://www.broadinstitute.org/gsea/msigdb/cards/GSE17721_LPS_VS_POLYIC_12H_BMDM_DN
GSE22886 NAIVE BCELL VS BLOOD PLASMA CELL DN	185	5	2.7	5	2.7	0	0	0.0198	<0.0001	0.0012	http://www.broadinstitute.org/gsea/msigdb/cards/GSE22886_NAIVE_BCELL_VS_BLOOD_PLASMA_CELL_DN
GSE2826 XID VS BTK KO BCELL DN	195	5	2.6	5	2.6	0	0	0.0191	<0.0001	0.0012	http://www.broadinstitute.org/gsea/msigdb/cards/GSE2826_XID_VS_BTK_KO_BCELL_DN
GSE17721 CPG VS GARDIQUIMOD 4H BMDM UP	197	5	2.5	5	2.5	0	0	0.0189	<0.0001	0.0012	http://www.broadinstitute.org/gsea/msigdb/cards/GSE17721_CPG_VS_GARDIQUIMOD_4H_BMDM_UP
GSE17721 PAM3CSK4 VS CPG 12H BMDM DN	197	5	2.5	5	2.5	0	0	0.0189	<0.0001	0.0012	http://www.broadinstitute.org/gsea/msigdb/cards/GSE17721_PAM3CSK4_VS_CPG_12H_BMDM_DN
GSE32423 CTRL VS IL7 IL4 MEMORY CD8 TCELL DN	198	5	2.5	5	2.5	0	0	0.0189	<0.0001	0.0012	http://www.broadinstitute.org/gsea/msigdb/cards/GSE32423_CTRL_VS_IL7_IL4_MEMORY_CD8_TCELL_DN
GSE19825 CD24LOW VS IL2RA HIGH DAY3 EFF CD8 TCELL UP	188	5	2.7	5	2.7	0	0	0.0196	<0.0001	0.0012	http://www.broadinstitute.org/gsea/msigdb/cards/GSE19825_CD24LOW_VS_IL2RA_HIGH_DAY3_EFF_CD8_TCELL_UP
GSE17721 LPS VS CPG 6H BMDM UP	189	5	2.6	5	2.6	0	0	0.0195	<0.0001	0.0012	http://www.broadinstitute.org/gsea/msigdb/cards/GSE17721_LPS_VS_CPG_6H_BMDM_UP
GSE1432 6H VS 24H IFNG MICROGLIA DN	193	5	2.6	5	2.6	0	0	0.0192	<0.0001	0.0012	http://www.broadinstitute.org/gsea/msigdb/cards/GSE1432_6H_VS_24H_IFNG_MICROGLIA_DN
GSE17721 0.5H VS 12H CPG BMDM DN	199	5	2.5	5	2.5	0	0	0.0188	<0.0001	0.0012	http://www.broadinstitute.org/gsea/msigdb/cards/GSE17721_0.5H_VS_12H_CPG_BMDM_DN
GSE17721 PAM3CSK4 VS CPG 24H BMDM DN	199	5	2.5	5	2.5	0	0	0.0188	<0.0001	0.0012	http://www.broadinstitute.org/gsea/msigdb/cards/GSE17721_PAM3CSK4_VS_CPG_24H_BMDM_DN
GSE9037 CTRL VS LPS 4H STIM BMDM DN	201	5	2.5	5	2.5	0	0	0.0187	0.0001	0.0014	http://www.broadinstitute.org/gsea/msigdb/cards/GSE9037_CTRL_VS_LPS_4H_STIM_BMDM_DN
GSE17721 PAM3CSK4 VS GADIQUIMOD 4H BMDM DN	194	5	2.6	5	2.6	0	0	0.0192	0.0001	0.0015	http://www.broadinstitute.org/gsea/msigdb/cards/GSE17721_PAM3CSK4_VS_GADIQUIMOD_4H_BMDM_DN
GSE27786 LIN NEG VS NKTCELL DN	193	5	2.6	5	2.6	0	0	0.0192	0.0001	0.0015	http://www.broadinstitute.org/gsea/msigdb/cards/GSE27786_LIN_NEG_VS_NKTCELL_DN
GSE3982 EOSINOPHIL VS DC UP	198	5	2.5	5	2.5	0	0	0.0189	0.0001	0.0015	http://www.broadinstitute.org/gsea/msigdb/cards/GSE3982_EOSINOPHIL_VS_DC_UP
GSE30083 SP2 VS SP4 THYMOCYTE DN	198	5	2.5	5	2.5	0	0	0.0189	0.0001	0.0016	http://www.broadinstitute.org/gsea/msigdb/cards/GSE30083_SP2_VS_SP4_THYMOCYTE_DN
GSE17721 0.5H VS 24H CPG BMDM DN	199	5	2.5	5	2.5	0	0	0.0188	0.0001	0.0016	http://www.broadinstitute.org/gsea/msigdb/cards/GSE17721_0.5H_VS_24H_CPG_BMDM_DN
GSE11864 CSF1 IFNG VS CSF1 PAM3CYS IN MAC UP	197	5	2.5	5	2.5	0	0	0.0189	0.0001	0.0017	http://www.broadinstitute.org/gsea/msigdb/cards/GSE11864_CSF1_IFNG_VS_CSF1_PAM3CYS_IN_MAC_UP
GSE17721 0.5H VS 4H CPG BMDM DN	200	5	2.5	5	2.5	0	0	0.0187	0.0002	0.0019	http://www.broadinstitute.org/gsea/msigdb/cards/GSE17721_0.5H_VS_4H_CPG_BMDM_DN
GSE17974 0H VS 0.5H IN VITRO ACT CD4 TCELL UP	189	4	2.1	4	2.1	0	0	0.0156	0.0006	0.0071	http://www.broadinstitute.org/gsea/msigdb/cards/GSE17974_0H_VS_0.5H_IN_VITRO_ACT_CD4_TCELL_UP
GSE9988 LOW LPS VS CTRL TREATED MONOCYTE UP	184	4	2.2	4	2.2	0	0	0.0159	0.0006	0.0073	http://www.broadinstitute.org/gsea/msigdb/cards/GSE9988_LOW_LPS_VS_CTRL_TREATED_MONOCYTE_UP
GSE6566 STRONG VS WEAK DC STIMULATED CD4 TCELL UP	177	4	2.3	4	2.3	0	0	0.0163	0.0007	0.0079	http://www.broadinstitute.org/gsea/msigdb/cards/GSE6566_STRONG_VS_WEAK_DC_STIMULATED_CD4_TCELL_UP
GSE29618 BCELL VS PDC DAY7 FLU VACCINE UP	184	4	2.2	4	2.2	0	0	0.0159	0.0007	0.0079	http://www.broadinstitute.org/gsea/msigdb/cards/GSE29618_BCELL_VS_PDC_DAY7_FLU_VACCINE_UP
GSE360 CTRL VS M TUBERCULOSIS MAC DN	185	4	2.2	4	2.2	0	0	0.0158	0.0007	0.0079	http://www.broadinstitute.org/gsea/msigdb/cards/GSE360_CTRL_VS_M_TUBERCULOSIS_MAC_DN
GSE9006 HEALTHY VS TYPE 1 DIABETES PBMC AT DX UP	190	4	2.1	4	2.1	0	0	0.0155	0.0007	0.0082	http://www.broadinstitute.org/gsea/msigdb/cards/GSE9006_HEALTHY_VS_TYPE_1_DIABETES_PBMC_AT_DX_UP
GSE20366 CD103 KLRG1 DP VS DN TREG UP	192	4	2.1	4	2.1	0	0	0.0154	0.0007	0.0082	http://www.broadinstitute.org/gsea/msigdb/cards/GSE20366_CD103_KLRG1_DP_VS_DN_TREG_UP
GSE26669 CTRL VS COSTIM BLOCK MLR CD8 TCELL UP	199	4	2	4	2	0	0	0.015	0.0007	0.0082	http://www.broadinstitute.org/gsea/msigdb/cards/GSE26669_CTRL_VS_COSTIM_BLOCK_MLR_CD8_TCELL_UP
GSE17974 0.5H VS 72H UNTREATED IN VITRO CD4 TCELL DN	193	4	2.1	4	2.1	0	0	0.0153	0.0007	0.0082	http://www.broadinstitute.org/gsea/msigdb/cards/GSE17974_0.5H_VS_72H_UNTREATED_IN_VITRO_CD4_TCELL_DN
GSE13411 SWITCHED MEMORY BCELL VS PLASMA CELL DN	199	4	2	4	2	0	0	0.015	0.0007	0.0082	http://www.broadinstitute.org/gsea/msigdb/cards/GSE13411_SWITCHED_MEMORY_BCELL_VS_PLASMA_CELL_DN
GSE9988 LPS VS CTRL TREATED MONOCYTE UP	185	4	2.2	4	2.2	0	0	0.0158	0.0008	0.0085	http://www.broadinstitute.org/gsea/msigdb/cards/GSE9988_LPS_VS_CTRL_TREATED_MONOCYTE_UP
GSE13738 TCR VS BYSTANDER ACTIVATED CD4 TCELL DN	186	4	2.2	4	2.2	0	0	0.0157	0.0008	0.0085	http://www.broadinstitute.org/gsea/msigdb/cards/GSE13738_TCR_VS_BYSTANDER_ACTIVATED_CD4_TCELL_DN
GSE360 L DONOVANI VS B MALAYI LOW DOSE DC UP	187	4	2.1	4	2.1	0	0	0.0157	0.0008	0.0085	http://www.broadinstitute.org/gsea/msigdb/cards/GSE360_L_DONOVANI_VS_B_MALAYI_LOW_DOSE_DC_UP
GSE37416 CTRL VS 24H F TULARENSIS LVS NEUTROPHIL UP	188	4	2.1	4	2.1	0	0	0.0156	0.0008	0.0085	http://www.broadinstitute.org/gsea/msigdb/cards/GSE37416_CTRL_VS_24H_F_TULARENSIS_LVS_NEUTROPHIL_UP
GSE24634 TEFF VS TCONV DAY3 IN CULTURE DN	188	4	2.1	4	2.1	0	0	0.0156	0.0008	0.0085	http://www.broadinstitute.org/gsea/msigdb/cards/GSE24634_TEFF_VS_TCONV_DAY3_IN_CULTURE_DN
GSE9988 LPS VS LPS AND ANTI TREM1 MONOCYTE UP	188	4	2.1	4	2.1	0	0	0.0156	0.0009	0.0085	http://www.broadinstitute.org/gsea/msigdb/cards/GSE9988_LPS_VS_LPS_AND_ANTI_TREM1_MONOCYTE_UP
GSE20151 CTRL VS FUSOBACT NUCLEATUM NEUTROPHIL UP	190	4	2.1	4	2.1	0	0	0.0155	0.0008	0.0085	http://www.broadinstitute.org/gsea/msigdb/cards/GSE20151_CTRL_VS_FUSOBACT_NUCLEATUM_NEUTROPHIL_UP
GSE29618 PDC VS MDC DAY7 FLU VACCINE DN	190	4	2.1	4	2.1	0	0	0.0155	0.0008	0.0085	http://www.broadinstitute.org/gsea/msigdb/cards/GSE29618_PDC_VS_MDC_DAY7_FLU_VACCINE_DN
GSE360 HIGH VS LOW DOSE B MALAYI MAC DN	190	4	2.1	4	2.1	0	0	0.0155	0.0008	0.0085	http://www.broadinstitute.org/gsea/msigdb/cards/GSE360_HIGH_VS_LOW_DOSE_B_MALAYI_MAC_DN
GSE17721 PAM3CSK4 VS CPG 16H BMDM DN	191	4	2.1	4	2.1	0	0	0.0154	0.0008	0.0085	http://www.broadinstitute.org/gsea/msigdb/cards/GSE17721_PAM3CSK4_VS_CPG_16H_BMDM_DN
GSE17721 POLYIC VS GARDIQUIMOD 2H BMDM UP	192	4	2.1	4	2.1	0	0	0.0154	0.0008	0.0085	http://www.broadinstitute.org/gsea/msigdb/cards/GSE17721_POLYIC_VS_GARDIQUIMOD_2H_BMDM_UP
GSE17721 LPS VS CPG 2H BMDM UP	191	4	2.1	4	2.1	0	0	0.0154	0.0008	0.0085	http://www.broadinstitute.org/gsea/msigdb/cards/GSE17721_LPS_VS_CPG_2H_BMDM_UP
GSE17721 PAM3CSK4 VS GADIQUIMOD 16H BMDM DN	191	4	2.1	4	2.1	0	0	0.0154	0.0008	0.0085	http://www.broadinstitute.org/gsea/msigdb/cards/GSE17721_PAM3CSK4_VS_GADIQUIMOD_16H_BMDM_DN
GSE22886 CD4 TCELL VS BCELL NAIVE UP	191	4	2.1	4	2.1	0	0	0.0154	0.0008	0.0085	http://www.broadinstitute.org/gsea/msigdb/cards/GSE22886_CD4_TCELL_VS_BCELL_NAIVE_UP
GSE360 L MAJOR VS B MALAYI HIGH DOSE DC UP	191	4	2.1	4	2.1	0	0	0.0154	0.0008	0.0085	http://www.broadinstitute.org/gsea/msigdb/cards/GSE360_L_MAJOR_VS_B_MALAYI_HIGH_DOSE_DC_UP
GSE3982 NEUTROPHIL VS BCELL UP	192	4	2.1	4	2.1	0	0	0.0154	0.0009	0.0085	http://www.broadinstitute.org/gsea/msigdb/cards/GSE3982_NEUTROPHIL_VS_BCELL_UP
GSE17721 CTRL VS PAM3CSK4 6H BMDM UP	194	4	2.1	4	2.1	0	0	0.0153	0.0008	0.0085	http://www.broadinstitute.org/gsea/msigdb/cards/GSE17721_CTRL_VS_PAM3CSK4_6H_BMDM_UP
GSE11057 NAIVE CD4 VS PBMC CD4 TCELL DN	193	4	2.1	4	2.1	0	0	0.0153	0.0008	0.0085	http://www.broadinstitute.org/gsea/msigdb/cards/GSE11057_NAIVE_CD4_VS_PBMC_CD4_TCELL_DN
GSE10239 NAIVE VS KLRG1HIGH EFF CD8 TCELL DN	193	4	2.1	4	2.1	0	0	0.0153	0.0009	0.0085	http://www.broadinstitute.org/gsea/msigdb/cards/GSE10239_NAIVE_VS_KLRG1HIGH_EFF_CD8_TCELL_DN
GSE36476 CTRL VS TSST ACT 16H MEMORY CD4 TCELL OLD DN	196	4	2	4	2	0	0	0.0152	0.0008	0.0085	http://www.broadinstitute.org/gsea/msigdb/cards/GSE36476_CTRL_VS_TSST_ACT_16H_MEMORY_CD4_TCELL_OLD_DN
GSE360 L DONOVANI VS B MALAYI HIGH DOSE MAC DN	195	4	2.1	4	2.1	0	0	0.0152	0.0008	0.0085	http://www.broadinstitute.org/gsea/msigdb/cards/GSE360_L_DONOVANI_VS_B_MALAYI_HIGH_DOSE_MAC_DN
GSE17721 CTRL VS LPS 12H BMDM DN	204	4	2	4	2	0	0	0.0147	0.0008	0.0085	http://www.broadinstitute.org/gsea/msigdb/cards/GSE17721_CTRL_VS_LPS_12H_BMDM_DN
GSE29618 MONOCYTE VS PDC DAY7 FLU VACCINE UP	194	4	2.1	4	2.1	0	0	0.0153	0.0009	0.0085	http://www.broadinstitute.org/gsea/msigdb/cards/GSE29618_MONOCYTE_VS_PDC_DAY7_FLU_VACCINE_UP
GSE16522 ANTI CD3CD28 STIM VS UNSTIM MEMORY CD8 TCELL DN	193	4	2.1	4	2.1	0	0	0.0153	0.0009	0.0085	http://www.broadinstitute.org/gsea/msigdb/cards/GSE16522_ANTI_CD3CD28_STIM_VS_UNSTIM_MEMORY_CD8_TCELL_DN
GSE17721 LPS VS POLYIC 2H BMDM UP	194	4	2.1	4	2.1	0	0	0.0153	0.0009	0.0085	http://www.broadinstitute.org/gsea/msigdb/cards/GSE17721_LPS_VS_POLYIC_2H_BMDM_UP
GSE339 CD8POS VS CD4CD8DN DC UP	201	4	2	4	2	0	0	0.0149	0.0009	0.0085	http://www.broadinstitute.org/gsea/msigdb/cards/GSE339_CD8POS_VS_CD4CD8DN_DC_UP
GSE29618 BCELL VS PDC UP	185	4	2.2	4	2.2	0	0	0.0158	0.0009	0.0086	http://www.broadinstitute.org/gsea/msigdb/cards/GSE29618_BCELL_VS_PDC_UP
GSE3982 DC VS NEUTROPHIL LPS STIM DN	188	4	2.1	4	2.1	0	0	0.0156	0.0009	0.0086	http://www.broadinstitute.org/gsea/msigdb/cards/GSE3982_DC_VS_NEUTROPHIL_LPS_STIM_DN
GSE10325 CD4 TCELL VS BCELL UP	188	4	2.1	4	2.1	0	0	0.0156	0.0009	0.0086	http://www.broadinstitute.org/gsea/msigdb/cards/GSE10325_CD4_TCELL_VS_BCELL_UP
GSE9006 1MONTH VS 4MONTH POST TYPE 1 DIABETES DX PBMC UP	189	4	2.1	4	2.1	0	0	0.0156	0.0009	0.0086	http://www.broadinstitute.org/gsea/msigdb/cards/GSE9006_1MONTH_VS_4MONTH_POST_TYPE_1_DIABETES_DX_PBMC_UP
GSE25087 FETAL VS ADULT TREG UP	190	4	2.1	4	2.1	0	0	0.0155	0.0009	0.0086	http://www.broadinstitute.org/gsea/msigdb/cards/GSE25087_FETAL_VS_ADULT_TREG_UP
GSE3982 MAST CELL VS NKCELL DN	192	4	2.1	4	2.1	0	0	0.0154	0.0009	0.0086	http://www.broadinstitute.org/gsea/msigdb/cards/GSE3982_MAST_CELL_VS_NKCELL_DN
GSE14308 TH2 VS NAIVE CD4 TCELL DN	192	4	2.1	4	2.1	0	0	0.0154	0.0009	0.0086	http://www.broadinstitute.org/gsea/msigdb/cards/GSE14308_TH2_VS_NAIVE_CD4_TCELL_DN
GSE24634 TEFF VS TCONV DAY7 IN CULTURE DN	193	4	2.1	4	2.1	0	0	0.0153	0.0009	0.0086	http://www.broadinstitute.org/gsea/msigdb/cards/GSE24634_TEFF_VS_TCONV_DAY7_IN_CULTURE_DN
GSE17721 12H VS 24H GARDIQUIMOD BMDM UP	193	4	2.1	4	2.1	0	0	0.0153	0.0009	0.0086	http://www.broadinstitute.org/gsea/msigdb/cards/GSE17721_12H_VS_24H_GARDIQUIMOD_BMDM_UP
GSE27786 LIN NEG VS CD8 TCELL DN	199	4	2	4	2	0	0	0.015	0.0009	0.0086	http://www.broadinstitute.org/gsea/msigdb/cards/GSE27786_LIN_NEG_VS_CD8_TCELL_DN
GSE22886 IGM MEMORY BCELL VS BLOOD PLASMA CELL DN	202	4	2	4	2	0	0	0.0148	0.0009	0.0086	http://www.broadinstitute.org/gsea/msigdb/cards/GSE22886_IGM_MEMORY_BCELL_VS_BLOOD_PLASMA_CELL_DN
GSE24142 EARLY THYMIC PROGENITOR VS DN3 THYMOCYTE FETAL UP	192	4	2.1	4	2.1	0	0	0.0154	0.0009	0.0086	http://www.broadinstitute.org/gsea/msigdb/cards/GSE24142_EARLY_THYMIC_PROGENITOR_VS_DN3_THYMOCYTE_FETAL_UP
GSE16522 ANTI CD3CD28 STIM VS UNSTIM NAIVE CD8 TCELL DN	197	4	2	4	2	0	0	0.0151	0.0009	0.0086	http://www.broadinstitute.org/gsea/msigdb/cards/GSE16522_ANTI_CD3CD28_STIM_VS_UNSTIM_NAIVE_CD8_TCELL_DN
GSE11864 UNTREATED VS CSF1 IFNG IN MAC DN	187	4	2.1	4	2.1	0	0	0.0157	0.001	0.0086	http://www.broadinstitute.org/gsea/msigdb/cards/GSE11864_UNTREATED_VS_CSF1_IFNG_IN_MAC_DN
GSE17721 LPS VS GARDIQUIMOD 2H BMDM UP	192	4	2.1	4	2.1	0	0	0.0154	0.001	0.0087	http://www.broadinstitute.org/gsea/msigdb/cards/GSE17721_LPS_VS_GARDIQUIMOD_2H_BMDM_UP
GSE17721 CTRL VS POLYIC 6H BMDM DN	194	4	2.1	4	2.1	0	0	0.0153	0.001	0.0087	http://www.broadinstitute.org/gsea/msigdb/cards/GSE17721_CTRL_VS_POLYIC_6H_BMDM_DN
GSE17721 0.5H VS 12H POLYIC BMDM DN	196	4	2	4	2	0	0	0.0152	0.001	0.0087	http://www.broadinstitute.org/gsea/msigdb/cards/GSE17721_0.5H_VS_12H_POLYIC_BMDM_DN
GSE3982 MAST CELL VS NEUTROPHIL DN	197	4	2	4	2	0	0	0.0151	0.001	0.0087	http://www.broadinstitute.org/gsea/msigdb/cards/GSE3982_MAST_CELL_VS_NEUTROPHIL_DN
GSE17721 LPS VS GARDIQUIMOD 24H BMDM UP	198	4	2	4	2	0	0	0.015	0.001	0.0087	http://www.broadinstitute.org/gsea/msigdb/cards/GSE17721_LPS_VS_GARDIQUIMOD_24H_BMDM_UP
GSE17721 LPS VS CPG 24H BMDM UP	200	4	2	4	2	0	0	0.0149	0.001	0.0087	http://www.broadinstitute.org/gsea/msigdb/cards/GSE17721_LPS_VS_CPG_24H_BMDM_UP
GSE39820 CTRL VS TGFBETA1 IL6 IL23A CD4 TCELL UP	186	4	2.2	4	2.2	0	0	0.0157	0.001	0.0089	http://www.broadinstitute.org/gsea/msigdb/cards/GSE39820_CTRL_VS_TGFBETA1_IL6_IL23A_CD4_TCELL_UP
GSE24634 TREG VS TCONV POST DAY3 IL4 CONVERSION DN	193	4	2.1	4	2.1	0	0	0.0153	0.001	0.0089	http://www.broadinstitute.org/gsea/msigdb/cards/GSE24634_TREG_VS_TCONV_POST_DAY3_IL4_CONVERSION_DN
GSE17721 LPS VS POLYIC 16H BMDM DN	197	4	2	4	2	0	0	0.0151	0.001	0.009	http://www.broadinstitute.org/gsea/msigdb/cards/GSE17721_LPS_VS_POLYIC_16H_BMDM_DN
GSE2197 CPG DNA VS UNTREATED IN DC UP	193	4	2.1	4	2.1	0	0	0.0153	0.001	0.009	http://www.broadinstitute.org/gsea/msigdb/cards/GSE2197_CPG_DNA_VS_UNTREATED_IN_DC_UP
GSE7460 TCONV VS TREG LN DN	194	4	2.1	4	2.1	0	0	0.0153	0.0011	0.0091	http://www.broadinstitute.org/gsea/msigdb/cards/GSE7460_TCONV_VS_TREG_LN_DN
GSE17721 POLYIC VS GARDIQUIMOD 4H BMDM UP	196	4	2	4	2	0	0	0.0152	0.0011	0.0091	http://www.broadinstitute.org/gsea/msigdb/cards/GSE17721_POLYIC_VS_GARDIQUIMOD_4H_BMDM_UP
GSE30083 SP1 VS SP3 THYMOCYTE DN	196	4	2	4	2	0	0	0.0152	0.0011	0.0091	http://www.broadinstitute.org/gsea/msigdb/cards/GSE30083_SP1_VS_SP3_THYMOCYTE_DN
GSE39820 IL1B IL6 VS IL1B IL6 IL23A TREATED CD4 TCELL UP	196	4	2	4	2	0	0	0.0152	0.0011	0.0091	http://www.broadinstitute.org/gsea/msigdb/cards/GSE39820_IL1B_IL6_VS_IL1B_IL6_IL23A_TREATED_CD4_TCELL_UP
GSE17721 LPS VS GARDIQUIMOD 6H BMDM UP	195	4	2.1	4	2.1	0	0	0.0152	0.0011	0.0091	http://www.broadinstitute.org/gsea/msigdb/cards/GSE17721_LPS_VS_GARDIQUIMOD_6H_BMDM_UP
GSE17721 CTRL VS POLYIC 12H BMDM DN	197	4	2	4	2	0	0	0.0151	0.0011	0.0091	http://www.broadinstitute.org/gsea/msigdb/cards/GSE17721_CTRL_VS_POLYIC_12H_BMDM_DN
GSE9037 CTRL VS LPS 1H STIM IRAK4 KO BMDM DN	189	4	2.1	4	2.1	0	0	0.0156	0.0011	0.0091	http://www.broadinstitute.org/gsea/msigdb/cards/GSE9037_CTRL_VS_LPS_1H_STIM_IRAK4_KO_BMDM_DN
GSE13484 12H VS 3H YF17D VACCINE STIM PBMC DN	196	4	2	4	2	0	0	0.0152	0.0011	0.0091	http://www.broadinstitute.org/gsea/msigdb/cards/GSE13484_12H_VS_3H_YF17D_VACCINE_STIM_PBMC_DN
GSE17721 LPS VS CPG 4H BMDM UP	197	4	2	4	2	0	0	0.0151	0.0011	0.0091	http://www.broadinstitute.org/gsea/msigdb/cards/GSE17721_LPS_VS_CPG_4H_BMDM_UP
GSE7852 LN VS THYMUS TREG UP	202	4	2	4	2	0	0	0.0148	0.0011	0.0091	http://www.broadinstitute.org/gsea/msigdb/cards/GSE7852_LN_VS_THYMUS_TREG_UP
GSE31082 DN VS CD4 SP THYMOCYTE DN	192	4	2.1	4	2.1	0	0	0.0154	0.0011	0.0092	http://www.broadinstitute.org/gsea/msigdb/cards/GSE31082_DN_VS_CD4_SP_THYMOCYTE_DN
GSE22886 CD8 VS CD4 NAIVE TCELL UP	204	4	2	4	2	0	0	0.0147	0.0011	0.0092	http://www.broadinstitute.org/gsea/msigdb/cards/GSE22886_CD8_VS_CD4_NAIVE_TCELL_UP
GSE32423 CTRL VS IL4 MEMORY CD8 TCELL DN	194	4	2.1	4	2.1	0	0	0.0153	0.0011	0.0092	http://www.broadinstitute.org/gsea/msigdb/cards/GSE32423_CTRL_VS_IL4_MEMORY_CD8_TCELL_DN
GSE10239 KLRG1INT VS KLRG1HIGH EFF CD8 TCELL DN	196	4	2	3	1.5	1	0.5	0.0152	0.0011	0.0092	http://www.broadinstitute.org/gsea/msigdb/cards/GSE10239_KLRG1INT_VS_KLRG1HIGH_EFF_CD8_TCELL_DN
GSE17721 POLYIC VS GARDIQUIMOD 16H BMDM UP	198	4	2	4	2	0	0	0.015	0.0011	0.0093	http://www.broadinstitute.org/gsea/msigdb/cards/GSE17721_POLYIC_VS_GARDIQUIMOD_16H_BMDM_UP
GSE17721 CTRL VS POLYIC 4H BMDM DN	196	4	2	4	2	0	0	0.0152	0.0012	0.0094	http://www.broadinstitute.org/gsea/msigdb/cards/GSE17721_CTRL_VS_POLYIC_4H_BMDM_DN
GSE20366 EX VIVO VS DEC205 CONVERSION NAIVE CD4 TCELL UP	194	4	2.1	4	2.1	0	0	0.0153	0.0012	0.0095	http://www.broadinstitute.org/gsea/msigdb/cards/GSE20366_EX_VIVO_VS_DEC205_CONVERSION_NAIVE_CD4_TCELL_UP
GSE31082 DN VS CD8 SP THYMOCYTE DN	197	4	2	4	2	0	0	0.0151	0.0012	0.0095	http://www.broadinstitute.org/gsea/msigdb/cards/GSE31082_DN_VS_CD8_SP_THYMOCYTE_DN

## Sheet: s8_bcl_d1_sdeg
Category ID	Category Genes #	Any-reg. SDEG #	Any-reg. SDEG %	Up-reg. SDEG #	Up-reg. SDEG %	Down-reg. SDEG #	Down-reg. SDEG %	Jaccard similarity coefficient	P	FDR	Link
GSE14000 UNSTIM VS 4H LPS DC TRANSLATED RNA DN	194	10	5.2	10	5.2	0	0	0.0505	<0.0001	0.0005	http://www.broadinstitute.org/gsea/msigdb/cards/GSE14000_UNSTIM_VS_4H_LPS_DC_TRANSLATED_RNA_DN
GSE13485 DAY1 VS DAY7 YF17D VACCINE PBMC DN	193	9	4.7	9	4.7	0	0	0.0455	<0.0001	0.0005	http://www.broadinstitute.org/gsea/msigdb/cards/GSE13485_DAY1_VS_DAY7_YF17D_VACCINE_PBMC_DN
GSE13485 CTRL VS DAY7 YF17D VACCINE PBMC DN	195	9	4.6	9	4.6	0	0	0.045	<0.0001	0.0005	http://www.broadinstitute.org/gsea/msigdb/cards/GSE13485_CTRL_VS_DAY7_YF17D_VACCINE_PBMC_DN
GSE18791 CTRL VS NEWCASTLE VIRUS DC 8H DN	189	8	4.2	8	4.2	0	0	0.041	<0.0001	0.0005	http://www.broadinstitute.org/gsea/msigdb/cards/GSE18791_CTRL_VS_NEWCASTLE_VIRUS_DC_8H_DN
GSE18791 UNSTIM VS NEWCATSLE VIRUS DC 6H DN	192	8	4.2	8	4.2	0	0	0.0404	<0.0001	0.0005	http://www.broadinstitute.org/gsea/msigdb/cards/GSE18791_UNSTIM_VS_NEWCATSLE_VIRUS_DC_6H_DN
GSE14000 UNSTIM VS 4H LPS DC DN	199	8	4	8	4	0	0	0.039	<0.0001	0.0005	http://www.broadinstitute.org/gsea/msigdb/cards/GSE14000_UNSTIM_VS_4H_LPS_DC_DN
GSE17974 IL4 AND ANTI IL12 VS UNTREATED 72H ACT CD4 TCELL DN	190	7	3.7	7	3.7	0	0	0.0355	<0.0001	0.0005	http://www.broadinstitute.org/gsea/msigdb/cards/GSE17974_IL4_AND_ANTI_IL12_VS_UNTREATED_72H_ACT_CD4_TCELL_DN
GSE18791 UNSTIM VS NEWCATSLE VIRUS DC 10H DN	190	7	3.7	7	3.7	0	0	0.0355	<0.0001	0.0005	http://www.broadinstitute.org/gsea/msigdb/cards/GSE18791_UNSTIM_VS_NEWCATSLE_VIRUS_DC_10H_DN
GSE18791 UNSTIM VS NEWCATSLE VIRUS DC 18H DN	191	7	3.7	7	3.7	0	0	0.0354	<0.0001	0.0005	http://www.broadinstitute.org/gsea/msigdb/cards/GSE18791_UNSTIM_VS_NEWCATSLE_VIRUS_DC_18H_DN
GSE18791 CTRL VS NEWCASTLE VIRUS DC 6H DN	192	7	3.6	7	3.6	0	0	0.0352	<0.0001	0.0005	http://www.broadinstitute.org/gsea/msigdb/cards/GSE18791_CTRL_VS_NEWCASTLE_VIRUS_DC_6H_DN
GSE13485 CTRL VS DAY3 YF17D VACCINE PBMC DN	193	7	3.6	7	3.6	0	0	0.035	<0.0001	0.0005	http://www.broadinstitute.org/gsea/msigdb/cards/GSE13485_CTRL_VS_DAY3_YF17D_VACCINE_PBMC_DN
GSE13485 DAY3 VS DAY7 YF17D VACCINE PBMC DN	205	7	3.4	7	3.4	0	0	0.033	<0.0001	0.0005	http://www.broadinstitute.org/gsea/msigdb/cards/GSE13485_DAY3_VS_DAY7_YF17D_VACCINE_PBMC_DN
GSE18791 CTRL VS NEWCASTLE VIRUS DC 18H DN	183	6	3.3	6	3.3	0	0	0.0314	<0.0001	0.0005	http://www.broadinstitute.org/gsea/msigdb/cards/GSE18791_CTRL_VS_NEWCASTLE_VIRUS_DC_18H_DN
GSE2706 2H VS 8H R848 STIM DC DN	186	6	3.2	6	3.2	0	0	0.0309	<0.0001	0.0005	http://www.broadinstitute.org/gsea/msigdb/cards/GSE2706_2H_VS_8H_R848_STIM_DC_DN
GSE24634 IL4 VS CTRL TREATED NAIVE CD4 TCELL DAY3 DN	189	6	3.2	6	3.2	0	0	0.0305	<0.0001	0.0005	http://www.broadinstitute.org/gsea/msigdb/cards/GSE24634_IL4_VS_CTRL_TREATED_NAIVE_CD4_TCELL_DAY3_DN
GSE13485 DAY1 VS DAY3 YF17D VACCINE PBMC DN	190	6	3.2	6	3.2	0	0	0.0303	<0.0001	0.0005	http://www.broadinstitute.org/gsea/msigdb/cards/GSE13485_DAY1_VS_DAY3_YF17D_VACCINE_PBMC_DN
GSE13485 DAY7 VS DAY21 YF17D VACCINE PBMC UP	192	6	3.1	6	3.1	0	0	0.03	<0.0001	0.0005	http://www.broadinstitute.org/gsea/msigdb/cards/GSE13485_DAY7_VS_DAY21_YF17D_VACCINE_PBMC_UP
GSE13485 PRE VS POST YF17D VACCINATION PBMC DN	192	6	3.1	6	3.1	0	0	0.03	<0.0001	0.0005	http://www.broadinstitute.org/gsea/msigdb/cards/GSE13485_PRE_VS_POST_YF17D_VACCINATION_PBMC_DN
GSE1432 CTRL VS IFNG 24H MICROGLIA DN	200	6	3	6	3	0	0	0.0288	<0.0001	0.0005	http://www.broadinstitute.org/gsea/msigdb/cards/GSE1432_CTRL_VS_IFNG_24H_MICROGLIA_DN
GSE18791 CTRL VS NEWCASTLE VIRUS DC 14H DN	186	5	2.7	5	2.7	0	0	0.0256	<0.0001	0.0005	http://www.broadinstitute.org/gsea/msigdb/cards/GSE18791_CTRL_VS_NEWCASTLE_VIRUS_DC_14H_DN
GSE2706 UNSTIM VS 8H R848 DC DN	186	5	2.7	5	2.7	0	0	0.0256	<0.0001	0.0005	http://www.broadinstitute.org/gsea/msigdb/cards/GSE2706_UNSTIM_VS_8H_R848_DC_DN
GSE17974 IL4 AND ANTI IL12 VS UNTREATED 48H ACT CD4 TCELL DN	188	5	2.7	5	2.7	0	0	0.0254	<0.0001	0.0005	http://www.broadinstitute.org/gsea/msigdb/cards/GSE17974_IL4_AND_ANTI_IL12_VS_UNTREATED_48H_ACT_CD4_TCELL_DN
GSE18791 CTRL VS NEWCASTLE VIRUS DC 16H DN	188	5	2.7	5	2.7	0	0	0.0254	<0.0001	0.0005	http://www.broadinstitute.org/gsea/msigdb/cards/GSE18791_CTRL_VS_NEWCASTLE_VIRUS_DC_16H_DN
GSE2706 2H VS 8H LPS STIM DC DN	189	5	2.6	5	2.6	0	0	0.0253	<0.0001	0.0005	http://www.broadinstitute.org/gsea/msigdb/cards/GSE2706_2H_VS_8H_LPS_STIM_DC_DN
GSE16755 CTRL VS IFNA TREATED MAC DN	193	5	2.6	5	2.6	0	0	0.0248	<0.0001	0.0005	http://www.broadinstitute.org/gsea/msigdb/cards/GSE16755_CTRL_VS_IFNA_TREATED_MAC_DN
GSE18791 CTRL VS NEWCASTLE VIRUS DC 10H DN	193	5	2.6	5	2.6	0	0	0.0248	<0.0001	0.0005	http://www.broadinstitute.org/gsea/msigdb/cards/GSE18791_CTRL_VS_NEWCASTLE_VIRUS_DC_10H_DN
GSE24026 PD1 LIGATION VS CTRL IN ACT TCELL LINE UP	193	5	2.6	5	2.6	0	0	0.0248	<0.0001	0.0005	http://www.broadinstitute.org/gsea/msigdb/cards/GSE24026_PD1_LIGATION_VS_CTRL_IN_ACT_TCELL_LINE_UP
GSE24634 IL4 VS CTRL TREATED NAIVE CD4 TCELL DAY10 DN	193	5	2.6	5	2.6	0	0	0.0248	<0.0001	0.0005	http://www.broadinstitute.org/gsea/msigdb/cards/GSE24634_IL4_VS_CTRL_TREATED_NAIVE_CD4_TCELL_DAY10_DN
GSE13484 UNSTIM VS YF17D VACCINE STIM PBMC DN	198	5	2.5	5	2.5	0	0	0.0242	<0.0001	0.0005	http://www.broadinstitute.org/gsea/msigdb/cards/GSE13484_UNSTIM_VS_YF17D_VACCINE_STIM_PBMC_DN
GSE1432 CTRL VS IFNG 6H MICROGLIA DN	198	5	2.5	5	2.5	0	0	0.0242	<0.0001	0.0005	http://www.broadinstitute.org/gsea/msigdb/cards/GSE1432_CTRL_VS_IFNG_6H_MICROGLIA_DN
GSE18791 CTRL VS NEWCASTLE VIRUS DC 12H DN	203	5	2.5	5	2.5	0	0	0.0236	<0.0001	0.0005	http://www.broadinstitute.org/gsea/msigdb/cards/GSE18791_CTRL_VS_NEWCASTLE_VIRUS_DC_12H_DN
GSE2706 R848 VS LPS 2H STIM DC DN	176	4	2.3	4	2.3	0	0	0.0215	<0.0001	0.0005	http://www.broadinstitute.org/gsea/msigdb/cards/GSE2706_R848_VS_LPS_2H_STIM_DC_DN
GSE2706 R848 VS R848 AND LPS 2H STIM DC DN	181	4	2.2	4	2.2	0	0	0.0209	<0.0001	0.0005	http://www.broadinstitute.org/gsea/msigdb/cards/GSE2706_R848_VS_R848_AND_LPS_2H_STIM_DC_DN
GSE360 L DONOVANI VS M TUBERCULOSIS MAC DN	193	4	2.1	4	2.1	0	0	0.0197	<0.0001	0.0005	http://www.broadinstitute.org/gsea/msigdb/cards/GSE360_L_DONOVANI_VS_M_TUBERCULOSIS_MAC_DN
GSE7460 TREG VS TCONV ACT UP	194	4	2.1	4	2.1	0	0	0.0196	<0.0001	0.0005	http://www.broadinstitute.org/gsea/msigdb/cards/GSE7460_TREG_VS_TCONV_ACT_UP
GSE3337 CTRL VS 4H IFNG IN CD8POS DC DN	195	4	2.1	4	2.1	0	0	0.0195	<0.0001	0.0005	http://www.broadinstitute.org/gsea/msigdb/cards/GSE3337_CTRL_VS_4H_IFNG_IN_CD8POS_DC_DN
GSE10325 BCELL VS LUPUS BCELL DN	196	4	2	4	2	0	0	0.0194	<0.0001	0.0005	http://www.broadinstitute.org/gsea/msigdb/cards/GSE10325_BCELL_VS_LUPUS_BCELL_DN
GSE10325 MYELOID VS LUPUS MYELOID DN	197	4	2	4	2	0	0	0.0193	<0.0001	0.0005	http://www.broadinstitute.org/gsea/msigdb/cards/GSE10325_MYELOID_VS_LUPUS_MYELOID_DN
GSE1432 1H VS 6H IFNG MICROGLIA DN	198	4	2	4	2	0	0	0.0192	<0.0001	0.0005	http://www.broadinstitute.org/gsea/msigdb/cards/GSE1432_1H_VS_6H_IFNG_MICROGLIA_DN
GSE1432 1H VS 24H IFNG MICROGLIA DN	200	4	2	4	2	0	0	0.019	<0.0001	0.0005	http://www.broadinstitute.org/gsea/msigdb/cards/GSE1432_1H_VS_24H_IFNG_MICROGLIA_DN
GSE16522 MEMORY VS NAIVE ANTI CD3CD28 STIM CD8 TCELL DN	200	4	2	4	2	0	0	0.019	<0.0001	0.0005	http://www.broadinstitute.org/gsea/msigdb/cards/GSE16522_MEMORY_VS_NAIVE_ANTI_CD3CD28_STIM_CD8_TCELL_DN
GSE17721 LPS VS CPG 24H BMDM UP	200	4	2	4	2	0	0	0.019	<0.0001	0.0005	http://www.broadinstitute.org/gsea/msigdb/cards/GSE17721_LPS_VS_CPG_24H_BMDM_UP
GSE17974 IL4 AND ANTI IL12 VS UNTREATED 6H ACT CD4 TCELL DN	185	3	1.6	3	1.6	0	0	0.0153	<0.0001	0.0008	http://www.broadinstitute.org/gsea/msigdb/cards/GSE17974_IL4_AND_ANTI_IL12_VS_UNTREATED_6H_ACT_CD4_TCELL_DN
GSE17721 PAM3CSK4 VS CPG 16H BMDM DN	191	3	1.6	3	1.6	0	0	0.0149	<0.0001	0.0008	http://www.broadinstitute.org/gsea/msigdb/cards/GSE17721_PAM3CSK4_VS_CPG_16H_BMDM_DN
GSE360 LOW DOSE B MALAYI VS M TUBERCULOSIS MAC DN	191	3	1.6	3	1.6	0	0	0.0149	<0.0001	0.0008	http://www.broadinstitute.org/gsea/msigdb/cards/GSE360_LOW_DOSE_B_MALAYI_VS_M_TUBERCULOSIS_MAC_DN
GSE14000 UNSTIM VS 16H LPS DC TRANSLATED RNA DN	192	3	1.6	3	1.6	0	0	0.0148	<0.0001	0.0008	http://www.broadinstitute.org/gsea/msigdb/cards/GSE14000_UNSTIM_VS_16H_LPS_DC_TRANSLATED_RNA_DN
GSE1432 CTRL VS IFNG 1H MICROGLIA DN	192	3	1.6	3	1.6	0	0	0.0148	<0.0001	0.0008	http://www.broadinstitute.org/gsea/msigdb/cards/GSE1432_CTRL_VS_IFNG_1H_MICROGLIA_DN
GSE24634 IL4 VS CTRL TREATED NAIVE CD4 TCELL DAY5 DN	191	3	1.6	3	1.6	0	0	0.0149	<0.0001	0.0012	http://www.broadinstitute.org/gsea/msigdb/cards/GSE24634_IL4_VS_CTRL_TREATED_NAIVE_CD4_TCELL_DAY5_DN
GSE11864 CSF1 IFNG VS CSF1 PAM3CYS IN MAC UP	197	3	1.5	3	1.5	0	0	0.0144	<0.0001	0.0012	http://www.broadinstitute.org/gsea/msigdb/cards/GSE11864_CSF1_IFNG_VS_CSF1_PAM3CYS_IN_MAC_UP
GSE17974 IL4 AND ANTI IL12 VS UNTREATED 12H ACT CD4 TCELL DN	176	3	1.7	3	1.7	0	0	0.016	<0.0001	0.0014	http://www.broadinstitute.org/gsea/msigdb/cards/GSE17974_IL4_AND_ANTI_IL12_VS_UNTREATED_12H_ACT_CD4_TCELL_DN
GSE17721 PAM3CSK4 VS CPG 4H BMDM DN	190	3	1.6	3	1.6	0	0	0.0149	<0.0001	0.0014	http://www.broadinstitute.org/gsea/msigdb/cards/GSE17721_PAM3CSK4_VS_CPG_4H_BMDM_DN
GSE360 HIGH DOSE B MALAYI VS M TUBERCULOSIS DC DN	191	3	1.6	3	1.6	0	0	0.0149	<0.0001	0.0014	http://www.broadinstitute.org/gsea/msigdb/cards/GSE360_HIGH_DOSE_B_MALAYI_VS_M_TUBERCULOSIS_DC_DN
GSE10325 CD4 TCELL VS LUPUS CD4 TCELL DN	193	3	1.6	3	1.6	0	0	0.0147	<0.0001	0.0014	http://www.broadinstitute.org/gsea/msigdb/cards/GSE10325_CD4_TCELL_VS_LUPUS_CD4_TCELL_DN
GSE1448 CTRL VS ANTI VBETA5 DP THYMOCYTE DN	194	3	1.5	3	1.5	0	0	0.0146	<0.0001	0.0014	http://www.broadinstitute.org/gsea/msigdb/cards/GSE1448_CTRL_VS_ANTI_VBETA5_DP_THYMOCYTE_DN
GSE17721 LPS VS CPG 4H BMDM UP	197	3	1.5	3	1.5	0	0	0.0144	<0.0001	0.0014	http://www.broadinstitute.org/gsea/msigdb/cards/GSE17721_LPS_VS_CPG_4H_BMDM_UP
GSE22886 CTRL VS LPS 24H DC DN	216	3	1.4	3	1.4	0	0	0.0132	<0.0001	0.0014	http://www.broadinstitute.org/gsea/msigdb/cards/GSE22886_CTRL_VS_LPS_24H_DC_DN
GSE6269 FLU VS STREP PNEUMO INF PBMC UP	165	3	1.8	3	1.8	0	0	0.017	<0.0001	0.0016	http://www.broadinstitute.org/gsea/msigdb/cards/GSE6269_FLU_VS_STREP_PNEUMO_INF_PBMC_UP
GSE18791 CTRL VS NEWCASTLE VIRUS DC 4H DN	184	3	1.6	3	1.6	0	0	0.0154	<0.0001	0.0016	http://www.broadinstitute.org/gsea/msigdb/cards/GSE18791_CTRL_VS_NEWCASTLE_VIRUS_DC_4H_DN
GSE360 T GONDII VS M TUBERCULOSIS MAC DN	194	3	1.5	3	1.5	0	0	0.0146	<0.0001	0.0016	http://www.broadinstitute.org/gsea/msigdb/cards/GSE360_T_GONDII_VS_M_TUBERCULOSIS_MAC_DN
GSE1460 DP VS CD4 THYMOCYTE DN	197	3	1.5	3	1.5	0	0	0.0144	<0.0001	0.0016	http://www.broadinstitute.org/gsea/msigdb/cards/GSE1460_DP_VS_CD4_THYMOCYTE_DN
GSE360 HIGH DOSE B MALAYI VS M TUBERCULOSIS MAC DN	205	3	1.5	3	1.5	0	0	0.0139	<0.0001	0.0016	http://www.broadinstitute.org/gsea/msigdb/cards/GSE360_HIGH_DOSE_B_MALAYI_VS_M_TUBERCULOSIS_MAC_DN
GSE2706 LPS VS R848 AND LPS 8H STIM DC UP	184	3	1.6	3	1.6	0	0	0.0154	<0.0001	0.0017	http://www.broadinstitute.org/gsea/msigdb/cards/GSE2706_LPS_VS_R848_AND_LPS_8H_STIM_DC_UP
GSE7460 CD8 TCELL VS CD4 TCELL ACT UP	192	3	1.6	3	1.6	0	0	0.0148	<0.0001	0.0017	http://www.broadinstitute.org/gsea/msigdb/cards/GSE7460_CD8_TCELL_VS_CD4_TCELL_ACT_UP
GSE3337 CTRL VS 16H IFNG IN CD8POS DC DN	193	3	1.6	3	1.6	0	0	0.0147	<0.0001	0.0017	http://www.broadinstitute.org/gsea/msigdb/cards/GSE3337_CTRL_VS_16H_IFNG_IN_CD8POS_DC_DN
GSE17721 CTRL VS POLYIC 6H BMDM DN	194	3	1.5	3	1.5	0	0	0.0146	<0.0001	0.0017	http://www.broadinstitute.org/gsea/msigdb/cards/GSE17721_CTRL_VS_POLYIC_6H_BMDM_DN
GSE17721 CTRL VS POLYIC 12H BMDM DN	197	3	1.5	3	1.5	0	0	0.0144	<0.0001	0.0017	http://www.broadinstitute.org/gsea/msigdb/cards/GSE17721_CTRL_VS_POLYIC_12H_BMDM_DN
GSE17721 PAM3CSK4 VS CPG 12H BMDM DN	197	3	1.5	3	1.5	0	0	0.0144	<0.0001	0.0017	http://www.broadinstitute.org/gsea/msigdb/cards/GSE17721_PAM3CSK4_VS_CPG_12H_BMDM_DN
GSE24081 CONTROLLER VS PROGRESSOR HIV SPECIFIC CD8 TCELL DN	184	3	1.6	3	1.6	0	0	0.0154	<0.0001	0.0019	http://www.broadinstitute.org/gsea/msigdb/cards/GSE24081_CONTROLLER_VS_PROGRESSOR_HIV_SPECIFIC_CD8_TCELL_DN
GSE17721 0.5H VS 12H POLYIC BMDM DN	196	3	1.5	3	1.5	0	0	0.0145	<0.0001	0.0019	http://www.broadinstitute.org/gsea/msigdb/cards/GSE17721_0.5H_VS_12H_POLYIC_BMDM_DN
GSE20366 EX VIVO VS DEC205 CONVERSION NAIVE CD4 TCELL UP	194	3	1.5	3	1.5	0	0	0.0146	<0.0001	0.0024	http://www.broadinstitute.org/gsea/msigdb/cards/GSE20366_EX_VIVO_VS_DEC205_CONVERSION_NAIVE_CD4_TCELL_UP
GSE2706 2H VS 8H R848 AND LPS STIM DC DN	197	3	1.5	3	1.5	0	0	0.0144	<0.0001	0.0024	http://www.broadinstitute.org/gsea/msigdb/cards/GSE2706_2H_VS_8H_R848_AND_LPS_STIM_DC_DN

## Sheet: s8_dnc_d1_sdeg
Category ID	Category Genes #	Any-reg. SDEG #	Any-reg. SDEG %	Up-reg. SDEG #	Up-reg. SDEG %	Down-reg. SDEG #	Down-reg. SDEG %	Jaccard similarity coefficient	P	FDR	Link
GSE13485 CTRL VS DAY7 YF17D VACCINE PBMC DN	195	60	30.8	59	30.3	1	0.5	0.1863	<0.0001	0.0001	http://www.broadinstitute.org/gsea/msigdb/cards/GSE13485_CTRL_VS_DAY7_YF17D_VACCINE_PBMC_DN
GSE13485 DAY1 VS DAY7 YF17D VACCINE PBMC DN	193	47	24.4	47	24.4	0	0	0.1411	<0.0001	0.0001	http://www.broadinstitute.org/gsea/msigdb/cards/GSE13485_DAY1_VS_DAY7_YF17D_VACCINE_PBMC_DN
GSE18791 CTRL VS NEWCASTLE VIRUS DC 8H DN	189	46	24.3	46	24.3	0	0	0.1394	<0.0001	0.0001	http://www.broadinstitute.org/gsea/msigdb/cards/GSE18791_CTRL_VS_NEWCASTLE_VIRUS_DC_8H_DN
GSE1432 CTRL VS IFNG 24H MICROGLIA DN	200	47	23.5	47	23.5	0	0	0.1382	<0.0001	0.0001	http://www.broadinstitute.org/gsea/msigdb/cards/GSE1432_CTRL_VS_IFNG_24H_MICROGLIA_DN
GSE13485 DAY3 VS DAY7 YF17D VACCINE PBMC DN	205	47	22.9	47	22.9	0	0	0.1362	<0.0001	0.0001	http://www.broadinstitute.org/gsea/msigdb/cards/GSE13485_DAY3_VS_DAY7_YF17D_VACCINE_PBMC_DN
GSE13484 UNSTIM VS YF17D VACCINE STIM PBMC DN	198	44	22.2	44	22.2	0	0	0.129	<0.0001	0.0001	http://www.broadinstitute.org/gsea/msigdb/cards/GSE13484_UNSTIM_VS_YF17D_VACCINE_STIM_PBMC_DN
GSE13485 PRE VS POST YF17D VACCINATION PBMC DN	192	43	22.4	43	22.4	0	0	0.128	<0.0001	0.0001	http://www.broadinstitute.org/gsea/msigdb/cards/GSE13485_PRE_VS_POST_YF17D_VACCINATION_PBMC_DN
GSE18791 UNSTIM VS NEWCATSLE VIRUS DC 6H DN	192	43	22.4	43	22.4	0	0	0.128	<0.0001	0.0001	http://www.broadinstitute.org/gsea/msigdb/cards/GSE18791_UNSTIM_VS_NEWCATSLE_VIRUS_DC_6H_DN
GSE14000 UNSTIM VS 4H LPS DC DN	199	43	21.6	43	21.6	0	0	0.1254	<0.0001	0.0001	http://www.broadinstitute.org/gsea/msigdb/cards/GSE14000_UNSTIM_VS_4H_LPS_DC_DN
GSE13485 CTRL VS DAY3 YF17D VACCINE PBMC DN	193	42	21.8	42	21.8	0	0	0.1243	<0.0001	0.0001	http://www.broadinstitute.org/gsea/msigdb/cards/GSE13485_CTRL_VS_DAY3_YF17D_VACCINE_PBMC_DN
GSE1432 CTRL VS IFNG 6H MICROGLIA DN	198	40	20.2	40	20.2	0	0	0.1159	<0.0001	0.0001	http://www.broadinstitute.org/gsea/msigdb/cards/GSE1432_CTRL_VS_IFNG_6H_MICROGLIA_DN
GSE18791 UNSTIM VS NEWCATSLE VIRUS DC 10H DN	190	39	20.5	39	20.5	0	0	0.1154	<0.0001	0.0001	http://www.broadinstitute.org/gsea/msigdb/cards/GSE18791_UNSTIM_VS_NEWCATSLE_VIRUS_DC_10H_DN
GSE10325 MYELOID VS LUPUS MYELOID DN	197	39	19.8	39	19.8	0	0	0.113	<0.0001	0.0001	http://www.broadinstitute.org/gsea/msigdb/cards/GSE10325_MYELOID_VS_LUPUS_MYELOID_DN
GSE14000 UNSTIM VS 4H LPS DC TRANSLATED RNA DN	194	38	19.6	38	19.6	0	0	0.1108	<0.0001	0.0001	http://www.broadinstitute.org/gsea/msigdb/cards/GSE14000_UNSTIM_VS_4H_LPS_DC_TRANSLATED_RNA_DN
GSE18791 CTRL VS NEWCASTLE VIRUS DC 4H DN	184	36	19.6	35	19	1	0.5	0.1075	<0.0001	0.0001	http://www.broadinstitute.org/gsea/msigdb/cards/GSE18791_CTRL_VS_NEWCASTLE_VIRUS_DC_4H_DN
GSE18791 CTRL VS NEWCASTLE VIRUS DC 6H DN	192	36	18.8	36	18.8	0	0	0.105	<0.0001	0.0001	http://www.broadinstitute.org/gsea/msigdb/cards/GSE18791_CTRL_VS_NEWCASTLE_VIRUS_DC_6H_DN
GSE24634 IL4 VS CTRL TREATED NAIVE CD4 TCELL DAY3 DN	189	35	18.5	34	18	1	0.5	0.1026	<0.0001	0.0001	http://www.broadinstitute.org/gsea/msigdb/cards/GSE24634_IL4_VS_CTRL_TREATED_NAIVE_CD4_TCELL_DAY3_DN
GSE18791 CTRL VS NEWCASTLE VIRUS DC 10H DN	193	35	18.1	35	18.1	0	0	0.1014	<0.0001	0.0001	http://www.broadinstitute.org/gsea/msigdb/cards/GSE18791_CTRL_VS_NEWCASTLE_VIRUS_DC_10H_DN
GSE1432 1H VS 6H IFNG MICROGLIA DN	198	35	17.7	35	17.7	0	0	0.1	<0.0001	0.0001	http://www.broadinstitute.org/gsea/msigdb/cards/GSE1432_1H_VS_6H_IFNG_MICROGLIA_DN
GSE1432 1H VS 24H IFNG MICROGLIA DN	200	35	17.5	35	17.5	0	0	0.0994	<0.0001	0.0001	http://www.broadinstitute.org/gsea/msigdb/cards/GSE1432_1H_VS_24H_IFNG_MICROGLIA_DN
GSE10325 CD4 TCELL VS LUPUS CD4 TCELL DN	193	34	17.6	34	17.6	0	0	0.0983	<0.0001	0.0001	http://www.broadinstitute.org/gsea/msigdb/cards/GSE10325_CD4_TCELL_VS_LUPUS_CD4_TCELL_DN
GSE22886 CTRL VS LPS 24H DC DN	216	36	16.7	36	16.7	0	0	0.0981	<0.0001	0.0001	http://www.broadinstitute.org/gsea/msigdb/cards/GSE22886_CTRL_VS_LPS_24H_DC_DN
GSE18791 UNSTIM VS NEWCATSLE VIRUS DC 18H DN	191	32	16.8	31	16.2	1	0.5	0.0925	<0.0001	0.0001	http://www.broadinstitute.org/gsea/msigdb/cards/GSE18791_UNSTIM_VS_NEWCATSLE_VIRUS_DC_18H_DN
GSE18791 CTRL VS NEWCASTLE VIRUS DC 12H DN	203	32	15.8	32	15.8	0	0	0.0894	<0.0001	0.0001	http://www.broadinstitute.org/gsea/msigdb/cards/GSE18791_CTRL_VS_NEWCASTLE_VIRUS_DC_12H_DN
GSE10325 BCELL VS LUPUS BCELL DN	196	31	15.8	31	15.8	0	0	0.0881	<0.0001	0.0001	http://www.broadinstitute.org/gsea/msigdb/cards/GSE10325_BCELL_VS_LUPUS_BCELL_DN
GSE34205 HEALTHY VS FLU INF INFANT PBMC DN	201	31	15.4	30	14.9	1	0.5	0.0868	<0.0001	0.0001	http://www.broadinstitute.org/gsea/msigdb/cards/GSE34205_HEALTHY_VS_FLU_INF_INFANT_PBMC_DN
GSE13485 DAY7 VS DAY21 YF17D VACCINE PBMC UP	192	30	15.6	30	15.6	0	0	0.086	<0.0001	0.0001	http://www.broadinstitute.org/gsea/msigdb/cards/GSE13485_DAY7_VS_DAY21_YF17D_VACCINE_PBMC_UP
GSE2706 UNSTIM VS 8H R848 DC DN	186	29	15.6	29	15.6	0	0	0.0843	<0.0001	0.0001	http://www.broadinstitute.org/gsea/msigdb/cards/GSE2706_UNSTIM_VS_8H_R848_DC_DN
GSE18791 CTRL VS NEWCASTLE VIRUS DC 16H DN	188	29	15.4	29	15.4	0	0	0.0838	<0.0001	0.0001	http://www.broadinstitute.org/gsea/msigdb/cards/GSE18791_CTRL_VS_NEWCASTLE_VIRUS_DC_16H_DN
GSE16755 CTRL VS IFNA TREATED MAC DN	193	29	15	28	14.5	1	0.5	0.0826	<0.0001	0.0001	http://www.broadinstitute.org/gsea/msigdb/cards/GSE16755_CTRL_VS_IFNA_TREATED_MAC_DN
GSE24634 IL4 VS CTRL TREATED NAIVE CD4 TCELL DAY5 DN	191	28	14.7	27	14.1	1	0.5	0.08	<0.0001	0.0001	http://www.broadinstitute.org/gsea/msigdb/cards/GSE24634_IL4_VS_CTRL_TREATED_NAIVE_CD4_TCELL_DAY5_DN
GSE18791 CTRL VS NEWCASTLE VIRUS DC 14H DN	186	27	14.5	27	14.5	0	0	0.078	<0.0001	0.0001	http://www.broadinstitute.org/gsea/msigdb/cards/GSE18791_CTRL_VS_NEWCASTLE_VIRUS_DC_14H_DN
GSE2706 2H VS 8H R848 STIM DC DN	186	25	13.4	25	13.4	0	0	0.0718	<0.0001	0.0001	http://www.broadinstitute.org/gsea/msigdb/cards/GSE2706_2H_VS_8H_R848_STIM_DC_DN
GSE14000 UNSTIM VS 16H LPS DC TRANSLATED RNA DN	192	25	13	25	13	0	0	0.0706	<0.0001	0.0001	http://www.broadinstitute.org/gsea/msigdb/cards/GSE14000_UNSTIM_VS_16H_LPS_DC_TRANSLATED_RNA_DN
GSE6269 FLU VS STREP PNEUMO INF PBMC UP	165	23	13.9	23	13.9	0	0	0.0699	<0.0001	0.0001	http://www.broadinstitute.org/gsea/msigdb/cards/GSE6269_FLU_VS_STREP_PNEUMO_INF_PBMC_UP
GSE2706 2H VS 8H LPS STIM DC DN	189	23	12.2	23	12.2	0	0	0.0652	<0.0001	0.0001	http://www.broadinstitute.org/gsea/msigdb/cards/GSE2706_2H_VS_8H_LPS_STIM_DC_DN
GSE3982 CTRL VS LPS 48H DC DN	198	23	11.6	23	11.6	0	0	0.0635	<0.0001	0.0001	http://www.broadinstitute.org/gsea/msigdb/cards/GSE3982_CTRL_VS_LPS_48H_DC_DN
GSE6269 HEALTHY VS FLU INF PBMC DN	155	20	12.9	20	12.9	0	0	0.0621	<0.0001	0.0001	http://www.broadinstitute.org/gsea/msigdb/cards/GSE6269_HEALTHY_VS_FLU_INF_PBMC_DN
GSE13485 DAY1 VS DAY3 YF17D VACCINE PBMC DN	190	22	11.6	22	11.6	0	0	0.062	<0.0001	0.0001	http://www.broadinstitute.org/gsea/msigdb/cards/GSE13485_DAY1_VS_DAY3_YF17D_VACCINE_PBMC_DN
GSE17974 IL4 AND ANTI IL12 VS UNTREATED 24H ACT CD4 TCELL DN	192	22	11.5	22	11.5	0	0	0.0616	<0.0001	0.0001	http://www.broadinstitute.org/gsea/msigdb/cards/GSE17974_IL4_AND_ANTI_IL12_VS_UNTREATED_24H_ACT_CD4_TCELL_DN
GSE2706 R848 VS R848 AND LPS 2H STIM DC DN	181	21	11.6	20	11	1	0.6	0.0605	<0.0001	0.0001	http://www.broadinstitute.org/gsea/msigdb/cards/GSE2706_R848_VS_R848_AND_LPS_2H_STIM_DC_DN
GSE17974 IL4 AND ANTI IL12 VS UNTREATED 72H ACT CD4 TCELL DN	190	21	11.1	21	11.1	0	0	0.059	<0.0001	0.0001	http://www.broadinstitute.org/gsea/msigdb/cards/GSE17974_IL4_AND_ANTI_IL12_VS_UNTREATED_72H_ACT_CD4_TCELL_DN
GSE2706 UNSTIM VS 2H LPS AND R848 DC DN	188	20	10.6	20	10.6	0	0	0.0563	<0.0001	0.0001	http://www.broadinstitute.org/gsea/msigdb/cards/GSE2706_UNSTIM_VS_2H_LPS_AND_R848_DC_DN
GSE360 HIGH DOSE B MALAYI VS M TUBERCULOSIS DC DN	191	20	10.5	20	10.5	0	0	0.0559	<0.0001	0.0001	http://www.broadinstitute.org/gsea/msigdb/cards/GSE360_HIGH_DOSE_B_MALAYI_VS_M_TUBERCULOSIS_DC_DN
GSE360 T GONDII VS M TUBERCULOSIS DC DN	194	20	10.3	20	10.3	0	0	0.0554	<0.0001	0.0001	http://www.broadinstitute.org/gsea/msigdb/cards/GSE360_T_GONDII_VS_M_TUBERCULOSIS_DC_DN
GSE24081 CONTROLLER VS PROGRESSOR HIV SPECIFIC CD8 TCELL DN	184	19	10.3	19	10.3	0	0	0.054	<0.0001	0.0001	http://www.broadinstitute.org/gsea/msigdb/cards/GSE24081_CONTROLLER_VS_PROGRESSOR_HIV_SPECIFIC_CD8_TCELL_DN
GSE360 L DONOVANI VS M TUBERCULOSIS MAC DN	193	19	9.8	19	9.8	0	0	0.0526	<0.0001	0.0001	http://www.broadinstitute.org/gsea/msigdb/cards/GSE360_L_DONOVANI_VS_M_TUBERCULOSIS_MAC_DN
GSE17974 IL4 AND ANTI IL12 VS UNTREATED 48H ACT CD4 TCELL DN	188	18	9.6	18	9.6	0	0	0.0504	<0.0001	0.0001	http://www.broadinstitute.org/gsea/msigdb/cards/GSE17974_IL4_AND_ANTI_IL12_VS_UNTREATED_48H_ACT_CD4_TCELL_DN
GSE2706 UNSTIM VS 8H LPS AND R848 DC DN	188	18	9.6	17	9	1	0.5	0.0504	<0.0001	0.0001	http://www.broadinstitute.org/gsea/msigdb/cards/GSE2706_UNSTIM_VS_8H_LPS_AND_R848_DC_DN
GSE34205 RSV VS FLU INF INFANT PBMC DN	189	18	9.5	18	9.5	0	0	0.0503	<0.0001	0.0001	http://www.broadinstitute.org/gsea/msigdb/cards/GSE34205_RSV_VS_FLU_INF_INFANT_PBMC_DN
GSE2706 2H VS 8H R848 AND LPS STIM DC DN	197	18	9.1	18	9.1	0	0	0.0492	<0.0001	0.0001	http://www.broadinstitute.org/gsea/msigdb/cards/GSE2706_2H_VS_8H_R848_AND_LPS_STIM_DC_DN
GSE2706 R848 VS LPS 2H STIM DC DN	176	17	9.7	16	9.1	1	0.6	0.0491	<0.0001	0.0001	http://www.broadinstitute.org/gsea/msigdb/cards/GSE2706_R848_VS_LPS_2H_STIM_DC_DN
GSE15930 STIM VS STIM AND IFNAB 48H CD8 T CELL DN	200	18	9	18	9	0	0	0.0488	<0.0001	0.0001	http://www.broadinstitute.org/gsea/msigdb/cards/GSE15930_STIM_VS_STIM_AND_IFNAB_48H_CD8_T_CELL_DN
GSE14000 UNSTIM VS 16H LPS DC DN	206	18	8.7	17	8.3	1	0.5	0.048	<0.0001	0.0001	http://www.broadinstitute.org/gsea/msigdb/cards/GSE14000_UNSTIM_VS_16H_LPS_DC_DN
GSE2706 UNSTIM VS 2H LPS DC DN	189	17	9	17	9	0	0	0.0474	<0.0001	0.0001	http://www.broadinstitute.org/gsea/msigdb/cards/GSE2706_UNSTIM_VS_2H_LPS_DC_DN
GSE24026 PD1 LIGATION VS CTRL IN ACT TCELL LINE UP	193	17	8.8	17	8.8	0	0	0.0468	<0.0001	0.0001	http://www.broadinstitute.org/gsea/msigdb/cards/GSE24026_PD1_LIGATION_VS_CTRL_IN_ACT_TCELL_LINE_UP
GSE24634 IL4 VS CTRL TREATED NAIVE CD4 TCELL DAY10 DN	193	17	8.8	16	8.3	1	0.5	0.0468	<0.0001	0.0001	http://www.broadinstitute.org/gsea/msigdb/cards/GSE24634_IL4_VS_CTRL_TREATED_NAIVE_CD4_TCELL_DAY10_DN
GSE6269 FLU VS E COLI INF PBMC UP	159	15	9.4	15	9.4	0	0	0.0453	<0.0001	0.0001	http://www.broadinstitute.org/gsea/msigdb/cards/GSE6269_FLU_VS_E_COLI_INF_PBMC_UP
GSE6269 FLU VS STREP AUREUS INF PBMC UP	162	15	9.3	15	9.3	0	0	0.0449	<0.0001	0.0001	http://www.broadinstitute.org/gsea/msigdb/cards/GSE6269_FLU_VS_STREP_AUREUS_INF_PBMC_UP
GSE360 LOW DOSE B MALAYI VS M TUBERCULOSIS DC DN	190	16	8.4	16	8.4	0	0	0.0443	<0.0001	0.0001	http://www.broadinstitute.org/gsea/msigdb/cards/GSE360_LOW_DOSE_B_MALAYI_VS_M_TUBERCULOSIS_DC_DN
GSE3982 CTRL VS LPS 4H MAC DN	194	16	8.2	16	8.2	0	0	0.0438	<0.0001	0.0001	http://www.broadinstitute.org/gsea/msigdb/cards/GSE3982_CTRL_VS_LPS_4H_MAC_DN
GSE360 CTRL VS M TUBERCULOSIS DC DN	199	16	8	16	8	0	0	0.0432	<0.0001	0.0001	http://www.broadinstitute.org/gsea/msigdb/cards/GSE360_CTRL_VS_M_TUBERCULOSIS_DC_DN
GSE18791 CTRL VS NEWCASTLE VIRUS DC 18H DN	183	15	8.2	15	8.2	0	0	0.0423	<0.0001	0.0001	http://www.broadinstitute.org/gsea/msigdb/cards/GSE18791_CTRL_VS_NEWCASTLE_VIRUS_DC_18H_DN
GSE17721 PAM3CSK4 VS CPG 4H BMDM DN	190	15	7.9	14	7.4	1	0.5	0.0414	<0.0001	0.0001	http://www.broadinstitute.org/gsea/msigdb/cards/GSE17721_PAM3CSK4_VS_CPG_4H_BMDM_DN
GSE360 CTRL VS L MAJOR DC DN	191	15	7.9	15	7.9	0	0	0.0413	<0.0001	0.0001	http://www.broadinstitute.org/gsea/msigdb/cards/GSE360_CTRL_VS_L_MAJOR_DC_DN
GSE2706 UNSTIM VS 8H LPS DC DN	193	15	7.8	14	7.3	1	0.5	0.0411	<0.0001	0.0001	http://www.broadinstitute.org/gsea/msigdb/cards/GSE2706_UNSTIM_VS_8H_LPS_DC_DN
GSE3337 CTRL VS 4H IFNG IN CD8POS DC DN	195	15	7.7	15	7.7	0	0	0.0409	<0.0001	0.0001	http://www.broadinstitute.org/gsea/msigdb/cards/GSE3337_CTRL_VS_4H_IFNG_IN_CD8POS_DC_DN
GSE2706 LPS VS R848 AND LPS 8H STIM DC UP	184	14	7.6	13	7.1	1	0.5	0.0392	<0.0001	0.0001	http://www.broadinstitute.org/gsea/msigdb/cards/GSE2706_LPS_VS_R848_AND_LPS_8H_STIM_DC_UP
GSE1432 CTRL VS IFNG 1H MICROGLIA DN	192	14	7.3	13	6.8	1	0.5	0.0384	<0.0001	0.0001	http://www.broadinstitute.org/gsea/msigdb/cards/GSE1432_CTRL_VS_IFNG_1H_MICROGLIA_DN
GSE24634 IL4 VS CTRL TREATED NAIVE CD4 TCELL DAY7 DN	192	14	7.3	13	6.8	1	0.5	0.0384	<0.0001	0.0001	http://www.broadinstitute.org/gsea/msigdb/cards/GSE24634_IL4_VS_CTRL_TREATED_NAIVE_CD4_TCELL_DAY7_DN
GSE360 L DONOVANI VS M TUBERCULOSIS DC DN	194	14	7.2	14	7.2	0	0	0.0381	<0.0001	0.0001	http://www.broadinstitute.org/gsea/msigdb/cards/GSE360_L_DONOVANI_VS_M_TUBERCULOSIS_DC_DN
GSE24634 TREG VS TCONV POST DAY10 IL4 CONVERSION DN	196	14	7.1	11	5.6	3	1.5	0.0379	<0.0001	0.0001	http://www.broadinstitute.org/gsea/msigdb/cards/GSE24634_TREG_VS_TCONV_POST_DAY10_IL4_CONVERSION_DN
GSE16522 MEMORY VS NAIVE ANTI CD3CD28 STIM CD8 TCELL DN	200	14	7	13	6.5	1	0.5	0.0375	<0.0001	0.0001	http://www.broadinstitute.org/gsea/msigdb/cards/GSE16522_MEMORY_VS_NAIVE_ANTI_CD3CD28_STIM_CD8_TCELL_DN
GSE360 T GONDII VS B MALAYI LOW DOSE DC UP	182	13	7.1	13	7.1	0	0	0.0365	<0.0001	0.0001	http://www.broadinstitute.org/gsea/msigdb/cards/GSE360_T_GONDII_VS_B_MALAYI_LOW_DOSE_DC_UP
GSE360 DC VS MAC M TUBERCULOSIS UP	186	13	7	13	7	0	0	0.0361	<0.0001	0.0001	http://www.broadinstitute.org/gsea/msigdb/cards/GSE360_DC_VS_MAC_M_TUBERCULOSIS_UP
GSE2706 UNSTIM VS 2H R848 DC DN	187	13	7	12	6.4	1	0.5	0.036	<0.0001	0.0001	http://www.broadinstitute.org/gsea/msigdb/cards/GSE2706_UNSTIM_VS_2H_R848_DC_DN
GSE24634 TEFF VS TCONV DAY3 IN CULTURE DN	188	13	6.9	12	6.4	1	0.5	0.0359	<0.0001	0.0001	http://www.broadinstitute.org/gsea/msigdb/cards/GSE24634_TEFF_VS_TCONV_DAY3_IN_CULTURE_DN
GSE13484 3H UNSTIM VS YF17D VACCINE STIM PBMC DN	193	13	6.7	13	6.7	0	0	0.0354	<0.0001	0.0001	http://www.broadinstitute.org/gsea/msigdb/cards/GSE13484_3H_UNSTIM_VS_YF17D_VACCINE_STIM_PBMC_DN
GSE15930 STIM VS STIM AND TRICHOSTATINA 48H CD8 T CELL DN	199	13	6.5	13	6.5	0	0	0.0349	<0.0001	0.0001	http://www.broadinstitute.org/gsea/msigdb/cards/GSE15930_STIM_VS_STIM_AND_TRICHOSTATINA_48H_CD8_T_CELL_DN
GSE11864 CSF1 PAM3CYS VS CSF1 IFNG PAM3CYS IN MAC DN	189	12	6.3	12	6.3	0	0	0.033	<0.0001	0.0001	http://www.broadinstitute.org/gsea/msigdb/cards/GSE11864_CSF1_PAM3CYS_VS_CSF1_IFNG_PAM3CYS_IN_MAC_DN
GSE11057 PBMC VS MEM CD4 TCELL UP	191	12	6.3	9	4.7	3	1.6	0.0328	<0.0001	0.0001	http://www.broadinstitute.org/gsea/msigdb/cards/GSE11057_PBMC_VS_MEM_CD4_TCELL_UP
GSE13485 DAY3 VS DAY21 YF17D VACCINE PBMC UP	194	12	6.2	12	6.2	0	0	0.0325	<0.0001	0.0001	http://www.broadinstitute.org/gsea/msigdb/cards/GSE13485_DAY3_VS_DAY21_YF17D_VACCINE_PBMC_UP
GSE17721 PAM3CSK4 VS GADIQUIMOD 24H BMDM DN	199	12	6	12	6	0	0	0.0321	<0.0001	0.0001	http://www.broadinstitute.org/gsea/msigdb/cards/GSE17721_PAM3CSK4_VS_GADIQUIMOD_24H_BMDM_DN
GSE14769 UNSTIM VS 120MIN LPS BMDM DN	200	12	6	12	6	0	0	0.032	<0.0001	0.0001	http://www.broadinstitute.org/gsea/msigdb/cards/GSE14769_UNSTIM_VS_120MIN_LPS_BMDM_DN
GSE360 HIGH DOSE B MALAYI VS M TUBERCULOSIS MAC DN	205	12	5.9	12	5.9	0	0	0.0316	<0.0001	0.0001	http://www.broadinstitute.org/gsea/msigdb/cards/GSE360_HIGH_DOSE_B_MALAYI_VS_M_TUBERCULOSIS_MAC_DN
GSE6566 STRONG VS WEAK DC STIMULATED CD4 TCELL UP	177	11	6.2	9	5.1	2	1.1	0.0312	<0.0001	0.0001	http://www.broadinstitute.org/gsea/msigdb/cards/GSE6566_STRONG_VS_WEAK_DC_STIMULATED_CD4_TCELL_UP
GSE29617 DAY3 VS DAY7 TIV FLU VACCINE PBMC 2008 UP	181	11	6.1	11	6.1	0	0	0.0308	<0.0001	0.0001	http://www.broadinstitute.org/gsea/msigdb/cards/GSE29617_DAY3_VS_DAY7_TIV_FLU_VACCINE_PBMC_2008_UP
GSE3982 DC VS MAC LPS STIM DN	186	11	5.9	9	4.8	2	1.1	0.0304	<0.0001	0.0001	http://www.broadinstitute.org/gsea/msigdb/cards/GSE3982_DC_VS_MAC_LPS_STIM_DN
GSE360 CTRL VS T GONDII DC DN	187	11	5.9	11	5.9	0	0	0.0303	<0.0001	0.0001	http://www.broadinstitute.org/gsea/msigdb/cards/GSE360_CTRL_VS_T_GONDII_DC_DN
GSE10325 CD4 TCELL VS MYELOID DN	190	11	5.8	10	5.3	1	0.5	0.0301	<0.0001	0.0001	http://www.broadinstitute.org/gsea/msigdb/cards/GSE10325_CD4_TCELL_VS_MYELOID_DN
GSE3982 EOSINOPHIL VS NEUTROPHIL DN	189	11	5.8	10	5.3	1	0.5	0.0301	<0.0001	0.0001	http://www.broadinstitute.org/gsea/msigdb/cards/GSE3982_EOSINOPHIL_VS_NEUTROPHIL_DN
GSE7460 CD8 TCELL VS CD4 TCELL ACT UP	192	11	5.7	11	5.7	0	0	0.0299	<0.0001	0.0001	http://www.broadinstitute.org/gsea/msigdb/cards/GSE7460_CD8_TCELL_VS_CD4_TCELL_ACT_UP
GSE24634 TEFF VS TCONV DAY7 IN CULTURE DN	193	11	5.7	9	4.7	2	1	0.0298	<0.0001	0.0001	http://www.broadinstitute.org/gsea/msigdb/cards/GSE24634_TEFF_VS_TCONV_DAY7_IN_CULTURE_DN
GSE29618 PDC VS MDC DN	193	11	5.7	11	5.7	0	0	0.0298	<0.0001	0.0001	http://www.broadinstitute.org/gsea/msigdb/cards/GSE29618_PDC_VS_MDC_DN
GSE20366 EX VIVO VS DEC205 CONVERSION NAIVE CD4 TCELL UP	194	11	5.7	10	5.2	1	0.5	0.0297	<0.0001	0.0001	http://www.broadinstitute.org/gsea/msigdb/cards/GSE20366_EX_VIVO_VS_DEC205_CONVERSION_NAIVE_CD4_TCELL_UP
GSE22886 NAIVE BCELL VS NEUTROPHIL DN	196	11	5.6	10	5.1	1	0.5	0.0296	<0.0001	0.0001	http://www.broadinstitute.org/gsea/msigdb/cards/GSE22886_NAIVE_BCELL_VS_NEUTROPHIL_DN
GSE3982 NEUTROPHIL VS NKCELL UP	210	11	5.2	11	5.2	0	0	0.0285	<0.0001	0.0001	http://www.broadinstitute.org/gsea/msigdb/cards/GSE3982_NEUTROPHIL_VS_NKCELL_UP
GSE29618 PDC VS MDC DAY7 FLU VACCINE UP	180	10	5.6	8	4.4	2	1.1	0.028	<0.0001	0.0001	http://www.broadinstitute.org/gsea/msigdb/cards/GSE29618_PDC_VS_MDC_DAY7_FLU_VACCINE_UP
GSE29618 PDC VS MDC UP	181	10	5.5	8	4.4	2	1.1	0.0279	<0.0001	0.0001	http://www.broadinstitute.org/gsea/msigdb/cards/GSE29618_PDC_VS_MDC_UP
GSE9006 HEALTHY VS TYPE 1 DIABETES PBMC AT DX DN	184	10	5.4	9	4.9	1	0.5	0.0277	<0.0001	0.0001	http://www.broadinstitute.org/gsea/msigdb/cards/GSE9006_HEALTHY_VS_TYPE_1_DIABETES_PBMC_AT_DX_DN
GSE24634 TEFF VS TCONV DAY5 IN CULTURE DN	185	10	5.4	9	4.9	1	0.5	0.0276	<0.0001	0.0001	http://www.broadinstitute.org/gsea/msigdb/cards/GSE24634_TEFF_VS_TCONV_DAY5_IN_CULTURE_DN
GSE360 L DONOVANI VS B MALAYI HIGH DOSE DC UP	186	10	5.4	10	5.4	0	0	0.0275	<0.0001	0.0001	http://www.broadinstitute.org/gsea/msigdb/cards/GSE360_L_DONOVANI_VS_B_MALAYI_HIGH_DOSE_DC_UP
GSE360 L DONOVANI VS B MALAYI LOW DOSE DC UP	187	10	5.3	8	4.3	2	1.1	0.0275	<0.0001	0.0001	http://www.broadinstitute.org/gsea/msigdb/cards/GSE360_L_DONOVANI_VS_B_MALAYI_LOW_DOSE_DC_UP
GSE10325 LUPUS CD4 TCELL VS LUPUS MYELOID DN	191	10	5.2	9	4.7	1	0.5	0.0272	<0.0001	0.0001	http://www.broadinstitute.org/gsea/msigdb/cards/GSE10325_LUPUS_CD4_TCELL_VS_LUPUS_MYELOID_DN
GSE17721 PAM3CSK4 VS GADIQUIMOD 16H BMDM DN	191	10	5.2	10	5.2	0	0	0.0272	<0.0001	0.0001	http://www.broadinstitute.org/gsea/msigdb/cards/GSE17721_PAM3CSK4_VS_GADIQUIMOD_16H_BMDM_DN
GSE360 LOW DOSE B MALAYI VS M TUBERCULOSIS MAC DN	191	10	5.2	9	4.7	1	0.5	0.0272	<0.0001	0.0001	http://www.broadinstitute.org/gsea/msigdb/cards/GSE360_LOW_DOSE_B_MALAYI_VS_M_TUBERCULOSIS_MAC_DN
GSE13484 12H UNSTIM VS YF17D VACCINE STIM PBMC DN	193	10	5.2	10	5.2	0	0	0.027	<0.0001	0.0001	http://www.broadinstitute.org/gsea/msigdb/cards/GSE13484_12H_UNSTIM_VS_YF17D_VACCINE_STIM_PBMC_DN
GSE1432 6H VS 24H IFNG MICROGLIA DN	193	10	5.2	10	5.2	0	0	0.027	<0.0001	0.0001	http://www.broadinstitute.org/gsea/msigdb/cards/GSE1432_6H_VS_24H_IFNG_MICROGLIA_DN
GSE31082 DP VS CD4 SP THYMOCYTE DN	193	10	5.2	10	5.2	0	0	0.027	<0.0001	0.0001	http://www.broadinstitute.org/gsea/msigdb/cards/GSE31082_DP_VS_CD4_SP_THYMOCYTE_DN
GSE3337 CTRL VS 16H IFNG IN CD8POS DC DN	193	10	5.2	10	5.2	0	0	0.027	<0.0001	0.0001	http://www.broadinstitute.org/gsea/msigdb/cards/GSE3337_CTRL_VS_16H_IFNG_IN_CD8POS_DC_DN
GSE360 T GONDII VS M TUBERCULOSIS MAC DN	194	10	5.2	10	5.2	0	0	0.027	<0.0001	0.0001	http://www.broadinstitute.org/gsea/msigdb/cards/GSE360_T_GONDII_VS_M_TUBERCULOSIS_MAC_DN
GSE30083 SP2 VS SP4 THYMOCYTE DN	198	10	5.1	9	4.5	1	0.5	0.0267	<0.0001	0.0001	http://www.broadinstitute.org/gsea/msigdb/cards/GSE30083_SP2_VS_SP4_THYMOCYTE_DN
GSE26669 CTRL VS COSTIM BLOCK MLR CD4 TCELL UP	199	10	5	10	5	0	0	0.0266	<0.0001	0.0001	http://www.broadinstitute.org/gsea/msigdb/cards/GSE26669_CTRL_VS_COSTIM_BLOCK_MLR_CD4_TCELL_UP
GSE6269 HEALTHY VS STREP AUREUS INF PBMC DN	162	9	5.6	9	5.6	0	0	0.0265	<0.0001	0.0001	http://www.broadinstitute.org/gsea/msigdb/cards/GSE6269_HEALTHY_VS_STREP_AUREUS_INF_PBMC_DN
GSE3982 DC VS NEUTROPHIL DN	207	10	4.8	9	4.3	1	0.5	0.026	<0.0001	0.0001	http://www.broadinstitute.org/gsea/msigdb/cards/GSE3982_DC_VS_NEUTROPHIL_DN
GSE2706 R848 VS LPS 8H STIM DC DN	176	9	5.1	9	5.1	0	0	0.0254	<0.0001	0.0001	http://www.broadinstitute.org/gsea/msigdb/cards/GSE2706_R848_VS_LPS_8H_STIM_DC_DN
GSE10325 CD4 TCELL VS BCELL DN	179	9	5	9	5	0	0	0.0252	<0.0001	0.0001	http://www.broadinstitute.org/gsea/msigdb/cards/GSE10325_CD4_TCELL_VS_BCELL_DN
GSE11864 CSF1 VS CSF1 IFNG IN MAC DN	184	9	4.9	8	4.3	1	0.5	0.0249	<0.0001	0.0001	http://www.broadinstitute.org/gsea/msigdb/cards/GSE11864_CSF1_VS_CSF1_IFNG_IN_MAC_DN
GSE12845 PRE GC VS DARKZONE GC TONSIL BCELL UP	185	9	4.9	8	4.3	1	0.5	0.0248	<0.0001	0.0001	http://www.broadinstitute.org/gsea/msigdb/cards/GSE12845_PRE_GC_VS_DARKZONE_GC_TONSIL_BCELL_UP
GSE1460 INTRATHYMIC T PROGENITOR VS DP THYMOCYTE UP	187	9	4.8	9	4.8	0	0	0.0247	<0.0001	0.0001	http://www.broadinstitute.org/gsea/msigdb/cards/GSE1460_INTRATHYMIC_T_PROGENITOR_VS_DP_THYMOCYTE_UP
GSE360 HIGH VS LOW DOSE B MALAYI MAC DN	190	9	4.7	9	4.7	0	0	0.0245	<0.0001	0.0001	http://www.broadinstitute.org/gsea/msigdb/cards/GSE360_HIGH_VS_LOW_DOSE_B_MALAYI_MAC_DN
GSE9037 CTRL VS LPS 1H STIM IRAK4 KO BMDM DN	189	9	4.8	7	3.7	2	1.1	0.0245	<0.0001	0.0001	http://www.broadinstitute.org/gsea/msigdb/cards/GSE9037_CTRL_VS_LPS_1H_STIM_IRAK4_KO_BMDM_DN
GSE36392 TYPE 2 MYELOID VS EOSINOPHIL IL25 TREATED LUNG DN	191	9	4.7	9	4.7	0	0	0.0244	<0.0001	0.0001	http://www.broadinstitute.org/gsea/msigdb/cards/GSE36392_TYPE_2_MYELOID_VS_EOSINOPHIL_IL25_TREATED_LUNG_DN
GSE1460 CD4 THYMOCYTE VS THYMIC STROMAL CELL UP	193	9	4.7	6	3.1	3	1.6	0.0243	<0.0001	0.0001	http://www.broadinstitute.org/gsea/msigdb/cards/GSE1460_CD4_THYMOCYTE_VS_THYMIC_STROMAL_CELL_UP
GSE17721 LPS VS CPG 16H BMDM UP	194	9	4.6	9	4.6	0	0	0.0242	<0.0001	0.0001	http://www.broadinstitute.org/gsea/msigdb/cards/GSE17721_LPS_VS_CPG_16H_BMDM_UP
GSE36476 CTRL VS TSST ACT 16H MEMORY CD4 TCELL OLD DN	196	9	4.6	7	3.6	2	1	0.0241	<0.0001	0.0001	http://www.broadinstitute.org/gsea/msigdb/cards/GSE36476_CTRL_VS_TSST_ACT_16H_MEMORY_CD4_TCELL_OLD_DN
GSE17721 12H VS 24H CPG BMDM UP	199	9	4.5	8	4	1	0.5	0.0239	<0.0001	0.0001	http://www.broadinstitute.org/gsea/msigdb/cards/GSE17721_12H_VS_24H_CPG_BMDM_UP
GSE17721 PAM3CSK4 VS GADIQUIMOD 12H BMDM DN	200	9	4.5	9	4.5	0	0	0.0238	<0.0001	0.0001	http://www.broadinstitute.org/gsea/msigdb/cards/GSE17721_PAM3CSK4_VS_GADIQUIMOD_12H_BMDM_DN
GSE17721 0.5H VS 8H CPG BMDM DN	195	10	5.1	10	5.1	0	0	0.0269	<0.0001	0.0003	http://www.broadinstitute.org/gsea/msigdb/cards/GSE17721_0.5H_VS_8H_CPG_BMDM_DN
GSE360 L MAJOR VS M TUBERCULOSIS DC DN	180	9	5	8	4.4	1	0.6	0.0251	<0.0001	0.0003	http://www.broadinstitute.org/gsea/msigdb/cards/GSE360_L_MAJOR_VS_M_TUBERCULOSIS_DC_DN
GSE360 T GONDII VS B MALAYI HIGH DOSE DC UP	190	9	4.7	9	4.7	0	0	0.0245	<0.0001	0.0003	http://www.broadinstitute.org/gsea/msigdb/cards/GSE360_T_GONDII_VS_B_MALAYI_HIGH_DOSE_DC_UP
GSE7460 TREG VS TCONV ACT UP	194	9	4.6	9	4.6	0	0	0.0242	<0.0001	0.0003	http://www.broadinstitute.org/gsea/msigdb/cards/GSE7460_TREG_VS_TCONV_ACT_UP
GSE17721 POLYIC VS GARDIQUIMOD 12H BMDM UP	196	9	4.6	6	3.1	3	1.5	0.0241	<0.0001	0.0003	http://www.broadinstitute.org/gsea/msigdb/cards/GSE17721_POLYIC_VS_GARDIQUIMOD_12H_BMDM_UP
GSE24142 EARLY THYMIC PROGENITOR VS DN2 THYMOCYTE UP	196	9	4.6	7	3.6	2	1	0.0241	<0.0001	0.0003	http://www.broadinstitute.org/gsea/msigdb/cards/GSE24142_EARLY_THYMIC_PROGENITOR_VS_DN2_THYMOCYTE_UP
GSE360 DC VS MAC B MALAYI HIGH DOSE DN	196	9	4.6	9	4.6	0	0	0.0241	<0.0001	0.0003	http://www.broadinstitute.org/gsea/msigdb/cards/GSE360_DC_VS_MAC_B_MALAYI_HIGH_DOSE_DN
GSE17721 LPS VS CPG 8H BMDM UP	197	9	4.6	9	4.6	0	0	0.024	<0.0001	0.0003	http://www.broadinstitute.org/gsea/msigdb/cards/GSE17721_LPS_VS_CPG_8H_BMDM_UP
GSE3982 NEUTROPHIL VS EFF MEMORY CD4 TCELL UP	197	9	4.6	8	4.1	1	0.5	0.024	<0.0001	0.0003	http://www.broadinstitute.org/gsea/msigdb/cards/GSE3982_NEUTROPHIL_VS_EFF_MEMORY_CD4_TCELL_UP
GSE30083 SP1 VS SP4 THYMOCYTE DN	201	9	4.5	9	4.5	0	0	0.0237	<0.0001	0.0003	http://www.broadinstitute.org/gsea/msigdb/cards/GSE30083_SP1_VS_SP4_THYMOCYTE_DN
GSE24634 TREG VS TCONV POST DAY5 IL4 CONVERSION DN	189	9	4.8	7	3.7	2	1.1	0.0245	<0.0001	0.0004	http://www.broadinstitute.org/gsea/msigdb/cards/GSE24634_TREG_VS_TCONV_POST_DAY5_IL4_CONVERSION_DN
GSE17721 PAM3CSK4 VS GADIQUIMOD 4H BMDM DN	194	9	4.6	9	4.6	0	0	0.0242	<0.0001	0.0004	http://www.broadinstitute.org/gsea/msigdb/cards/GSE17721_PAM3CSK4_VS_GADIQUIMOD_4H_BMDM_DN
GSE360 T GONDII VS B MALAYI HIGH DOSE MAC DN	194	9	4.6	9	4.6	0	0	0.0242	<0.0001	0.0004	http://www.broadinstitute.org/gsea/msigdb/cards/GSE360_T_GONDII_VS_B_MALAYI_HIGH_DOSE_MAC_DN
GSE17721 LPS VS PAM3CSK4 12H BMDM UP	196	9	4.6	8	4.1	1	0.5	0.0241	<0.0001	0.0004	http://www.broadinstitute.org/gsea/msigdb/cards/GSE17721_LPS_VS_PAM3CSK4_12H_BMDM_UP
GSE10325 BCELL VS MYELOID DN	196	8	4.1	5	2.6	3	1.5	0.0213	<0.0001	0.0004	http://www.broadinstitute.org/gsea/msigdb/cards/GSE10325_BCELL_VS_MYELOID_DN
GSE17721 LPS VS POLYIC 8H BMDM DN	195	9	4.6	9	4.6	0	0	0.0241	<0.0001	0.0005	http://www.broadinstitute.org/gsea/msigdb/cards/GSE17721_LPS_VS_POLYIC_8H_BMDM_DN
GSE29617 CTRL VS DAY7 TIV FLU VACCINE PBMC 2008 UP	184	8	4.3	8	4.3	0	0	0.022	<0.0001	0.0005	http://www.broadinstitute.org/gsea/msigdb/cards/GSE29617_CTRL_VS_DAY7_TIV_FLU_VACCINE_PBMC_2008_UP
GSE9988 ANTI TREM1 VS LPS MONOCYTE DN	191	8	4.2	8	4.2	0	0	0.0216	<0.0001	0.0005	http://www.broadinstitute.org/gsea/msigdb/cards/GSE9988_ANTI_TREM1_VS_LPS_MONOCYTE_DN
GSE24634 TREG VS TCONV POST DAY3 IL4 CONVERSION DN	193	8	4.1	8	4.1	0	0	0.0215	<0.0001	0.0005	http://www.broadinstitute.org/gsea/msigdb/cards/GSE24634_TREG_VS_TCONV_POST_DAY3_IL4_CONVERSION_DN
GSE14769 UNSTIM VS 40MIN LPS BMDM DN	197	8	4.1	8	4.1	0	0	0.0213	<0.0001	0.0006	http://www.broadinstitute.org/gsea/msigdb/cards/GSE14769_UNSTIM_VS_40MIN_LPS_BMDM_DN
GSE14769 UNSTIM VS 80MIN LPS BMDM DN	196	8	4.1	8	4.1	0	0	0.0213	<0.0001	0.0006	http://www.broadinstitute.org/gsea/msigdb/cards/GSE14769_UNSTIM_VS_80MIN_LPS_BMDM_DN
GSE12366 GC VS NAIVE BCELL DN	190	8	4.2	8	4.2	0	0	0.0217	<0.0001	0.0007	http://www.broadinstitute.org/gsea/msigdb/cards/GSE12366_GC_VS_NAIVE_BCELL_DN
GSE13484 UNSTIM VS 3H YF17D VACCINE STIM PBMC DN	192	8	4.2	7	3.6	1	0.5	0.0216	<0.0001	0.0007	http://www.broadinstitute.org/gsea/msigdb/cards/GSE13484_UNSTIM_VS_3H_YF17D_VACCINE_STIM_PBMC_DN
GSE22886 NAIVE VS IGM MEMORY BCELL DN	193	8	4.1	7	3.6	1	0.5	0.0215	<0.0001	0.0007	http://www.broadinstitute.org/gsea/msigdb/cards/GSE22886_NAIVE_VS_IGM_MEMORY_BCELL_DN
GSE30083 SP1 VS SP2 THYMOCYTE DN	194	8	4.1	8	4.1	0	0	0.0214	<0.0001	0.0007	http://www.broadinstitute.org/gsea/msigdb/cards/GSE30083_SP1_VS_SP2_THYMOCYTE_DN
GSE17974 CTRL VS ACT IL4 AND ANTI IL12 72H CD4 TCELL UP	187	8	4.3	6	3.2	2	1.1	0.0219	<0.0001	0.0008	http://www.broadinstitute.org/gsea/msigdb/cards/GSE17974_CTRL_VS_ACT_IL4_AND_ANTI_IL12_72H_CD4_TCELL_UP
GSE37416 CTRL VS 48H F TULARENSIS LVS NEUTROPHIL UP	189	8	4.2	8	4.2	0	0	0.0217	<0.0001	0.0008	http://www.broadinstitute.org/gsea/msigdb/cards/GSE37416_CTRL_VS_48H_F_TULARENSIS_LVS_NEUTROPHIL_UP
GSE27786 LIN NEG VS ERYTHROBLAST UP	195	8	4.1	7	3.6	1	0.5	0.0214	<0.0001	0.0008	http://www.broadinstitute.org/gsea/msigdb/cards/GSE27786_LIN_NEG_VS_ERYTHROBLAST_UP
GSE36392 MAC VS NEUTROPHIL IL25 TREATED LUNG DN	194	8	4.1	7	3.6	1	0.5	0.0214	<0.0001	0.0008	http://www.broadinstitute.org/gsea/msigdb/cards/GSE36392_MAC_VS_NEUTROPHIL_IL25_TREATED_LUNG_DN
GSE17721 LPS VS POLYIC 12H BMDM DN	199	8	4	6	3	2	1	0.0212	<0.0001	0.0008	http://www.broadinstitute.org/gsea/msigdb/cards/GSE17721_LPS_VS_POLYIC_12H_BMDM_DN
GSE17974 IL4 AND ANTI IL12 VS UNTREATED 6H ACT CD4 TCELL DN	185	8	4.3	8	4.3	0	0	0.022	<0.0001	0.0009	http://www.broadinstitute.org/gsea/msigdb/cards/GSE17974_IL4_AND_ANTI_IL12_VS_UNTREATED_6H_ACT_CD4_TCELL_DN
GSE29618 PRE VS DAY7 POST LAIV FLU VACCINE MDC UP	188	8	4.3	7	3.7	1	0.5	0.0218	<0.0001	0.0009	http://www.broadinstitute.org/gsea/msigdb/cards/GSE29618_PRE_VS_DAY7_POST_LAIV_FLU_VACCINE_MDC_UP
GSE9006 1MONTH VS 4MONTH POST TYPE 1 DIABETES DX PBMC UP	189	8	4.2	7	3.7	1	0.5	0.0217	<0.0001	0.0009	http://www.broadinstitute.org/gsea/msigdb/cards/GSE9006_1MONTH_VS_4MONTH_POST_TYPE_1_DIABETES_DX_PBMC_UP
GSE17721 LPS VS POLYIC 1H BMDM UP	193	8	4.1	6	3.1	2	1	0.0215	<0.0001	0.0009	http://www.broadinstitute.org/gsea/msigdb/cards/GSE17721_LPS_VS_POLYIC_1H_BMDM_UP
GSE15767 MED VS SCS MAC LN UP	194	8	4.1	7	3.6	1	0.5	0.0214	<0.0001	0.0009	http://www.broadinstitute.org/gsea/msigdb/cards/GSE15767_MED_VS_SCS_MAC_LN_UP
GSE17721 CPG VS GARDIQUIMOD 4H BMDM UP	197	8	4.1	8	4.1	0	0	0.0213	<0.0001	0.0009	http://www.broadinstitute.org/gsea/msigdb/cards/GSE17721_CPG_VS_GARDIQUIMOD_4H_BMDM_UP
GSE3982 MAST CELL VS NEUTROPHIL DN	197	8	4.1	8	4.1	0	0	0.0213	<0.0001	0.0009	http://www.broadinstitute.org/gsea/msigdb/cards/GSE3982_MAST_CELL_VS_NEUTROPHIL_DN
GSE29618 MONOCYTE VS PDC DAY7 FLU VACCINE UP	194	8	4.1	7	3.6	1	0.5	0.0214	<0.0001	0.001	http://www.broadinstitute.org/gsea/msigdb/cards/GSE29618_MONOCYTE_VS_PDC_DAY7_FLU_VACCINE_UP
GSE17721 CTRL VS GARDIQUIMOD 4H BMDM DN	197	8	4.1	8	4.1	0	0	0.0213	<0.0001	0.001	http://www.broadinstitute.org/gsea/msigdb/cards/GSE17721_CTRL_VS_GARDIQUIMOD_4H_BMDM_DN
GSE17721 LPS VS GARDIQUIMOD 24H BMDM UP	198	8	4	7	3.5	1	0.5	0.0212	<0.0001	0.001	http://www.broadinstitute.org/gsea/msigdb/cards/GSE17721_LPS_VS_GARDIQUIMOD_24H_BMDM_UP
GSE24142 ADULT VS FETAL DN2 THYMOCYTE UP	192	8	4.2	5	2.6	3	1.6	0.0216	<0.0001	0.0011	http://www.broadinstitute.org/gsea/msigdb/cards/GSE24142_ADULT_VS_FETAL_DN2_THYMOCYTE_UP
GSE9037 CTRL VS LPS 4H STIM BMDM DN	201	8	4	7	3.5	1	0.5	0.0211	<0.0001	0.0011	http://www.broadinstitute.org/gsea/msigdb/cards/GSE9037_CTRL_VS_LPS_4H_STIM_BMDM_DN
GSE3982 NEUTROPHIL VS CENT MEMORY CD4 TCELL UP	206	8	3.9	7	3.4	1	0.5	0.0208	<0.0001	0.0011	http://www.broadinstitute.org/gsea/msigdb/cards/GSE3982_NEUTROPHIL_VS_CENT_MEMORY_CD4_TCELL_UP
GSE14769 UNSTIM VS 240MIN LPS BMDM DN	199	8	4	7	3.5	1	0.5	0.0212	0.0001	0.0012	http://www.broadinstitute.org/gsea/msigdb/cards/GSE14769_UNSTIM_VS_240MIN_LPS_BMDM_DN
GSE3982 MEMORY CD4 TCELL VS BCELL DN	184	8	4.3	8	4.3	0	0	0.022	0.0001	0.0013	http://www.broadinstitute.org/gsea/msigdb/cards/GSE3982_MEMORY_CD4_TCELL_VS_BCELL_DN
GSE18791 CTRL VS NEWCASTLE VIRUS DC 2H DN	178	7	3.9	7	3.9	0	0	0.0196	0.0001	0.0013	http://www.broadinstitute.org/gsea/msigdb/cards/GSE18791_CTRL_VS_NEWCASTLE_VIRUS_DC_2H_DN
GSE19825 CD24LOW VS IL2RA HIGH DAY3 EFF CD8 TCELL UP	188	8	4.3	8	4.3	0	0	0.0218	0.0001	0.0014	http://www.broadinstitute.org/gsea/msigdb/cards/GSE19825_CD24LOW_VS_IL2RA_HIGH_DAY3_EFF_CD8_TCELL_UP
GSE1448 CTRL VS ANTI VBETA5 DP THYMOCYTE DN	194	8	4.1	7	3.6	1	0.5	0.0214	0.0001	0.0014	http://www.broadinstitute.org/gsea/msigdb/cards/GSE1448_CTRL_VS_ANTI_VBETA5_DP_THYMOCYTE_DN
GSE2197 IMMUNOSUPPRESSIVE DNA VS UNTREATED IN DC UP	195	8	4.1	8	4.1	0	0	0.0214	0.0001	0.0014	http://www.broadinstitute.org/gsea/msigdb/cards/GSE2197_IMMUNOSUPPRESSIVE_DNA_VS_UNTREATED_IN_DC_UP
GSE1460 DP VS CD4 THYMOCYTE DN	197	8	4.1	8	4.1	0	0	0.0213	0.0001	0.0014	http://www.broadinstitute.org/gsea/msigdb/cards/GSE1460_DP_VS_CD4_THYMOCYTE_DN
GSE9988 LPS VS LPS AND ANTI TREM1 MONOCYTE UP	188	8	4.3	8	4.3	0	0	0.0218	0.0001	0.0015	http://www.broadinstitute.org/gsea/msigdb/cards/GSE9988_LPS_VS_LPS_AND_ANTI_TREM1_MONOCYTE_UP
GSE20715 0H VS 48H OZONE TLR4 KO LUNG UP	195	8	4.1	7	3.6	1	0.5	0.0214	0.0001	0.0015	http://www.broadinstitute.org/gsea/msigdb/cards/GSE20715_0H_VS_48H_OZONE_TLR4_KO_LUNG_UP
GSE24142 EARLY THYMIC PROGENITOR VS DN2 THYMOCYTE FETAL UP	195	8	4.1	7	3.6	1	0.5	0.0214	0.0001	0.0015	http://www.broadinstitute.org/gsea/msigdb/cards/GSE24142_EARLY_THYMIC_PROGENITOR_VS_DN2_THYMOCYTE_FETAL_UP
GSE17721 LPS VS CPG 12H BMDM UP	197	8	4.1	8	4.1	0	0	0.0213	0.0001	0.0016	http://www.broadinstitute.org/gsea/msigdb/cards/GSE17721_LPS_VS_CPG_12H_BMDM_UP
GSE17721 0.5H VS 24H CPG BMDM DN	199	8	4	8	4	0	0	0.0212	0.0002	0.0017	http://www.broadinstitute.org/gsea/msigdb/cards/GSE17721_0.5H_VS_24H_CPG_BMDM_DN
GSE24142 EARLY THYMIC PROGENITOR VS DN2 THYMOCYTE ADULT UP	195	8	4.1	5	2.6	3	1.5	0.0214	0.0002	0.0018	http://www.broadinstitute.org/gsea/msigdb/cards/GSE24142_EARLY_THYMIC_PROGENITOR_VS_DN2_THYMOCYTE_ADULT_UP
GSE9988 ANTI TREM1 VS LOW LPS MONOCYTE DN	187	7	3.7	7	3.7	0	0	0.0191	0.0002	0.0026	http://www.broadinstitute.org/gsea/msigdb/cards/GSE9988_ANTI_TREM1_VS_LOW_LPS_MONOCYTE_DN
GSE11864 UNTREATED VS CSF1 IN MAC UP	185	7	3.8	7	3.8	0	0	0.0192	0.0003	0.0028	http://www.broadinstitute.org/gsea/msigdb/cards/GSE11864_UNTREATED_VS_CSF1_IN_MAC_UP
GSE36476 CTRL VS TSST ACT 16H MEMORY CD4 TCELL YOUNG DN	194	7	3.6	6	3.1	1	0.5	0.0187	0.0003	0.0028	http://www.broadinstitute.org/gsea/msigdb/cards/GSE36476_CTRL_VS_TSST_ACT_16H_MEMORY_CD4_TCELL_YOUNG_DN
GSE29618 BCELL VS PDC DAY7 FLU VACCINE UP	184	7	3.8	7	3.8	0	0	0.0192	0.0003	0.0029	http://www.broadinstitute.org/gsea/msigdb/cards/GSE29618_BCELL_VS_PDC_DAY7_FLU_VACCINE_UP
GSE36476 CTRL VS TSST ACT 40H MEMORY CD4 TCELL YOUNG DN	193	7	3.6	5	2.6	2	1	0.0188	0.0003	0.0029	http://www.broadinstitute.org/gsea/msigdb/cards/GSE36476_CTRL_VS_TSST_ACT_40H_MEMORY_CD4_TCELL_YOUNG_DN
GSE2826 XID VS BTK KO BCELL DN	195	7	3.6	7	3.6	0	0	0.0187	0.0003	0.003	http://www.broadinstitute.org/gsea/msigdb/cards/GSE2826_XID_VS_BTK_KO_BCELL_DN
GSE360 L MAJOR VS B MALAYI HIGH DOSE DC UP	191	7	3.7	6	3.1	1	0.5	0.0189	0.0003	0.0032	http://www.broadinstitute.org/gsea/msigdb/cards/GSE360_L_MAJOR_VS_B_MALAYI_HIGH_DOSE_DC_UP
GSE1448 CTRL VS ANTI VALPHA2 DP THYMOCYTE DN	191	7	3.7	7	3.7	0	0	0.0189	0.0003	0.0034	http://www.broadinstitute.org/gsea/msigdb/cards/GSE1448_CTRL_VS_ANTI_VALPHA2_DP_THYMOCYTE_DN
GSE32423 CTRL VS IL7 IL4 MEMORY CD8 TCELL DN	198	7	3.5	7	3.5	0	0	0.0185	0.0003	0.0034	http://www.broadinstitute.org/gsea/msigdb/cards/GSE32423_CTRL_VS_IL7_IL4_MEMORY_CD8_TCELL_DN
GSE32423 CTRL VS IL4 MEMORY CD8 TCELL DN	194	7	3.6	7	3.6	0	0	0.0187	0.0003	0.0034	http://www.broadinstitute.org/gsea/msigdb/cards/GSE32423_CTRL_VS_IL4_MEMORY_CD8_TCELL_DN
GSE2706 R848 VS R848 AND LPS 8H STIM DC DN	183	7	3.8	6	3.3	1	0.5	0.0193	0.0004	0.0035	http://www.broadinstitute.org/gsea/msigdb/cards/GSE2706_R848_VS_R848_AND_LPS_8H_STIM_DC_DN
GSE360 L DONOVANI VS B MALAYI HIGH DOSE MAC DN	195	7	3.6	7	3.6	0	0	0.0187	0.0004	0.0035	http://www.broadinstitute.org/gsea/msigdb/cards/GSE360_L_DONOVANI_VS_B_MALAYI_HIGH_DOSE_MAC_DN
GSE9037 WT VS IRAK4 KO BMDM DN	196	7	3.6	6	3.1	1	0.5	0.0186	0.0004	0.0035	http://www.broadinstitute.org/gsea/msigdb/cards/GSE9037_WT_VS_IRAK4_KO_BMDM_DN
GSE34205 HEALTHY VS RSV INF INFANT PBMC DN	199	7	3.5	7	3.5	0	0	0.0185	0.0004	0.0036	http://www.broadinstitute.org/gsea/msigdb/cards/GSE34205_HEALTHY_VS_RSV_INF_INFANT_PBMC_DN
GSE360 L MAJOR VS B MALAYI LOW DOSE DC UP	190	7	3.7	7	3.7	0	0	0.0189	0.0004	0.0036	http://www.broadinstitute.org/gsea/msigdb/cards/GSE360_L_MAJOR_VS_B_MALAYI_LOW_DOSE_DC_UP
GSE17721 12H VS 24H GARDIQUIMOD BMDM UP	193	7	3.6	7	3.6	0	0	0.0188	0.0004	0.0037	http://www.broadinstitute.org/gsea/msigdb/cards/GSE17721_12H_VS_24H_GARDIQUIMOD_BMDM_UP
GSE17721 CTRL VS POLYIC 12H BMDM DN	197	7	3.6	5	2.5	2	1	0.0186	0.0004	0.0037	http://www.broadinstitute.org/gsea/msigdb/cards/GSE17721_CTRL_VS_POLYIC_12H_BMDM_DN
GSE13484 UNSTIM VS 12H YF17D VACCINE STIM PBMC DN	199	7	3.5	7	3.5	0	0	0.0185	0.0004	0.0037	http://www.broadinstitute.org/gsea/msigdb/cards/GSE13484_UNSTIM_VS_12H_YF17D_VACCINE_STIM_PBMC_DN
GSE11057 CD4 CENT MEM VS PBMC DN	185	7	3.8	4	2.2	3	1.6	0.0192	0.0004	0.0037	http://www.broadinstitute.org/gsea/msigdb/cards/GSE11057_CD4_CENT_MEM_VS_PBMC_DN
GSE22886 NAIVE VS IGG IGA MEMORY BCELL DN	193	7	3.6	6	3.1	1	0.5	0.0188	0.0004	0.0037	http://www.broadinstitute.org/gsea/msigdb/cards/GSE22886_NAIVE_VS_IGG_IGA_MEMORY_BCELL_DN
GSE17721 LPS VS PAM3CSK4 24H BMDM UP	200	7	3.5	6	3	1	0.5	0.0184	0.0004	0.0038	http://www.broadinstitute.org/gsea/msigdb/cards/GSE17721_LPS_VS_PAM3CSK4_24H_BMDM_UP
GSE3982 DC VS CENT MEMORY CD4 TCELL UP	192	7	3.6	6	3.1	1	0.5	0.0188	0.0004	0.0039	http://www.broadinstitute.org/gsea/msigdb/cards/GSE3982_DC_VS_CENT_MEMORY_CD4_TCELL_UP
GSE15930 STIM VS STIM AND IL-12 48H CD8 T CELL DN	197	7	3.6	7	3.6	0	0	0.0186	0.0004	0.0039	http://www.broadinstitute.org/gsea/msigdb/cards/GSE15930_STIM_VS_STIM_AND_IL-12_48H_CD8_T_CELL_DN
GSE17721 LPS VS CPG 6H BMDM UP	189	7	3.7	7	3.7	0	0	0.019	0.0004	0.0039	http://www.broadinstitute.org/gsea/msigdb/cards/GSE17721_LPS_VS_CPG_6H_BMDM_UP
GSE20366 TREG VS NAIVE CD4 TCELL DN	192	7	3.6	6	3.1	1	0.5	0.0188	0.0004	0.0039	http://www.broadinstitute.org/gsea/msigdb/cards/GSE20366_TREG_VS_NAIVE_CD4_TCELL_DN
GSE3982 DC VS NKCELL UP	195	7	3.6	6	3.1	1	0.5	0.0187	0.0004	0.0039	http://www.broadinstitute.org/gsea/msigdb/cards/GSE3982_DC_VS_NKCELL_UP
GSE339 CD8POS VS CD4CD8DN DC UP	201	7	3.5	7	3.5	0	0	0.0184	0.0004	0.0039	http://www.broadinstitute.org/gsea/msigdb/cards/GSE339_CD8POS_VS_CD4CD8DN_DC_UP
GSE9650 NAIVE VS MEMORY CD8 TCELL DN	194	7	3.6	7	3.6	0	0	0.0187	0.0004	0.0039	http://www.broadinstitute.org/gsea/msigdb/cards/GSE9650_NAIVE_VS_MEMORY_CD8_TCELL_DN
GSE11864 CSF1 IFNG VS CSF1 IFNG PAM3CYS IN MAC UP	198	7	3.5	7	3.5	0	0	0.0185	0.0004	0.0039	http://www.broadinstitute.org/gsea/msigdb/cards/GSE11864_CSF1_IFNG_VS_CSF1_IFNG_PAM3CYS_IN_MAC_UP
GSE9006 TYPE 1 DIABETES AT DX VS 4MONTH POST DX PBMC UP	192	7	3.6	6	3.1	1	0.5	0.0188	0.0004	0.004	http://www.broadinstitute.org/gsea/msigdb/cards/GSE9006_TYPE_1_DIABETES_AT_DX_VS_4MONTH_POST_DX_PBMC_UP
GSE17721 LPS VS PAM3CSK4 2H BMDM UP	196	7	3.6	6	3.1	1	0.5	0.0186	0.0004	0.004	http://www.broadinstitute.org/gsea/msigdb/cards/GSE17721_LPS_VS_PAM3CSK4_2H_BMDM_UP
GSE11057 NAIVE CD4 VS PBMC CD4 TCELL DN	193	7	3.6	6	3.1	1	0.5	0.0188	0.0005	0.0041	http://www.broadinstitute.org/gsea/msigdb/cards/GSE11057_NAIVE_CD4_VS_PBMC_CD4_TCELL_DN
GSE17721 LPS VS CPG 24H BMDM UP	200	7	3.5	6	3	1	0.5	0.0184	0.0005	0.0041	http://www.broadinstitute.org/gsea/msigdb/cards/GSE17721_LPS_VS_CPG_24H_BMDM_UP
GSE9006 HEALTHY VS TYPE 1 DIABETES PBMC 4MONTH POST DX UP	193	7	3.6	7	3.6	0	0	0.0188	0.0005	0.0043	http://www.broadinstitute.org/gsea/msigdb/cards/GSE9006_HEALTHY_VS_TYPE_1_DIABETES_PBMC_4MONTH_POST_DX_UP
GSE17721 POLYIC VS CPG 24H BMDM UP	196	7	3.6	6	3.1	1	0.5	0.0186	0.0005	0.0044	http://www.broadinstitute.org/gsea/msigdb/cards/GSE17721_POLYIC_VS_CPG_24H_BMDM_UP
GSE17721 LPS VS PAM3CSK4 16H BMDM UP	198	7	3.5	7	3.5	0	0	0.0185	0.0005	0.0045	http://www.broadinstitute.org/gsea/msigdb/cards/GSE17721_LPS_VS_PAM3CSK4_16H_BMDM_UP
GSE3982 EOSINOPHIL VS DC UP	198	7	3.5	6	3	1	0.5	0.0185	0.0005	0.0045	http://www.broadinstitute.org/gsea/msigdb/cards/GSE3982_EOSINOPHIL_VS_DC_UP
GSE360 T GONDII VS B MALAYI HIGH DOSE MAC UP	208	7	3.4	5	2.4	2	1	0.018	0.0005	0.0045	http://www.broadinstitute.org/gsea/msigdb/cards/GSE360_T_GONDII_VS_B_MALAYI_HIGH_DOSE_MAC_UP
KAECH NAIVE VS MEMORY CD8 TCELL DN	195	7	3.6	7	3.6	0	0	0.0187	0.0005	0.0045	http://www.broadinstitute.org/gsea/msigdb/cards/KAECH_NAIVE_VS_MEMORY_CD8_TCELL_DN
GSE17721 PAM3CSK4 VS CPG 12H BMDM DN	197	7	3.6	7	3.6	0	0	0.0186	0.0005	0.0045	http://www.broadinstitute.org/gsea/msigdb/cards/GSE17721_PAM3CSK4_VS_CPG_12H_BMDM_DN
GSE22886 DC VS MONOCYTE DN	194	7	3.6	7	3.6	0	0	0.0187	0.0005	0.0046	http://www.broadinstitute.org/gsea/msigdb/cards/GSE22886_DC_VS_MONOCYTE_DN
GSE7460 TCONV VS TREG THYMUS DN	195	7	3.6	6	3.1	1	0.5	0.0187	0.0005	0.0046	http://www.broadinstitute.org/gsea/msigdb/cards/GSE7460_TCONV_VS_TREG_THYMUS_DN
GSE13306 RA VS UNTREATED MEM CD4 TCELL UP	194	7	3.6	6	3.1	1	0.5	0.0187	0.0005	0.0046	http://www.broadinstitute.org/gsea/msigdb/cards/GSE13306_RA_VS_UNTREATED_MEM_CD4_TCELL_UP
GSE17721 CTRL VS POLYIC 4H BMDM DN	196	7	3.6	7	3.6	0	0	0.0186	0.0005	0.0046	http://www.broadinstitute.org/gsea/msigdb/cards/GSE17721_CTRL_VS_POLYIC_4H_BMDM_DN
GSE20366 TREG VS NAIVE CD4 TCELL DEC205 CONVERSION UP	196	7	3.6	6	3.1	1	0.5	0.0186	0.0005	0.0046	http://www.broadinstitute.org/gsea/msigdb/cards/GSE20366_TREG_VS_NAIVE_CD4_TCELL_DEC205_CONVERSION_UP
GSE17721 LPS VS PAM3CSK4 8H BMDM UP	198	7	3.5	7	3.5	0	0	0.0185	0.0006	0.0046	http://www.broadinstitute.org/gsea/msigdb/cards/GSE17721_LPS_VS_PAM3CSK4_8H_BMDM_UP
GSE17721 0.5H VS 4H CPG BMDM DN	200	7	3.5	7	3.5	0	0	0.0184	0.0006	0.0046	http://www.broadinstitute.org/gsea/msigdb/cards/GSE17721_0.5H_VS_4H_CPG_BMDM_DN
GSE17721 CTRL VS CPG 8H BMDM DN	198	7	3.5	6	3	1	0.5	0.0185	0.0006	0.0048	http://www.broadinstitute.org/gsea/msigdb/cards/GSE17721_CTRL_VS_CPG_8H_BMDM_DN
GSE7852 LN VS THYMUS TREG UP	202	7	3.5	6	3	1	0.5	0.0183	0.0006	0.0049	http://www.broadinstitute.org/gsea/msigdb/cards/GSE7852_LN_VS_THYMUS_TREG_UP
GSE339 EX VIVO VS IN CULTURE CD8POS DC DN	196	7	3.6	6	3.1	1	0.5	0.0186	0.0006	0.005	http://www.broadinstitute.org/gsea/msigdb/cards/GSE339_EX_VIVO_VS_IN_CULTURE_CD8POS_DC_DN
GSE14769 UNSTIM VS 20MIN LPS BMDM DN	197	7	3.6	7	3.6	0	0	0.0186	0.0006	0.005	http://www.broadinstitute.org/gsea/msigdb/cards/GSE14769_UNSTIM_VS_20MIN_LPS_BMDM_DN
GSE1460 INTRATHYMIC T PROGENITOR VS CD4 THYMOCYTE DN	193	7	3.6	7	3.6	0	0	0.0188	0.0007	0.0053	http://www.broadinstitute.org/gsea/msigdb/cards/GSE1460_INTRATHYMIC_T_PROGENITOR_VS_CD4_THYMOCYTE_DN
GSE7460 TCONV VS TREG LN DN	194	7	3.6	7	3.6	0	0	0.0187	0.0007	0.0056	http://www.broadinstitute.org/gsea/msigdb/cards/GSE7460_TCONV_VS_TREG_LN_DN
GSE9037 CTRL VS LPS 4H STIM IRAK4 KO BMDM DN	200	7	3.5	7	3.5	0	0	0.0184	0.0007	0.0057	http://www.broadinstitute.org/gsea/msigdb/cards/GSE9037_CTRL_VS_LPS_4H_STIM_IRAK4_KO_BMDM_DN
GSE11864 CSF1 IFNG VS CSF1 PAM3CYS IN MAC UP	197	7	3.6	7	3.6	0	0	0.0186	0.0009	0.0071	http://www.broadinstitute.org/gsea/msigdb/cards/GSE11864_CSF1_IFNG_VS_CSF1_PAM3CYS_IN_MAC_UP
GSE6269 HEALTHY VS STREP PNEUMO INF PBMC DN	163	6	3.7	6	3.7	0	0	0.0174	0.001	0.0076	http://www.broadinstitute.org/gsea/msigdb/cards/GSE6269_HEALTHY_VS_STREP_PNEUMO_INF_PBMC_DN

## Sheet: s8_dnc_d3_sdeg
Category ID	Category Genes #	Any-reg. SDEG #	Any-reg. SDEG %	Up-reg. SDEG #	Up-reg. SDEG %	Down-reg. SDEG #	Down-reg. SDEG %	Jaccard similarity coefficient	P	FDR	Link
GSE13485 CTRL VS DAY7 YF17D VACCINE PBMC DN	195	6	3.1	6	3.1	0	0	0.0297	<0.0001	0.0019	http://www.broadinstitute.org/gsea/msigdb/cards/GSE13485_CTRL_VS_DAY7_YF17D_VACCINE_PBMC_DN
GSE24634 TEFF VS TCONV DAY3 IN CULTURE DN	188	5	2.7	5	2.7	0	0	0.0255	<0.0001	0.0019	http://www.broadinstitute.org/gsea/msigdb/cards/GSE24634_TEFF_VS_TCONV_DAY3_IN_CULTURE_DN
GSE13485 DAY1 VS DAY7 YF17D VACCINE PBMC DN	193	5	2.6	5	2.6	0	0	0.0249	<0.0001	0.0019	http://www.broadinstitute.org/gsea/msigdb/cards/GSE13485_DAY1_VS_DAY7_YF17D_VACCINE_PBMC_DN
GSE18791 UNSTIM VS NEWCATSLE VIRUS DC 10H DN	190	4	2.1	4	2.1	0	0	0.0201	<0.0001	0.0019	http://www.broadinstitute.org/gsea/msigdb/cards/GSE18791_UNSTIM_VS_NEWCATSLE_VIRUS_DC_10H_DN
GSE13485 PRE VS POST YF17D VACCINATION PBMC DN	192	4	2.1	4	2.1	0	0	0.0199	<0.0001	0.0019	http://www.broadinstitute.org/gsea/msigdb/cards/GSE13485_PRE_VS_POST_YF17D_VACCINATION_PBMC_DN
GSE29618 MONOCYTE VS MDC UP	196	4	2	4	2	0	0	0.0195	<0.0001	0.0019	http://www.broadinstitute.org/gsea/msigdb/cards/GSE29618_MONOCYTE_VS_MDC_UP
GSE10325 MYELOID VS LUPUS MYELOID DN	197	4	2	4	2	0	0	0.0194	<0.0001	0.0019	http://www.broadinstitute.org/gsea/msigdb/cards/GSE10325_MYELOID_VS_LUPUS_MYELOID_DN
GSE3982 CTRL VS LPS 48H DC DN	198	4	2	4	2	0	0	0.0193	<0.0001	0.0019	http://www.broadinstitute.org/gsea/msigdb/cards/GSE3982_CTRL_VS_LPS_48H_DC_DN
GSE34205 HEALTHY VS FLU INF INFANT PBMC DN	201	4	2	4	2	0	0	0.019	<0.0001	0.0019	http://www.broadinstitute.org/gsea/msigdb/cards/GSE34205_HEALTHY_VS_FLU_INF_INFANT_PBMC_DN
GSE13485 DAY3 VS DAY7 YF17D VACCINE PBMC DN	205	4	2	4	2	0	0	0.0187	<0.0001	0.0019	http://www.broadinstitute.org/gsea/msigdb/cards/GSE13485_DAY3_VS_DAY7_YF17D_VACCINE_PBMC_DN
GSE18791 CTRL VS NEWCASTLE VIRUS DC 8H DN	189	4	2.1	4	2.1	0	0	0.0202	<0.0001	0.0025	http://www.broadinstitute.org/gsea/msigdb/cards/GSE18791_CTRL_VS_NEWCASTLE_VIRUS_DC_8H_DN
GSE6269 HEALTHY VS FLU INF PBMC DN	155	3	1.9	3	1.9	0	0	0.0182	<0.0001	0.0025	http://www.broadinstitute.org/gsea/msigdb/cards/GSE6269_HEALTHY_VS_FLU_INF_PBMC_DN
GSE10325 CD4 TCELL VS LUPUS CD4 TCELL DN	193	3	1.6	3	1.6	0	0	0.0148	<0.0001	0.0025	http://www.broadinstitute.org/gsea/msigdb/cards/GSE10325_CD4_TCELL_VS_LUPUS_CD4_TCELL_DN
GSE13485 CTRL VS DAY3 YF17D VACCINE PBMC DN	193	3	1.6	3	1.6	0	0	0.0148	<0.0001	0.0025	http://www.broadinstitute.org/gsea/msigdb/cards/GSE13485_CTRL_VS_DAY3_YF17D_VACCINE_PBMC_DN
GSE15767 MED VS SCS MAC LN UP	194	3	1.5	3	1.5	0	0	0.0147	<0.0001	0.0025	http://www.broadinstitute.org/gsea/msigdb/cards/GSE15767_MED_VS_SCS_MAC_LN_UP
GSE6269 FLU VS STREP PNEUMO INF PBMC UP	165	3	1.8	3	1.8	0	0	0.0171	<0.0001	0.0026	http://www.broadinstitute.org/gsea/msigdb/cards/GSE6269_FLU_VS_STREP_PNEUMO_INF_PBMC_UP
GSE24634 IL4 VS CTRL TREATED NAIVE CD4 TCELL DAY3 DN	189	3	1.6	3	1.6	0	0	0.0151	<0.0001	0.0026	http://www.broadinstitute.org/gsea/msigdb/cards/GSE24634_IL4_VS_CTRL_TREATED_NAIVE_CD4_TCELL_DAY3_DN
GSE13485 DAY1 VS DAY3 YF17D VACCINE PBMC DN	190	3	1.6	3	1.6	0	0	0.015	<0.0001	0.0026	http://www.broadinstitute.org/gsea/msigdb/cards/GSE13485_DAY1_VS_DAY3_YF17D_VACCINE_PBMC_DN
GSE10325 LUPUS CD4 TCELL VS LUPUS MYELOID DN	191	3	1.6	3	1.6	0	0	0.0149	<0.0001	0.0026	http://www.broadinstitute.org/gsea/msigdb/cards/GSE10325_LUPUS_CD4_TCELL_VS_LUPUS_MYELOID_DN
GSE360 CTRL VS L DONOVANI DC UP	193	3	1.6	3	1.6	0	0	0.0148	<0.0001	0.0026	http://www.broadinstitute.org/gsea/msigdb/cards/GSE360_CTRL_VS_L_DONOVANI_DC_UP
GSE29618 MONOCYTE VS MDC DAY7 FLU VACCINE UP	194	3	1.5	3	1.5	0	0	0.0147	<0.0001	0.0026	http://www.broadinstitute.org/gsea/msigdb/cards/GSE29618_MONOCYTE_VS_MDC_DAY7_FLU_VACCINE_UP
GSE11864 CSF1 IFNG VS CSF1 IFNG PAM3CYS IN MAC UP	198	3	1.5	3	1.5	0	0	0.0144	<0.0001	0.0026	http://www.broadinstitute.org/gsea/msigdb/cards/GSE11864_CSF1_IFNG_VS_CSF1_IFNG_PAM3CYS_IN_MAC_UP
GSE18791 CTRL VS NEWCASTLE VIRUS DC 16H DN	188	3	1.6	3	1.6	0	0	0.0152	<0.0001	0.004	http://www.broadinstitute.org/gsea/msigdb/cards/GSE18791_CTRL_VS_NEWCASTLE_VIRUS_DC_16H_DN
GSE18791 UNSTIM VS NEWCATSLE VIRUS DC 6H DN	192	3	1.6	3	1.6	0	0	0.0149	<0.0001	0.004	http://www.broadinstitute.org/gsea/msigdb/cards/GSE18791_UNSTIM_VS_NEWCATSLE_VIRUS_DC_6H_DN
GSE1432 CTRL VS IFNG 24H MICROGLIA DN	200	3	1.5	3	1.5	0	0	0.0143	<0.0001	0.0046	http://www.broadinstitute.org/gsea/msigdb/cards/GSE1432_CTRL_VS_IFNG_24H_MICROGLIA_DN

## Sheet: s8_mnc_d1_sdeg
Category ID	Category Genes #	Any-reg. SDEG #	Any-reg. SDEG %	Up-reg. SDEG #	Up-reg. SDEG %	Down-reg. SDEG #	Down-reg. SDEG %	Jaccard similarity coefficient	P	FDR	Link
GSE13485 CTRL VS DAY7 YF17D VACCINE PBMC DN	195	76	39	76	39	0	0	0.1678	<0.0001	0.0001	http://www.broadinstitute.org/gsea/msigdb/cards/GSE13485_CTRL_VS_DAY7_YF17D_VACCINE_PBMC_DN
GSE1432 CTRL VS IFNG 24H MICROGLIA DN	200	68	34	68	34	0	0	0.1459	<0.0001	0.0001	http://www.broadinstitute.org/gsea/msigdb/cards/GSE1432_CTRL_VS_IFNG_24H_MICROGLIA_DN
GSE13485 DAY1 VS DAY7 YF17D VACCINE PBMC DN	193	62	32.1	62	32.1	0	0	0.1333	<0.0001	0.0001	http://www.broadinstitute.org/gsea/msigdb/cards/GSE13485_DAY1_VS_DAY7_YF17D_VACCINE_PBMC_DN
GSE18791 CTRL VS NEWCASTLE VIRUS DC 8H DN	189	61	32.3	61	32.3	0	0	0.132	<0.0001	0.0001	http://www.broadinstitute.org/gsea/msigdb/cards/GSE18791_CTRL_VS_NEWCASTLE_VIRUS_DC_8H_DN
GSE13485 DAY3 VS DAY7 YF17D VACCINE PBMC DN	205	62	30.2	62	30.2	0	0	0.13	<0.0001	0.0001	http://www.broadinstitute.org/gsea/msigdb/cards/GSE13485_DAY3_VS_DAY7_YF17D_VACCINE_PBMC_DN
GSE18791 UNSTIM VS NEWCATSLE VIRUS DC 6H DN	192	60	31.2	60	31.2	0	0	0.1288	<0.0001	0.0001	http://www.broadinstitute.org/gsea/msigdb/cards/GSE18791_UNSTIM_VS_NEWCATSLE_VIRUS_DC_6H_DN
GSE1432 CTRL VS IFNG 6H MICROGLIA DN	198	58	29.3	58	29.3	0	0	0.1224	<0.0001	0.0001	http://www.broadinstitute.org/gsea/msigdb/cards/GSE1432_CTRL_VS_IFNG_6H_MICROGLIA_DN
GSE13485 CTRL VS DAY3 YF17D VACCINE PBMC DN	193	56	29	56	29	0	0	0.1189	<0.0001	0.0001	http://www.broadinstitute.org/gsea/msigdb/cards/GSE13485_CTRL_VS_DAY3_YF17D_VACCINE_PBMC_DN
GSE18791 UNSTIM VS NEWCATSLE VIRUS DC 10H DN	190	55	28.9	55	28.9	0	0	0.1173	<0.0001	0.0001	http://www.broadinstitute.org/gsea/msigdb/cards/GSE18791_UNSTIM_VS_NEWCATSLE_VIRUS_DC_10H_DN
GSE13484 UNSTIM VS YF17D VACCINE STIM PBMC DN	198	55	27.8	55	27.8	0	0	0.1153	<0.0001	0.0001	http://www.broadinstitute.org/gsea/msigdb/cards/GSE13484_UNSTIM_VS_YF17D_VACCINE_STIM_PBMC_DN
GSE14000 UNSTIM VS 4H LPS DC TRANSLATED RNA DN	194	54	27.8	53	27.3	1	0.5	0.1139	<0.0001	0.0001	http://www.broadinstitute.org/gsea/msigdb/cards/GSE14000_UNSTIM_VS_4H_LPS_DC_TRANSLATED_RNA_DN
GSE13485 PRE VS POST YF17D VACCINATION PBMC DN	192	53	27.6	53	27.6	0	0	0.1121	<0.0001	0.0001	http://www.broadinstitute.org/gsea/msigdb/cards/GSE13485_PRE_VS_POST_YF17D_VACCINATION_PBMC_DN
GSE18791 CTRL VS NEWCASTLE VIRUS DC 6H DN	192	52	27.1	52	27.1	0	0	0.1097	<0.0001	0.0001	http://www.broadinstitute.org/gsea/msigdb/cards/GSE18791_CTRL_VS_NEWCASTLE_VIRUS_DC_6H_DN
GSE14000 UNSTIM VS 4H LPS DC DN	199	52	26.1	52	26.1	0	0	0.1081	<0.0001	0.0001	http://www.broadinstitute.org/gsea/msigdb/cards/GSE14000_UNSTIM_VS_4H_LPS_DC_DN
GSE10325 MYELOID VS LUPUS MYELOID DN	197	50	25.4	50	25.4	0	0	0.104	<0.0001	0.0001	http://www.broadinstitute.org/gsea/msigdb/cards/GSE10325_MYELOID_VS_LUPUS_MYELOID_DN
GSE22886 CTRL VS LPS 24H DC DN	216	51	23.6	51	23.6	0	0	0.1022	<0.0001	0.0001	http://www.broadinstitute.org/gsea/msigdb/cards/GSE22886_CTRL_VS_LPS_24H_DC_DN
GSE18791 CTRL VS NEWCASTLE VIRUS DC 4H DN	184	48	26.1	48	26.1	0	0	0.1021	<0.0001	0.0001	http://www.broadinstitute.org/gsea/msigdb/cards/GSE18791_CTRL_VS_NEWCASTLE_VIRUS_DC_4H_DN
GSE18791 CTRL VS NEWCASTLE VIRUS DC 10H DN	193	48	24.9	48	24.9	0	0	0.1002	<0.0001	0.0001	http://www.broadinstitute.org/gsea/msigdb/cards/GSE18791_CTRL_VS_NEWCASTLE_VIRUS_DC_10H_DN
GSE24634 IL4 VS CTRL TREATED NAIVE CD4 TCELL DAY3 DN	189	47	24.9	46	24.3	1	0.5	0.0987	<0.0001	0.0001	http://www.broadinstitute.org/gsea/msigdb/cards/GSE24634_IL4_VS_CTRL_TREATED_NAIVE_CD4_TCELL_DAY3_DN
GSE1432 1H VS 24H IFNG MICROGLIA DN	200	46	23	46	23	0	0	0.0943	<0.0001	0.0001	http://www.broadinstitute.org/gsea/msigdb/cards/GSE1432_1H_VS_24H_IFNG_MICROGLIA_DN
GSE1432 1H VS 6H IFNG MICROGLIA DN	198	44	22.2	44	22.2	0	0	0.0902	<0.0001	0.0001	http://www.broadinstitute.org/gsea/msigdb/cards/GSE1432_1H_VS_6H_IFNG_MICROGLIA_DN
GSE18791 CTRL VS NEWCASTLE VIRUS DC 16H DN	188	43	22.9	43	22.9	0	0	0.0898	<0.0001	0.0001	http://www.broadinstitute.org/gsea/msigdb/cards/GSE18791_CTRL_VS_NEWCASTLE_VIRUS_DC_16H_DN
GSE10325 CD4 TCELL VS LUPUS CD4 TCELL DN	193	41	21.2	40	20.7	1	0.5	0.0844	<0.0001	0.0001	http://www.broadinstitute.org/gsea/msigdb/cards/GSE10325_CD4_TCELL_VS_LUPUS_CD4_TCELL_DN
GSE18791 CTRL VS NEWCASTLE VIRUS DC 12H DN	203	41	20.2	41	20.2	0	0	0.0827	<0.0001	0.0001	http://www.broadinstitute.org/gsea/msigdb/cards/GSE18791_CTRL_VS_NEWCASTLE_VIRUS_DC_12H_DN
GSE18791 UNSTIM VS NEWCATSLE VIRUS DC 18H DN	191	40	20.9	38	19.9	2	1	0.0825	<0.0001	0.0001	http://www.broadinstitute.org/gsea/msigdb/cards/GSE18791_UNSTIM_VS_NEWCATSLE_VIRUS_DC_18H_DN
GSE13485 DAY7 VS DAY21 YF17D VACCINE PBMC UP	192	39	20.3	39	20.3	0	0	0.0801	<0.0001	0.0001	http://www.broadinstitute.org/gsea/msigdb/cards/GSE13485_DAY7_VS_DAY21_YF17D_VACCINE_PBMC_UP
GSE10325 BCELL VS LUPUS BCELL DN	196	39	19.9	39	19.9	0	0	0.0794	<0.0001	0.0001	http://www.broadinstitute.org/gsea/msigdb/cards/GSE10325_BCELL_VS_LUPUS_BCELL_DN
GSE2706 2H VS 8H LPS STIM DC DN	189	37	19.6	36	19	1	0.5	0.0761	<0.0001	0.0001	http://www.broadinstitute.org/gsea/msigdb/cards/GSE2706_2H_VS_8H_LPS_STIM_DC_DN
GSE6269 FLU VS STREP PNEUMO INF PBMC UP	165	34	20.6	34	20.6	0	0	0.0731	<0.0001	0.0001	http://www.broadinstitute.org/gsea/msigdb/cards/GSE6269_FLU_VS_STREP_PNEUMO_INF_PBMC_UP
GSE34205 HEALTHY VS FLU INF INFANT PBMC DN	201	36	17.9	36	17.9	0	0	0.0721	<0.0001	0.0001	http://www.broadinstitute.org/gsea/msigdb/cards/GSE34205_HEALTHY_VS_FLU_INF_INFANT_PBMC_DN
GSE18791 CTRL VS NEWCASTLE VIRUS DC 14H DN	186	34	18.3	34	18.3	0	0	0.07	<0.0001	0.0001	http://www.broadinstitute.org/gsea/msigdb/cards/GSE18791_CTRL_VS_NEWCASTLE_VIRUS_DC_14H_DN
GSE2706 UNSTIM VS 8H R848 DC DN	186	34	18.3	34	18.3	0	0	0.07	<0.0001	0.0001	http://www.broadinstitute.org/gsea/msigdb/cards/GSE2706_UNSTIM_VS_8H_R848_DC_DN
GSE24634 IL4 VS CTRL TREATED NAIVE CD4 TCELL DAY5 DN	191	34	17.8	33	17.3	1	0.5	0.0692	<0.0001	0.0001	http://www.broadinstitute.org/gsea/msigdb/cards/GSE24634_IL4_VS_CTRL_TREATED_NAIVE_CD4_TCELL_DAY5_DN
GSE16755 CTRL VS IFNA TREATED MAC DN	193	34	17.6	34	17.6	0	0	0.069	<0.0001	0.0001	http://www.broadinstitute.org/gsea/msigdb/cards/GSE16755_CTRL_VS_IFNA_TREATED_MAC_DN
GSE2706 2H VS 8H R848 STIM DC DN	186	33	17.7	33	17.7	0	0	0.0678	<0.0001	0.0001	http://www.broadinstitute.org/gsea/msigdb/cards/GSE2706_2H_VS_8H_R848_STIM_DC_DN
GSE14000 UNSTIM VS 16H LPS DC TRANSLATED RNA DN	192	33	17.2	33	17.2	0	0	0.0669	<0.0001	0.0001	http://www.broadinstitute.org/gsea/msigdb/cards/GSE14000_UNSTIM_VS_16H_LPS_DC_TRANSLATED_RNA_DN
GSE2706 R848 VS R848 AND LPS 2H STIM DC DN	181	31	17.1	30	16.6	1	0.6	0.064	<0.0001	0.0001	http://www.broadinstitute.org/gsea/msigdb/cards/GSE2706_R848_VS_R848_AND_LPS_2H_STIM_DC_DN
GSE3982 CTRL VS LPS 48H DC DN	198	30	15.2	29	14.6	1	0.5	0.0598	<0.0001	0.0001	http://www.broadinstitute.org/gsea/msigdb/cards/GSE3982_CTRL_VS_LPS_48H_DC_DN
GSE2706 UNSTIM VS 2H LPS AND R848 DC DN	188	29	15.4	29	15.4	0	0	0.0588	<0.0001	0.0001	http://www.broadinstitute.org/gsea/msigdb/cards/GSE2706_UNSTIM_VS_2H_LPS_AND_R848_DC_DN
GSE13485 DAY1 VS DAY3 YF17D VACCINE PBMC DN	190	29	15.3	29	15.3	0	0	0.0586	<0.0001	0.0001	http://www.broadinstitute.org/gsea/msigdb/cards/GSE13485_DAY1_VS_DAY3_YF17D_VACCINE_PBMC_DN
GSE6269 HEALTHY VS FLU INF PBMC DN	155	27	17.4	27	17.4	0	0	0.0584	<0.0001	0.0001	http://www.broadinstitute.org/gsea/msigdb/cards/GSE6269_HEALTHY_VS_FLU_INF_PBMC_DN
GSE17974 IL4 AND ANTI IL12 VS UNTREATED 72H ACT CD4 TCELL DN	190	28	14.7	28	14.7	0	0	0.0565	<0.0001	0.0001	http://www.broadinstitute.org/gsea/msigdb/cards/GSE17974_IL4_AND_ANTI_IL12_VS_UNTREATED_72H_ACT_CD4_TCELL_DN
GSE15930 STIM VS STIM AND IFNAB 48H CD8 T CELL DN	200	28	14	25	12.5	3	1.5	0.0553	<0.0001	0.0001	http://www.broadinstitute.org/gsea/msigdb/cards/GSE15930_STIM_VS_STIM_AND_IFNAB_48H_CD8_T_CELL_DN
GSE360 HIGH DOSE B MALAYI VS M TUBERCULOSIS DC DN	191	27	14.1	26	13.6	1	0.5	0.0542	<0.0001	0.0001	http://www.broadinstitute.org/gsea/msigdb/cards/GSE360_HIGH_DOSE_B_MALAYI_VS_M_TUBERCULOSIS_DC_DN
GSE6269 FLU VS STREP AUREUS INF PBMC UP	162	25	15.4	24	14.8	1	0.6	0.0531	<0.0001	0.0001	http://www.broadinstitute.org/gsea/msigdb/cards/GSE6269_FLU_VS_STREP_AUREUS_INF_PBMC_UP
GSE360 CTRL VS L MAJOR DC DN	191	26	13.6	25	13.1	1	0.5	0.0521	<0.0001	0.0001	http://www.broadinstitute.org/gsea/msigdb/cards/GSE360_CTRL_VS_L_MAJOR_DC_DN
GSE17974 IL4 AND ANTI IL12 VS UNTREATED 24H ACT CD4 TCELL DN	192	26	13.5	25	13	1	0.5	0.052	<0.0001	0.0001	http://www.broadinstitute.org/gsea/msigdb/cards/GSE17974_IL4_AND_ANTI_IL12_VS_UNTREATED_24H_ACT_CD4_TCELL_DN
GSE360 L DONOVANI VS M TUBERCULOSIS MAC DN	193	26	13.5	25	13	1	0.5	0.0519	<0.0001	0.0001	http://www.broadinstitute.org/gsea/msigdb/cards/GSE360_L_DONOVANI_VS_M_TUBERCULOSIS_MAC_DN
GSE18791 CTRL VS NEWCASTLE VIRUS DC 18H DN	183	25	13.7	24	13.1	1	0.5	0.0508	<0.0001	0.0001	http://www.broadinstitute.org/gsea/msigdb/cards/GSE18791_CTRL_VS_NEWCASTLE_VIRUS_DC_18H_DN
GSE2706 UNSTIM VS 2H LPS DC DN	189	25	13.2	25	13.2	0	0	0.0502	<0.0001	0.0001	http://www.broadinstitute.org/gsea/msigdb/cards/GSE2706_UNSTIM_VS_2H_LPS_DC_DN
GSE13484 3H UNSTIM VS YF17D VACCINE STIM PBMC DN	193	25	13	25	13	0	0	0.0498	<0.0001	0.0001	http://www.broadinstitute.org/gsea/msigdb/cards/GSE13484_3H_UNSTIM_VS_YF17D_VACCINE_STIM_PBMC_DN
GSE24634 IL4 VS CTRL TREATED NAIVE CD4 TCELL DAY10 DN	193	25	13	25	13	0	0	0.0498	<0.0001	0.0001	http://www.broadinstitute.org/gsea/msigdb/cards/GSE24634_IL4_VS_CTRL_TREATED_NAIVE_CD4_TCELL_DAY10_DN
GSE2706 UNSTIM VS 8H LPS DC DN	193	25	13	24	12.4	1	0.5	0.0498	<0.0001	0.0001	http://www.broadinstitute.org/gsea/msigdb/cards/GSE2706_UNSTIM_VS_8H_LPS_DC_DN
GSE2706 UNSTIM VS 8H LPS AND R848 DC DN	188	24	12.8	23	12.2	1	0.5	0.0482	<0.0001	0.0001	http://www.broadinstitute.org/gsea/msigdb/cards/GSE2706_UNSTIM_VS_8H_LPS_AND_R848_DC_DN
GSE360 LOW DOSE B MALAYI VS M TUBERCULOSIS DC DN	190	24	12.6	23	12.1	1	0.5	0.048	<0.0001	0.0001	http://www.broadinstitute.org/gsea/msigdb/cards/GSE360_LOW_DOSE_B_MALAYI_VS_M_TUBERCULOSIS_DC_DN
GSE3982 CTRL VS LPS 4H MAC DN	194	24	12.4	22	11.3	2	1	0.0476	<0.0001	0.0001	http://www.broadinstitute.org/gsea/msigdb/cards/GSE3982_CTRL_VS_LPS_4H_MAC_DN
GSE9988 ANTI TREM1 VS LOW LPS MONOCYTE DN	187	23	12.3	21	11.2	2	1.1	0.0462	<0.0001	0.0001	http://www.broadinstitute.org/gsea/msigdb/cards/GSE9988_ANTI_TREM1_VS_LOW_LPS_MONOCYTE_DN
GSE11864 CSF1 PAM3CYS VS CSF1 IFNG PAM3CYS IN MAC DN	189	23	12.2	23	12.2	0	0	0.046	<0.0001	0.0001	http://www.broadinstitute.org/gsea/msigdb/cards/GSE11864_CSF1_PAM3CYS_VS_CSF1_IFNG_PAM3CYS_IN_MAC_DN
GSE360 L DONOVANI VS M TUBERCULOSIS DC DN	194	23	11.9	22	11.3	1	0.5	0.0455	<0.0001	0.0001	http://www.broadinstitute.org/gsea/msigdb/cards/GSE360_L_DONOVANI_VS_M_TUBERCULOSIS_DC_DN
GSE360 T GONDII VS M TUBERCULOSIS DC DN	194	23	11.9	22	11.3	1	0.5	0.0455	<0.0001	0.0001	http://www.broadinstitute.org/gsea/msigdb/cards/GSE360_T_GONDII_VS_M_TUBERCULOSIS_DC_DN
GSE2706 2H VS 8H R848 AND LPS STIM DC DN	197	23	11.7	23	11.7	0	0	0.0453	<0.0001	0.0001	http://www.broadinstitute.org/gsea/msigdb/cards/GSE2706_2H_VS_8H_R848_AND_LPS_STIM_DC_DN
GSE17974 IL4 AND ANTI IL12 VS UNTREATED 48H ACT CD4 TCELL DN	188	22	11.7	21	11.2	1	0.5	0.044	<0.0001	0.0001	http://www.broadinstitute.org/gsea/msigdb/cards/GSE17974_IL4_AND_ANTI_IL12_VS_UNTREATED_48H_ACT_CD4_TCELL_DN
GSE360 DC VS MAC M TUBERCULOSIS UP	186	21	11.3	20	10.8	1	0.5	0.0421	<0.0001	0.0001	http://www.broadinstitute.org/gsea/msigdb/cards/GSE360_DC_VS_MAC_M_TUBERCULOSIS_UP
GSE9988 ANTI TREM1 VS LPS MONOCYTE DN	191	21	11	19	9.9	2	1	0.0417	<0.0001	0.0001	http://www.broadinstitute.org/gsea/msigdb/cards/GSE9988_ANTI_TREM1_VS_LPS_MONOCYTE_DN
GSE14000 UNSTIM VS 16H LPS DC DN	206	21	10.2	20	9.7	1	0.5	0.0405	<0.0001	0.0001	http://www.broadinstitute.org/gsea/msigdb/cards/GSE14000_UNSTIM_VS_16H_LPS_DC_DN
GSE360 T GONDII VS B MALAYI LOW DOSE DC UP	182	20	11	17	9.3	3	1.6	0.0403	<0.0001	0.0001	http://www.broadinstitute.org/gsea/msigdb/cards/GSE360_T_GONDII_VS_B_MALAYI_LOW_DOSE_DC_UP
GSE24081 CONTROLLER VS PROGRESSOR HIV SPECIFIC CD8 TCELL DN	184	20	10.9	20	10.9	0	0	0.0402	<0.0001	0.0001	http://www.broadinstitute.org/gsea/msigdb/cards/GSE24081_CONTROLLER_VS_PROGRESSOR_HIV_SPECIFIC_CD8_TCELL_DN
GSE2706 UNSTIM VS 2H R848 DC DN	187	20	10.7	19	10.2	1	0.5	0.0399	<0.0001	0.0001	http://www.broadinstitute.org/gsea/msigdb/cards/GSE2706_UNSTIM_VS_2H_R848_DC_DN
GSE360 T GONDII VS B MALAYI HIGH DOSE DC UP	190	20	10.5	18	9.5	2	1.1	0.0397	<0.0001	0.0001	http://www.broadinstitute.org/gsea/msigdb/cards/GSE360_T_GONDII_VS_B_MALAYI_HIGH_DOSE_DC_UP
GSE360 CTRL VS M TUBERCULOSIS DC DN	199	20	10.1	20	10.1	0	0	0.039	<0.0001	0.0001	http://www.broadinstitute.org/gsea/msigdb/cards/GSE360_CTRL_VS_M_TUBERCULOSIS_DC_DN
GSE2706 R848 VS LPS 2H STIM DC DN	176	19	10.8	17	9.7	2	1.1	0.0387	<0.0001	0.0001	http://www.broadinstitute.org/gsea/msigdb/cards/GSE2706_R848_VS_LPS_2H_STIM_DC_DN
GSE360 L DONOVANI VS B MALAYI HIGH DOSE DC UP	186	19	10.2	17	9.1	2	1.1	0.0379	<0.0001	0.0001	http://www.broadinstitute.org/gsea/msigdb/cards/GSE360_L_DONOVANI_VS_B_MALAYI_HIGH_DOSE_DC_UP
GSE6269 FLU VS E COLI INF PBMC UP	159	18	11.3	18	11.3	0	0	0.0379	<0.0001	0.0001	http://www.broadinstitute.org/gsea/msigdb/cards/GSE6269_FLU_VS_E_COLI_INF_PBMC_UP
GSE17721 PAM3CSK4 VS CPG 4H BMDM DN	190	19	10	18	9.5	1	0.5	0.0376	<0.0001	0.0001	http://www.broadinstitute.org/gsea/msigdb/cards/GSE17721_PAM3CSK4_VS_CPG_4H_BMDM_DN
GSE29618 PDC VS MDC DN	193	19	9.8	15	7.8	4	2.1	0.0374	<0.0001	0.0001	http://www.broadinstitute.org/gsea/msigdb/cards/GSE29618_PDC_VS_MDC_DN
GSE3337 CTRL VS 16H IFNG IN CD8POS DC DN	193	19	9.8	17	8.8	2	1	0.0374	<0.0001	0.0001	http://www.broadinstitute.org/gsea/msigdb/cards/GSE3337_CTRL_VS_16H_IFNG_IN_CD8POS_DC_DN
GSE13485 DAY3 VS DAY21 YF17D VACCINE PBMC UP	194	19	9.8	19	9.8	0	0	0.0373	<0.0001	0.0001	http://www.broadinstitute.org/gsea/msigdb/cards/GSE13485_DAY3_VS_DAY21_YF17D_VACCINE_PBMC_UP
GSE1460 DP VS CD4 THYMOCYTE DN	197	19	9.6	16	8.1	3	1.5	0.0371	<0.0001	0.0001	http://www.broadinstitute.org/gsea/msigdb/cards/GSE1460_DP_VS_CD4_THYMOCYTE_DN
GSE16522 MEMORY VS NAIVE ANTI CD3CD28 STIM CD8 TCELL DN	200	19	9.5	15	7.5	4	2	0.0369	<0.0001	0.0001	http://www.broadinstitute.org/gsea/msigdb/cards/GSE16522_MEMORY_VS_NAIVE_ANTI_CD3CD28_STIM_CD8_TCELL_DN
GSE9988 LOW LPS VS CTRL TREATED MONOCYTE UP	184	18	9.8	17	9.2	1	0.5	0.036	<0.0001	0.0001	http://www.broadinstitute.org/gsea/msigdb/cards/GSE9988_LOW_LPS_VS_CTRL_TREATED_MONOCYTE_UP
GSE9988 LPS VS VEHICLE TREATED MONOCYTE UP	184	18	9.8	16	8.7	2	1.1	0.036	<0.0001	0.0001	http://www.broadinstitute.org/gsea/msigdb/cards/GSE9988_LPS_VS_VEHICLE_TREATED_MONOCYTE_UP
GSE3982 DC VS MAC LPS STIM DN	186	18	9.7	16	8.6	2	1.1	0.0359	<0.0001	0.0001	http://www.broadinstitute.org/gsea/msigdb/cards/GSE3982_DC_VS_MAC_LPS_STIM_DN
GSE9988 LPS VS CTRL TREATED MONOCYTE UP	185	18	9.7	17	9.2	1	0.5	0.0359	<0.0001	0.0001	http://www.broadinstitute.org/gsea/msigdb/cards/GSE9988_LPS_VS_CTRL_TREATED_MONOCYTE_UP
GSE34205 RSV VS FLU INF INFANT PBMC DN	189	18	9.5	17	9	1	0.5	0.0356	<0.0001	0.0001	http://www.broadinstitute.org/gsea/msigdb/cards/GSE34205_RSV_VS_FLU_INF_INFANT_PBMC_DN
GSE22886 NAIVE BCELL VS NEUTROPHIL DN	196	18	9.2	18	9.2	0	0	0.0352	<0.0001	0.0001	http://www.broadinstitute.org/gsea/msigdb/cards/GSE22886_NAIVE_BCELL_VS_NEUTROPHIL_DN
GSE360 HIGH DOSE B MALAYI VS M TUBERCULOSIS MAC DN	205	18	8.8	18	8.8	0	0	0.0345	<0.0001	0.0001	http://www.broadinstitute.org/gsea/msigdb/cards/GSE360_HIGH_DOSE_B_MALAYI_VS_M_TUBERCULOSIS_MAC_DN
GSE9988 LOW LPS VS VEHICLE TREATED MONOCYTE UP	182	17	9.3	16	8.8	1	0.5	0.0341	<0.0001	0.0001	http://www.broadinstitute.org/gsea/msigdb/cards/GSE9988_LOW_LPS_VS_VEHICLE_TREATED_MONOCYTE_UP
GSE360 CTRL VS T GONDII DC DN	187	17	9.1	15	8	2	1.1	0.0337	<0.0001	0.0001	http://www.broadinstitute.org/gsea/msigdb/cards/GSE360_CTRL_VS_T_GONDII_DC_DN
GSE37416 CTRL VS 48H F TULARENSIS LVS NEUTROPHIL UP	189	17	9	14	7.4	3	1.6	0.0336	<0.0001	0.0001	http://www.broadinstitute.org/gsea/msigdb/cards/GSE37416_CTRL_VS_48H_F_TULARENSIS_LVS_NEUTROPHIL_UP
GSE3982 EOSINOPHIL VS NEUTROPHIL DN	189	17	9	17	9	0	0	0.0336	<0.0001	0.0001	http://www.broadinstitute.org/gsea/msigdb/cards/GSE3982_EOSINOPHIL_VS_NEUTROPHIL_DN
GSE24634 IL4 VS CTRL TREATED NAIVE CD4 TCELL DAY7 DN	192	17	8.9	16	8.3	1	0.5	0.0334	<0.0001	0.0001	http://www.broadinstitute.org/gsea/msigdb/cards/GSE24634_IL4_VS_CTRL_TREATED_NAIVE_CD4_TCELL_DAY7_DN
GSE7460 TREG VS TCONV ACT UP	194	17	8.8	15	7.7	2	1	0.0333	<0.0001	0.0001	http://www.broadinstitute.org/gsea/msigdb/cards/GSE7460_TREG_VS_TCONV_ACT_UP
GSE3337 CTRL VS 4H IFNG IN CD8POS DC DN	195	17	8.7	17	8.7	0	0	0.0332	<0.0001	0.0001	http://www.broadinstitute.org/gsea/msigdb/cards/GSE3337_CTRL_VS_4H_IFNG_IN_CD8POS_DC_DN
GSE24634 TREG VS TCONV POST DAY10 IL4 CONVERSION DN	196	17	8.7	11	5.6	6	3.1	0.0331	<0.0001	0.0001	http://www.broadinstitute.org/gsea/msigdb/cards/GSE24634_TREG_VS_TCONV_POST_DAY10_IL4_CONVERSION_DN
GSE15930 STIM VS STIM AND TRICHOSTATINA 48H CD8 T CELL DN	199	17	8.5	17	8.5	0	0	0.0329	<0.0001	0.0001	http://www.broadinstitute.org/gsea/msigdb/cards/GSE15930_STIM_VS_STIM_AND_TRICHOSTATINA_48H_CD8_T_CELL_DN
GSE3982 DC VS NEUTROPHIL DN	207	17	8.2	17	8.2	0	0	0.0324	<0.0001	0.0001	http://www.broadinstitute.org/gsea/msigdb/cards/GSE3982_DC_VS_NEUTROPHIL_DN
GSE9006 TYPE 1 DIABETES AT DX VS 4MONTH POST DX PBMC UP	192	16	8.3	13	6.8	3	1.6	0.0314	<0.0001	0.0001	http://www.broadinstitute.org/gsea/msigdb/cards/GSE9006_TYPE_1_DIABETES_AT_DX_VS_4MONTH_POST_DX_PBMC_UP
GSE24026 PD1 LIGATION VS CTRL IN ACT TCELL LINE UP	193	16	8.3	16	8.3	0	0	0.0313	<0.0001	0.0001	http://www.broadinstitute.org/gsea/msigdb/cards/GSE24026_PD1_LIGATION_VS_CTRL_IN_ACT_TCELL_LINE_UP
GSE360 T GONDII VS M TUBERCULOSIS MAC DN	194	16	8.2	16	8.2	0	0	0.0312	<0.0001	0.0001	http://www.broadinstitute.org/gsea/msigdb/cards/GSE360_T_GONDII_VS_M_TUBERCULOSIS_MAC_DN
GSE14769 UNSTIM VS 80MIN LPS BMDM DN	196	16	8.2	15	7.7	1	0.5	0.0311	<0.0001	0.0001	http://www.broadinstitute.org/gsea/msigdb/cards/GSE14769_UNSTIM_VS_80MIN_LPS_BMDM_DN
GSE14769 UNSTIM VS 120MIN LPS BMDM DN	200	16	8	14	7	2	1	0.0309	<0.0001	0.0001	http://www.broadinstitute.org/gsea/msigdb/cards/GSE14769_UNSTIM_VS_120MIN_LPS_BMDM_DN
GSE3982 NEUTROPHIL VS NKCELL UP	210	16	7.6	15	7.1	1	0.5	0.0303	<0.0001	0.0001	http://www.broadinstitute.org/gsea/msigdb/cards/GSE3982_NEUTROPHIL_VS_NKCELL_UP
GSE24634 TEFF VS TCONV DAY3 IN CULTURE DN	188	15	8	15	8	0	0	0.0296	<0.0001	0.0001	http://www.broadinstitute.org/gsea/msigdb/cards/GSE24634_TEFF_VS_TCONV_DAY3_IN_CULTURE_DN
GSE360 L DONOVANI VS B MALAYI LOW DOSE DC UP	187	15	8	14	7.5	1	0.5	0.0296	<0.0001	0.0001	http://www.broadinstitute.org/gsea/msigdb/cards/GSE360_L_DONOVANI_VS_B_MALAYI_LOW_DOSE_DC_UP
GSE360 CTRL VS L DONOVANI DC DN	190	15	7.9	14	7.4	1	0.5	0.0295	<0.0001	0.0001	http://www.broadinstitute.org/gsea/msigdb/cards/GSE360_CTRL_VS_L_DONOVANI_DC_DN
GSE1432 CTRL VS IFNG 1H MICROGLIA DN	192	15	7.8	15	7.8	0	0	0.0294	<0.0001	0.0001	http://www.broadinstitute.org/gsea/msigdb/cards/GSE1432_CTRL_VS_IFNG_1H_MICROGLIA_DN
GSE7460 CD8 TCELL VS CD4 TCELL ACT UP	192	15	7.8	13	6.8	2	1	0.0294	<0.0001	0.0001	http://www.broadinstitute.org/gsea/msigdb/cards/GSE7460_CD8_TCELL_VS_CD4_TCELL_ACT_UP
GSE2706 R848 VS LPS 8H STIM DC DN	176	14	8	13	7.4	1	0.6	0.0282	<0.0001	0.0001	http://www.broadinstitute.org/gsea/msigdb/cards/GSE2706_R848_VS_LPS_8H_STIM_DC_DN
GSE29618 MONOCYTE VS PDC DN	180	14	7.8	6	3.3	8	4.4	0.028	<0.0001	0.0001	http://www.broadinstitute.org/gsea/msigdb/cards/GSE29618_MONOCYTE_VS_PDC_DN
GSE29618 PDC VS MDC DAY7 FLU VACCINE UP	180	14	7.8	8	4.4	6	3.3	0.028	<0.0001	0.0001	http://www.broadinstitute.org/gsea/msigdb/cards/GSE29618_PDC_VS_MDC_DAY7_FLU_VACCINE_UP
GSE360 L MAJOR VS M TUBERCULOSIS DC DN	180	14	7.8	13	7.2	1	0.6	0.028	<0.0001	0.0001	http://www.broadinstitute.org/gsea/msigdb/cards/GSE360_L_MAJOR_VS_M_TUBERCULOSIS_DC_DN
GSE29617 DAY3 VS DAY7 TIV FLU VACCINE PBMC 2008 UP	181	14	7.7	14	7.7	0	0	0.0279	<0.0001	0.0001	http://www.broadinstitute.org/gsea/msigdb/cards/GSE29617_DAY3_VS_DAY7_TIV_FLU_VACCINE_PBMC_2008_UP
GSE29618 PDC VS MDC UP	181	14	7.7	8	4.4	6	3.3	0.0279	<0.0001	0.0001	http://www.broadinstitute.org/gsea/msigdb/cards/GSE29618_PDC_VS_MDC_UP
GSE9988 ANTI TREM1 VS ANTI TREM1 AND LPS MONOCYTE DN	183	14	7.7	12	6.6	2	1.1	0.0278	<0.0001	0.0001	http://www.broadinstitute.org/gsea/msigdb/cards/GSE9988_ANTI_TREM1_VS_ANTI_TREM1_AND_LPS_MONOCYTE_DN
GSE24634 TEFF VS TCONV DAY5 IN CULTURE DN	185	14	7.6	14	7.6	0	0	0.0277	<0.0001	0.0001	http://www.broadinstitute.org/gsea/msigdb/cards/GSE24634_TEFF_VS_TCONV_DAY5_IN_CULTURE_DN
GSE29618 BCELL VS PDC UP	185	14	7.6	12	6.5	2	1.1	0.0277	<0.0001	0.0001	http://www.broadinstitute.org/gsea/msigdb/cards/GSE29618_BCELL_VS_PDC_UP
GSE9006 1MONTH VS 4MONTH POST TYPE 1 DIABETES DX PBMC UP	189	14	7.4	12	6.3	2	1.1	0.0275	<0.0001	0.0001	http://www.broadinstitute.org/gsea/msigdb/cards/GSE9006_1MONTH_VS_4MONTH_POST_TYPE_1_DIABETES_DX_PBMC_UP
GSE22886 DAY1 VS DAY7 MONOCYTE IN CULTURE UP	191	14	7.3	13	6.8	1	0.5	0.0274	<0.0001	0.0001	http://www.broadinstitute.org/gsea/msigdb/cards/GSE22886_DAY1_VS_DAY7_MONOCYTE_IN_CULTURE_UP
GSE360 L MAJOR VS B MALAYI HIGH DOSE DC UP	191	14	7.3	12	6.3	2	1	0.0274	<0.0001	0.0001	http://www.broadinstitute.org/gsea/msigdb/cards/GSE360_L_MAJOR_VS_B_MALAYI_HIGH_DOSE_DC_UP
GSE1460 INTRATHYMIC T PROGENITOR VS CD4 THYMOCYTE DN	193	14	7.3	12	6.2	2	1	0.0273	<0.0001	0.0001	http://www.broadinstitute.org/gsea/msigdb/cards/GSE1460_INTRATHYMIC_T_PROGENITOR_VS_CD4_THYMOCYTE_DN
GSE2197 CPG DNA VS UNTREATED IN DC UP	193	14	7.3	13	6.7	1	0.5	0.0273	<0.0001	0.0001	http://www.broadinstitute.org/gsea/msigdb/cards/GSE2197_CPG_DNA_VS_UNTREATED_IN_DC_UP
GSE14769 UNSTIM VS 40MIN LPS BMDM DN	197	14	7.1	12	6.1	2	1	0.0271	<0.0001	0.0001	http://www.broadinstitute.org/gsea/msigdb/cards/GSE14769_UNSTIM_VS_40MIN_LPS_BMDM_DN
GSE17721 LPS VS CPG 8H BMDM UP	197	14	7.1	10	5.1	4	2	0.0271	<0.0001	0.0001	http://www.broadinstitute.org/gsea/msigdb/cards/GSE17721_LPS_VS_CPG_8H_BMDM_UP
GSE17721 PAM3CSK4 VS CPG 12H BMDM DN	197	14	7.1	13	6.6	1	0.5	0.0271	<0.0001	0.0001	http://www.broadinstitute.org/gsea/msigdb/cards/GSE17721_PAM3CSK4_VS_CPG_12H_BMDM_DN
GSE360 DC VS MAC B MALAYI HIGH DOSE DN	196	14	7.1	13	6.6	1	0.5	0.0271	<0.0001	0.0001	http://www.broadinstitute.org/gsea/msigdb/cards/GSE360_DC_VS_MAC_B_MALAYI_HIGH_DOSE_DN
GSE3982 NEUTROPHIL VS EFF MEMORY CD4 TCELL UP	197	14	7.1	14	7.1	0	0	0.0271	<0.0001	0.0001	http://www.broadinstitute.org/gsea/msigdb/cards/GSE3982_NEUTROPHIL_VS_EFF_MEMORY_CD4_TCELL_UP
GSE3982 NEUTROPHIL VS CENT MEMORY CD4 TCELL UP	206	14	6.8	13	6.3	1	0.5	0.0266	<0.0001	0.0001	http://www.broadinstitute.org/gsea/msigdb/cards/GSE3982_NEUTROPHIL_VS_CENT_MEMORY_CD4_TCELL_UP
GSE22886 NAIVE CD4 TCELL VS NEUTROPHIL DN	212	14	6.6	12	5.7	2	0.9	0.0263	<0.0001	0.0001	http://www.broadinstitute.org/gsea/msigdb/cards/GSE22886_NAIVE_CD4_TCELL_VS_NEUTROPHIL_DN
GSE22045 TREG VS TCONV DN	176	13	7.4	7	4	6	3.4	0.0262	<0.0001	0.0001	http://www.broadinstitute.org/gsea/msigdb/cards/GSE22045_TREG_VS_TCONV_DN
GSE2706 LPS VS R848 AND LPS 8H STIM DC UP	184	13	7.1	12	6.5	1	0.5	0.0257	<0.0001	0.0001	http://www.broadinstitute.org/gsea/msigdb/cards/GSE2706_LPS_VS_R848_AND_LPS_8H_STIM_DC_UP
GSE29618 BCELL VS PDC DAY7 FLU VACCINE UP	184	13	7.1	11	6	2	1.1	0.0257	<0.0001	0.0001	http://www.broadinstitute.org/gsea/msigdb/cards/GSE29618_BCELL_VS_PDC_DAY7_FLU_VACCINE_UP
GSE9988 LPS VS LPS AND ANTI TREM1 MONOCYTE UP	188	13	6.9	13	6.9	0	0	0.0255	<0.0001	0.0001	http://www.broadinstitute.org/gsea/msigdb/cards/GSE9988_LPS_VS_LPS_AND_ANTI_TREM1_MONOCYTE_UP
GSE36392 TYPE 2 MYELOID VS EOSINOPHIL IL25 TREATED LUNG DN	191	13	6.8	11	5.8	2	1	0.0254	<0.0001	0.0001	http://www.broadinstitute.org/gsea/msigdb/cards/GSE36392_TYPE_2_MYELOID_VS_EOSINOPHIL_IL25_TREATED_LUNG_DN
GSE13484 12H UNSTIM VS YF17D VACCINE STIM PBMC DN	193	13	6.7	12	6.2	1	0.5	0.0253	<0.0001	0.0001	http://www.broadinstitute.org/gsea/msigdb/cards/GSE13484_12H_UNSTIM_VS_YF17D_VACCINE_STIM_PBMC_DN
GSE1432 6H VS 24H IFNG MICROGLIA DN	193	13	6.7	12	6.2	1	0.5	0.0253	<0.0001	0.0001	http://www.broadinstitute.org/gsea/msigdb/cards/GSE1432_6H_VS_24H_IFNG_MICROGLIA_DN
GSE1460 CD4 THYMOCYTE VS THYMIC STROMAL CELL UP	193	13	6.7	9	4.7	4	2.1	0.0253	<0.0001	0.0001	http://www.broadinstitute.org/gsea/msigdb/cards/GSE1460_CD4_THYMOCYTE_VS_THYMIC_STROMAL_CELL_UP
GSE17721 12H VS 24H GARDIQUIMOD BMDM UP	193	13	6.7	12	6.2	1	0.5	0.0253	<0.0001	0.0001	http://www.broadinstitute.org/gsea/msigdb/cards/GSE17721_12H_VS_24H_GARDIQUIMOD_BMDM_UP
GSE17721 LPS VS GARDIQUIMOD 2H BMDM UP	192	13	6.8	9	4.7	4	2.1	0.0253	<0.0001	0.0001	http://www.broadinstitute.org/gsea/msigdb/cards/GSE17721_LPS_VS_GARDIQUIMOD_2H_BMDM_UP
GSE24634 IL4 VS CTRL TREATED NAIVE CD4 TCELL DAY5 UP	192	13	6.8	6	3.1	7	3.6	0.0253	<0.0001	0.0001	http://www.broadinstitute.org/gsea/msigdb/cards/GSE24634_IL4_VS_CTRL_TREATED_NAIVE_CD4_TCELL_DAY5_UP
GSE1448 CTRL VS ANTI VBETA5 DP THYMOCYTE DN	194	13	6.7	10	5.2	3	1.5	0.0252	<0.0001	0.0001	http://www.broadinstitute.org/gsea/msigdb/cards/GSE1448_CTRL_VS_ANTI_VBETA5_DP_THYMOCYTE_DN
GSE20366 EX VIVO VS DEC205 CONVERSION NAIVE CD4 TCELL UP	194	13	6.7	11	5.7	2	1	0.0252	<0.0001	0.0001	http://www.broadinstitute.org/gsea/msigdb/cards/GSE20366_EX_VIVO_VS_DEC205_CONVERSION_NAIVE_CD4_TCELL_UP
GSE360 T GONDII VS B MALAYI HIGH DOSE MAC DN	194	13	6.7	10	5.2	3	1.5	0.0252	<0.0001	0.0001	http://www.broadinstitute.org/gsea/msigdb/cards/GSE360_T_GONDII_VS_B_MALAYI_HIGH_DOSE_MAC_DN
GSE14769 UNSTIM VS 60MIN LPS BMDM DN	200	13	6.5	12	6	1	0.5	0.025	<0.0001	0.0001	http://www.broadinstitute.org/gsea/msigdb/cards/GSE14769_UNSTIM_VS_60MIN_LPS_BMDM_DN
GSE26669 CTRL VS COSTIM BLOCK MLR CD4 TCELL UP	199	13	6.5	13	6.5	0	0	0.025	<0.0001	0.0001	http://www.broadinstitute.org/gsea/msigdb/cards/GSE26669_CTRL_VS_COSTIM_BLOCK_MLR_CD4_TCELL_UP
GSE34205 HEALTHY VS RSV INF INFANT PBMC DN	199	13	6.5	12	6	1	0.5	0.025	<0.0001	0.0001	http://www.broadinstitute.org/gsea/msigdb/cards/GSE34205_HEALTHY_VS_RSV_INF_INFANT_PBMC_DN
GSE6269 HEALTHY VS STREP AUREUS INF PBMC DN	162	12	7.4	12	7.4	0	0	0.0248	<0.0001	0.0001	http://www.broadinstitute.org/gsea/msigdb/cards/GSE6269_HEALTHY_VS_STREP_AUREUS_INF_PBMC_DN
GSE17974 IL4 AND ANTI IL12 VS UNTREATED 12H ACT CD4 TCELL DN	176	12	6.8	10	5.7	2	1.1	0.0241	<0.0001	0.0001	http://www.broadinstitute.org/gsea/msigdb/cards/GSE17974_IL4_AND_ANTI_IL12_VS_UNTREATED_12H_ACT_CD4_TCELL_DN
GSE6566 STRONG VS WEAK DC STIMULATED CD4 TCELL UP	177	12	6.8	9	5.1	3	1.7	0.024	<0.0001	0.0001	http://www.broadinstitute.org/gsea/msigdb/cards/GSE6566_STRONG_VS_WEAK_DC_STIMULATED_CD4_TCELL_UP
GSE17974 IL4 AND ANTI IL12 VS UNTREATED 6H ACT CD4 TCELL DN	185	12	6.5	12	6.5	0	0	0.0237	<0.0001	0.0001	http://www.broadinstitute.org/gsea/msigdb/cards/GSE17974_IL4_AND_ANTI_IL12_VS_UNTREATED_6H_ACT_CD4_TCELL_DN
GSE9006 HEALTHY VS TYPE 1 DIABETES PBMC AT DX DN	184	12	6.5	12	6.5	0	0	0.0237	<0.0001	0.0001	http://www.broadinstitute.org/gsea/msigdb/cards/GSE9006_HEALTHY_VS_TYPE_1_DIABETES_PBMC_AT_DX_DN
GSE10325 CD4 TCELL VS MYELOID DN	190	12	6.3	9	4.7	3	1.6	0.0234	<0.0001	0.0001	http://www.broadinstitute.org/gsea/msigdb/cards/GSE10325_CD4_TCELL_VS_MYELOID_DN
GSE12366 GC VS NAIVE BCELL DN	190	12	6.3	11	5.8	1	0.5	0.0234	<0.0001	0.0001	http://www.broadinstitute.org/gsea/msigdb/cards/GSE12366_GC_VS_NAIVE_BCELL_DN
GSE17580 UNINFECTED VS S MANSONI INF TEFF DN	190	12	6.3	10	5.3	2	1.1	0.0234	<0.0001	0.0001	http://www.broadinstitute.org/gsea/msigdb/cards/GSE17580_UNINFECTED_VS_S_MANSONI_INF_TEFF_DN
GSE22886 DAY0 VS DAY1 MONOCYTE IN CULTURE DN	191	12	6.3	11	5.8	1	0.5	0.0234	<0.0001	0.0001	http://www.broadinstitute.org/gsea/msigdb/cards/GSE22886_DAY0_VS_DAY1_MONOCYTE_IN_CULTURE_DN
GSE360 L MAJOR VS B MALAYI LOW DOSE DC UP	190	12	6.3	11	5.8	1	0.5	0.0234	<0.0001	0.0001	http://www.broadinstitute.org/gsea/msigdb/cards/GSE360_L_MAJOR_VS_B_MALAYI_LOW_DOSE_DC_UP
GSE7460 FOXP3 MUT VS WT ACT TCONV UP	191	12	6.3	10	5.2	2	1	0.0234	<0.0001	0.0001	http://www.broadinstitute.org/gsea/msigdb/cards/GSE7460_FOXP3_MUT_VS_WT_ACT_TCONV_UP
GSE17721 LPS VS CPG 16H BMDM UP	194	12	6.2	11	5.7	1	0.5	0.0233	<0.0001	0.0001	http://www.broadinstitute.org/gsea/msigdb/cards/GSE17721_LPS_VS_CPG_16H_BMDM_UP
GSE3982 DC VS CENT MEMORY CD4 TCELL UP	192	12	6.2	6	3.1	6	3.1	0.0233	<0.0001	0.0001	http://www.broadinstitute.org/gsea/msigdb/cards/GSE3982_DC_VS_CENT_MEMORY_CD4_TCELL_UP
GSE7852 TREG VS TCONV THYMUS UP	193	12	6.2	9	4.7	3	1.6	0.0233	<0.0001	0.0001	http://www.broadinstitute.org/gsea/msigdb/cards/GSE7852_TREG_VS_TCONV_THYMUS_UP
GSE15930 STIM VS STIM AND IL-12 48H CD8 T CELL UP	196	12	6.1	8	4.1	4	2	0.0232	<0.0001	0.0001	http://www.broadinstitute.org/gsea/msigdb/cards/GSE15930_STIM_VS_STIM_AND_IL-12_48H_CD8_T_CELL_UP
GSE29618 MONOCYTE VS MDC UP	196	12	6.1	11	5.6	1	0.5	0.0232	<0.0001	0.0001	http://www.broadinstitute.org/gsea/msigdb/cards/GSE29618_MONOCYTE_VS_MDC_UP
GSE11864 CSF1 IFNG VS CSF1 PAM3CYS IN MAC UP	197	12	6.1	10	5.1	2	1	0.0231	<0.0001	0.0001	http://www.broadinstitute.org/gsea/msigdb/cards/GSE11864_CSF1_IFNG_VS_CSF1_PAM3CYS_IN_MAC_UP
GSE7460 CTRL VS TGFB TREATED ACT TCONV DN	197	12	6.1	10	5.1	2	1	0.0231	<0.0001	0.0001	http://www.broadinstitute.org/gsea/msigdb/cards/GSE7460_CTRL_VS_TGFB_TREATED_ACT_TCONV_DN
GSE13484 UNSTIM VS 12H YF17D VACCINE STIM PBMC DN	199	12	6	11	5.5	1	0.5	0.023	<0.0001	0.0001	http://www.broadinstitute.org/gsea/msigdb/cards/GSE13484_UNSTIM_VS_12H_YF17D_VACCINE_STIM_PBMC_DN
GSE18791 CTRL VS NEWCASTLE VIRUS DC 2H DN	178	11	6.2	10	5.6	1	0.6	0.022	<0.0001	0.0001	http://www.broadinstitute.org/gsea/msigdb/cards/GSE18791_CTRL_VS_NEWCASTLE_VIRUS_DC_2H_DN
GSE17974 0H VS 1H IN VITRO ACT CD4 TCELL UP	180	11	6.1	8	4.4	3	1.7	0.0219	<0.0001	0.0001	http://www.broadinstitute.org/gsea/msigdb/cards/GSE17974_0H_VS_1H_IN_VITRO_ACT_CD4_TCELL_UP
GSE360 CTRL VS M TUBERCULOSIS MAC DN	185	11	5.9	10	5.4	1	0.5	0.0217	<0.0001	0.0001	http://www.broadinstitute.org/gsea/msigdb/cards/GSE360_CTRL_VS_M_TUBERCULOSIS_MAC_DN
GSE13484 UNSTIM VS 3H YF17D VACCINE STIM PBMC DN	192	11	5.7	10	5.2	1	0.5	0.0214	<0.0001	0.0001	http://www.broadinstitute.org/gsea/msigdb/cards/GSE13484_UNSTIM_VS_3H_YF17D_VACCINE_STIM_PBMC_DN
GSE2826 XID VS BTK KO BCELL DN	195	11	5.6	11	5.6	0	0	0.0212	<0.0001	0.0001	http://www.broadinstitute.org/gsea/msigdb/cards/GSE2826_XID_VS_BTK_KO_BCELL_DN
GSE39820 IL1B IL6 VS IL1B IL6 IL23A TREATED CD4 TCELL UP	196	13	6.6	10	5.1	3	1.5	0.0251	<0.0001	0.0002	http://www.broadinstitute.org/gsea/msigdb/cards/GSE39820_IL1B_IL6_VS_IL1B_IL6_IL23A_TREATED_CD4_TCELL_UP
GSE17721 PAM3CSK4 VS GADIQUIMOD 12H BMDM DN	200	13	6.5	12	6	1	0.5	0.025	<0.0001	0.0002	http://www.broadinstitute.org/gsea/msigdb/cards/GSE17721_PAM3CSK4_VS_GADIQUIMOD_12H_BMDM_DN
GSE17721 PAM3CSK4 VS GADIQUIMOD 24H BMDM DN	199	13	6.5	13	6.5	0	0	0.025	<0.0001	0.0002	http://www.broadinstitute.org/gsea/msigdb/cards/GSE17721_PAM3CSK4_VS_GADIQUIMOD_24H_BMDM_DN
GSE14350 IL2RB KO VS WT TREG DN	192	12	6.2	9	4.7	3	1.6	0.0233	<0.0001	0.0002	http://www.broadinstitute.org/gsea/msigdb/cards/GSE14350_IL2RB_KO_VS_WT_TREG_DN
GSE17721 0.5H VS 12H LPS BMDM DN	194	12	6.2	8	4.1	4	2.1	0.0233	<0.0001	0.0002	http://www.broadinstitute.org/gsea/msigdb/cards/GSE17721_0.5H_VS_12H_LPS_BMDM_DN
GSE29618 BCELL VS PDC DAY7 FLU VACCINE DN	194	12	6.2	7	3.6	5	2.6	0.0233	<0.0001	0.0002	http://www.broadinstitute.org/gsea/msigdb/cards/GSE29618_BCELL_VS_PDC_DAY7_FLU_VACCINE_DN
GSE29618 MONOCYTE VS PDC DAY7 FLU VACCINE UP	194	12	6.2	12	6.2	0	0	0.0233	<0.0001	0.0002	http://www.broadinstitute.org/gsea/msigdb/cards/GSE29618_MONOCYTE_VS_PDC_DAY7_FLU_VACCINE_UP
GSE10325 BCELL VS MYELOID DN	196	12	6.1	9	4.6	3	1.5	0.0232	<0.0001	0.0002	http://www.broadinstitute.org/gsea/msigdb/cards/GSE10325_BCELL_VS_MYELOID_DN
GSE17721 CTRL VS POLYIC 4H BMDM DN	196	12	6.1	12	6.1	0	0	0.0232	<0.0001	0.0002	http://www.broadinstitute.org/gsea/msigdb/cards/GSE17721_CTRL_VS_POLYIC_4H_BMDM_DN
GSE3982 MAST CELL VS NEUTROPHIL DN	197	12	6.1	12	6.1	0	0	0.0231	<0.0001	0.0002	http://www.broadinstitute.org/gsea/msigdb/cards/GSE3982_MAST_CELL_VS_NEUTROPHIL_DN
GSE7460 WT VS FOXP3 HET ACT WITH TGFB TCONV DN	184	11	6	9	4.9	2	1.1	0.0217	<0.0001	0.0002	http://www.broadinstitute.org/gsea/msigdb/cards/GSE7460_WT_VS_FOXP3_HET_ACT_WITH_TGFB_TCONV_DN
GSE17974 IL4 AND ANTI IL12 VS UNTREATED 2H ACT CD4 TCELL UP	187	11	5.9	10	5.3	1	0.5	0.0216	<0.0001	0.0002	http://www.broadinstitute.org/gsea/msigdb/cards/GSE17974_IL4_AND_ANTI_IL12_VS_UNTREATED_2H_ACT_CD4_TCELL_UP
GSE3982 BCELL VS TH2 UP	193	11	5.7	6	3.1	5	2.6	0.0213	<0.0001	0.0002	http://www.broadinstitute.org/gsea/msigdb/cards/GSE3982_BCELL_VS_TH2_UP
GSE17721 CTRL VS LPS 2H BMDM DN	195	11	5.6	9	4.6	2	1	0.0212	<0.0001	0.0002	http://www.broadinstitute.org/gsea/msigdb/cards/GSE17721_CTRL_VS_LPS_2H_BMDM_DN
GSE2197 IMMUNOSUPPRESSIVE DNA VS UNTREATED IN DC UP	195	11	5.6	11	5.6	0	0	0.0212	<0.0001	0.0002	http://www.broadinstitute.org/gsea/msigdb/cards/GSE2197_IMMUNOSUPPRESSIVE_DNA_VS_UNTREATED_IN_DC_UP
GSE360 DC VS MAC T GONDII UP	201	11	5.5	6	3	5	2.5	0.021	<0.0001	0.0002	http://www.broadinstitute.org/gsea/msigdb/cards/GSE360_DC_VS_MAC_T_GONDII_UP
GSE11057 NAIVE CD4 VS PBMC CD4 TCELL DN	193	12	6.2	9	4.7	3	1.6	0.0233	<0.0001	0.0003	http://www.broadinstitute.org/gsea/msigdb/cards/GSE11057_NAIVE_CD4_VS_PBMC_CD4_TCELL_DN
GSE17721 LPS VS PAM3CSK4 12H BMDM UP	196	12	6.1	10	5.1	2	1	0.0232	<0.0001	0.0003	http://www.broadinstitute.org/gsea/msigdb/cards/GSE17721_LPS_VS_PAM3CSK4_12H_BMDM_UP
GSE30083 SP1 VS SP4 THYMOCYTE DN	201	12	6	11	5.5	1	0.5	0.0229	<0.0001	0.0003	http://www.broadinstitute.org/gsea/msigdb/cards/GSE30083_SP1_VS_SP4_THYMOCYTE_DN
GSE3982 MAST CELL VS TH1 DN	185	11	5.9	10	5.4	1	0.5	0.0217	<0.0001	0.0003	http://www.broadinstitute.org/gsea/msigdb/cards/GSE3982_MAST_CELL_VS_TH1_DN
GSE29618 PDC VS MDC DAY7 FLU VACCINE DN	190	11	5.8	7	3.7	4	2.1	0.0214	<0.0001	0.0003	http://www.broadinstitute.org/gsea/msigdb/cards/GSE29618_PDC_VS_MDC_DAY7_FLU_VACCINE_DN
GSE360 LOW DOSE B MALAYI VS M TUBERCULOSIS MAC DN	191	11	5.8	11	5.8	0	0	0.0214	<0.0001	0.0003	http://www.broadinstitute.org/gsea/msigdb/cards/GSE360_LOW_DOSE_B_MALAYI_VS_M_TUBERCULOSIS_MAC_DN
GSE17721 CTRL VS LPS 0.5H BMDM UP	194	11	5.7	10	5.2	1	0.5	0.0213	<0.0001	0.0003	http://www.broadinstitute.org/gsea/msigdb/cards/GSE17721_CTRL_VS_LPS_0.5H_BMDM_UP
GSE15324 NAIVE VS ACTIVATED CD8 TCELL UP	195	11	5.6	8	4.1	3	1.5	0.0212	<0.0001	0.0003	http://www.broadinstitute.org/gsea/msigdb/cards/GSE15324_NAIVE_VS_ACTIVATED_CD8_TCELL_UP
GSE17721 LPS VS GARDIQUIMOD 16H BMDM UP	196	11	5.6	9	4.6	2	1	0.0212	<0.0001	0.0003	http://www.broadinstitute.org/gsea/msigdb/cards/GSE17721_LPS_VS_GARDIQUIMOD_16H_BMDM_UP
GSE29618 BCELL VS PDC DN	189	11	5.8	6	3.2	5	2.6	0.0215	<0.0001	0.0004	http://www.broadinstitute.org/gsea/msigdb/cards/GSE29618_BCELL_VS_PDC_DN
GSE11057 CD4 CENT MEM VS PBMC UP	190	11	5.8	6	3.2	5	2.6	0.0214	<0.0001	0.0004	http://www.broadinstitute.org/gsea/msigdb/cards/GSE11057_CD4_CENT_MEM_VS_PBMC_UP
GSE22886 DC VS MONOCYTE DN	194	11	5.7	11	5.7	0	0	0.0213	<0.0001	0.0004	http://www.broadinstitute.org/gsea/msigdb/cards/GSE22886_DC_VS_MONOCYTE_DN
GSE17721 CTRL VS GARDIQUIMOD 4H BMDM DN	197	11	5.6	10	5.1	1	0.5	0.0212	<0.0001	0.0004	http://www.broadinstitute.org/gsea/msigdb/cards/GSE17721_CTRL_VS_GARDIQUIMOD_4H_BMDM_DN
GSE17721 LPS VS PAM3CSK4 2H BMDM UP	196	11	5.6	11	5.6	0	0	0.0212	<0.0001	0.0004	http://www.broadinstitute.org/gsea/msigdb/cards/GSE17721_LPS_VS_PAM3CSK4_2H_BMDM_UP
GSE22886 NAIVE TCELL VS NEUTROPHIL DN	199	11	5.5	11	5.5	0	0	0.0211	<0.0001	0.0004	http://www.broadinstitute.org/gsea/msigdb/cards/GSE22886_NAIVE_TCELL_VS_NEUTROPHIL_DN
GSE11057 CD4 CENT MEM VS PBMC DN	185	11	5.9	7	3.8	4	2.2	0.0217	<0.0001	0.0005	http://www.broadinstitute.org/gsea/msigdb/cards/GSE11057_CD4_CENT_MEM_VS_PBMC_DN
GSE9037 CTRL VS LPS 1H STIM IRAK4 KO BMDM DN	189	11	5.8	9	4.8	2	1.1	0.0215	<0.0001	0.0005	http://www.broadinstitute.org/gsea/msigdb/cards/GSE9037_CTRL_VS_LPS_1H_STIM_IRAK4_KO_BMDM_DN
GSE11057 PBMC VS MEM CD4 TCELL UP	191	11	5.8	8	4.2	3	1.6	0.0214	<0.0001	0.0005	http://www.broadinstitute.org/gsea/msigdb/cards/GSE11057_PBMC_VS_MEM_CD4_TCELL_UP
GSE20366 TREG VS NAIVE CD4 TCELL DN	192	11	5.7	9	4.7	2	1	0.0214	<0.0001	0.0005	http://www.broadinstitute.org/gsea/msigdb/cards/GSE20366_TREG_VS_NAIVE_CD4_TCELL_DN
GSE30083 SP1 VS SP3 THYMOCYTE DN	196	11	5.6	8	4.1	3	1.5	0.0212	<0.0001	0.0005	http://www.broadinstitute.org/gsea/msigdb/cards/GSE30083_SP1_VS_SP3_THYMOCYTE_DN
GSE360 L DONOVANI VS B MALAYI HIGH DOSE MAC DN	195	11	5.6	10	5.1	1	0.5	0.0212	<0.0001	0.0005	http://www.broadinstitute.org/gsea/msigdb/cards/GSE360_L_DONOVANI_VS_B_MALAYI_HIGH_DOSE_MAC_DN
GSE24142 DN2 VS DN3 THYMOCYTE ADULT UP	199	11	5.5	7	3.5	4	2	0.0211	<0.0001	0.0005	http://www.broadinstitute.org/gsea/msigdb/cards/GSE24142_DN2_VS_DN3_THYMOCYTE_ADULT_UP
GSE17721 CTRL VS LPS 12H BMDM DN	204	11	5.4	9	4.4	2	1	0.0209	<0.0001	0.0005	http://www.broadinstitute.org/gsea/msigdb/cards/GSE17721_CTRL_VS_LPS_12H_BMDM_DN
GSE37416 0H VS 48H F TULARENSIS LVS NEUTROPHIL UP	190	11	5.8	11	5.8	0	0	0.0214	<0.0001	0.0005	http://www.broadinstitute.org/gsea/msigdb/cards/GSE37416_0H_VS_48H_F_TULARENSIS_LVS_NEUTROPHIL_UP
GSE17721 PAM3CSK4 VS CPG 24H BMDM DN	199	11	5.5	8	4	3	1.5	0.0211	<0.0001	0.0005	http://www.broadinstitute.org/gsea/msigdb/cards/GSE17721_PAM3CSK4_VS_CPG_24H_BMDM_DN
GSE3982 MEMORY CD4 TCELL VS TH1 DN	199	11	5.5	6	3	5	2.5	0.0211	<0.0001	0.0005	http://www.broadinstitute.org/gsea/msigdb/cards/GSE3982_MEMORY_CD4_TCELL_VS_TH1_DN
GSE6269 HEALTHY VS E COLI INF PBMC DN	164	10	6.1	9	5.5	1	0.6	0.0205	<0.0001	0.0005	http://www.broadinstitute.org/gsea/msigdb/cards/GSE6269_HEALTHY_VS_E_COLI_INF_PBMC_DN
GSE24142 ADULT VS FETAL DN2 THYMOCYTE UP	192	11	5.7	7	3.6	4	2.1	0.0214	<0.0001	0.0006	http://www.broadinstitute.org/gsea/msigdb/cards/GSE24142_ADULT_VS_FETAL_DN2_THYMOCYTE_UP
GSE7852 THYMUS VS FAT TCONV DN	192	11	5.7	8	4.2	3	1.6	0.0214	<0.0001	0.0006	http://www.broadinstitute.org/gsea/msigdb/cards/GSE7852_THYMUS_VS_FAT_TCONV_DN
GSE9988 LOW LPS VS ANTI TREM1 AND LPS MONOCYTE UP	190	11	5.8	11	5.8	0	0	0.0214	<0.0001	0.0006	http://www.broadinstitute.org/gsea/msigdb/cards/GSE9988_LOW_LPS_VS_ANTI_TREM1_AND_LPS_MONOCYTE_UP
GSE17721 CTRL VS POLYIC 12H BMDM DN	197	11	5.6	8	4.1	3	1.5	0.0212	<0.0001	0.0006	http://www.broadinstitute.org/gsea/msigdb/cards/GSE17721_CTRL_VS_POLYIC_12H_BMDM_DN
GSE17721 LPS VS POLYIC 8H BMDM DN	195	11	5.6	10	5.1	1	0.5	0.0212	<0.0001	0.0006	http://www.broadinstitute.org/gsea/msigdb/cards/GSE17721_LPS_VS_POLYIC_8H_BMDM_DN
GSE14769 UNSTIM VS 240MIN LPS BMDM DN	199	11	5.5	10	5	1	0.5	0.0211	<0.0001	0.0006	http://www.broadinstitute.org/gsea/msigdb/cards/GSE14769_UNSTIM_VS_240MIN_LPS_BMDM_DN
GSE7852 LN VS THYMUS TCONV UP	190	11	5.8	7	3.7	4	2.1	0.0214	<0.0001	0.0007	http://www.broadinstitute.org/gsea/msigdb/cards/GSE7852_LN_VS_THYMUS_TCONV_UP
GSE22886 CD8 TCELL VS BCELL NAIVE UP	206	11	5.3	9	4.4	2	1	0.0208	<0.0001	0.0007	http://www.broadinstitute.org/gsea/msigdb/cards/GSE22886_CD8_TCELL_VS_BCELL_NAIVE_UP
GSE22886 NAIVE CD8 TCELL VS NEUTROPHIL DN	197	10	5.1	9	4.6	1	0.5	0.0192	<0.0001	0.0007	http://www.broadinstitute.org/gsea/msigdb/cards/GSE22886_NAIVE_CD8_TCELL_VS_NEUTROPHIL_DN
GSE13411 SWITCHED MEMORY BCELL VS PLASMA CELL DN	199	10	5	7	3.5	3	1.5	0.0191	<0.0001	0.0007	http://www.broadinstitute.org/gsea/msigdb/cards/GSE13411_SWITCHED_MEMORY_BCELL_VS_PLASMA_CELL_DN
GSE7852 THYMUS VS FAT TREG DN	203	11	5.4	7	3.4	4	2	0.0209	<0.0001	0.0008	http://www.broadinstitute.org/gsea/msigdb/cards/GSE7852_THYMUS_VS_FAT_TREG_DN
GSE10325 BCELL VS MYELOID UP	181	10	5.5	7	3.9	3	1.7	0.0198	0.0001	0.0009	http://www.broadinstitute.org/gsea/msigdb/cards/GSE10325_BCELL_VS_MYELOID_UP
GSE10856 CTRL VS TNFRSF6B IN MACROPHAGE UP	184	10	5.4	4	2.2	6	3.3	0.0197	0.0001	0.0009	http://www.broadinstitute.org/gsea/msigdb/cards/GSE10856_CTRL_VS_TNFRSF6B_IN_MACROPHAGE_UP
GSE9006 HEALTHY VS TYPE 1 DIABETES PBMC AT DX UP	190	10	5.3	9	4.7	1	0.5	0.0195	0.0001	0.001	http://www.broadinstitute.org/gsea/msigdb/cards/GSE9006_HEALTHY_VS_TYPE_1_DIABETES_PBMC_AT_DX_UP
GSE10325 LUPUS CD4 TCELL VS LUPUS MYELOID DN	191	10	5.2	10	5.2	0	0	0.0194	0.0001	0.001	http://www.broadinstitute.org/gsea/msigdb/cards/GSE10325_LUPUS_CD4_TCELL_VS_LUPUS_MYELOID_DN
GSE1460 CD4 THYMOCYTE VS NAIVE CD4 TCELL ADULT BLOOD DN	191	10	5.2	5	2.6	5	2.6	0.0194	0.0001	0.001	http://www.broadinstitute.org/gsea/msigdb/cards/GSE1460_CD4_THYMOCYTE_VS_NAIVE_CD4_TCELL_ADULT_BLOOD_DN
GSE22886 NAIVE CD8 TCELL VS DC UP	188	10	5.3	7	3.7	3	1.6	0.0195	0.0001	0.0011	http://www.broadinstitute.org/gsea/msigdb/cards/GSE22886_NAIVE_CD8_TCELL_VS_DC_UP
GSE22886 DC VS MONOCYTE UP	195	10	5.1	4	2.1	6	3.1	0.0193	0.0001	0.0011	http://www.broadinstitute.org/gsea/msigdb/cards/GSE22886_DC_VS_MONOCYTE_UP
GSE2826 WT VS BTK KO BCELL DN	197	10	5.1	6	3	4	2	0.0192	0.0001	0.0011	http://www.broadinstitute.org/gsea/msigdb/cards/GSE2826_WT_VS_BTK_KO_BCELL_DN
GSE24142 ADULT VS FETAL DN3 THYMOCYTE DN	202	10	5	7	3.5	3	1.5	0.019	0.0001	0.0011	http://www.broadinstitute.org/gsea/msigdb/cards/GSE24142_ADULT_VS_FETAL_DN3_THYMOCYTE_DN
GSE22886 NEUTROPHIL VS DC UP	198	10	5.1	10	5.1	0	0	0.0192	0.0001	0.0011	http://www.broadinstitute.org/gsea/msigdb/cards/GSE22886_NEUTROPHIL_VS_DC_UP
GSE27786 NKTCELL VS NEUTROPHIL UP	196	10	5.1	6	3.1	4	2	0.0192	0.0001	0.0011	http://www.broadinstitute.org/gsea/msigdb/cards/GSE27786_NKTCELL_VS_NEUTROPHIL_UP
GSE31082 DN VS CD8 SP THYMOCYTE DN	197	11	5.6	7	3.6	4	2	0.0212	0.0001	0.0012	http://www.broadinstitute.org/gsea/msigdb/cards/GSE31082_DN_VS_CD8_SP_THYMOCYTE_DN
GSE1460 INTRATHYMIC T PROGENITOR VS DP THYMOCYTE UP	187	10	5.3	9	4.8	1	0.5	0.0196	0.0001	0.0012	http://www.broadinstitute.org/gsea/msigdb/cards/GSE1460_INTRATHYMIC_T_PROGENITOR_VS_DP_THYMOCYTE_UP
GSE17974 CTRL VS ACT IL4 AND ANTI IL12 72H CD4 TCELL UP	187	10	5.3	9	4.8	1	0.5	0.0196	0.0001	0.0012	http://www.broadinstitute.org/gsea/msigdb/cards/GSE17974_CTRL_VS_ACT_IL4_AND_ANTI_IL12_72H_CD4_TCELL_UP
GSE360 L DONOVANI VS B MALAYI HIGH DOSE MAC UP	189	10	5.3	9	4.8	1	0.5	0.0195	0.0001	0.0012	http://www.broadinstitute.org/gsea/msigdb/cards/GSE360_L_DONOVANI_VS_B_MALAYI_HIGH_DOSE_MAC_UP
GSE3982 NEUTROPHIL VS BCELL UP	192	10	5.2	9	4.7	1	0.5	0.0194	0.0001	0.0012	http://www.broadinstitute.org/gsea/msigdb/cards/GSE3982_NEUTROPHIL_VS_BCELL_UP
GSE7460 TCONV VS TREG THYMUS DN	195	10	5.1	10	5.1	0	0	0.0193	0.0001	0.0012	http://www.broadinstitute.org/gsea/msigdb/cards/GSE7460_TCONV_VS_TREG_THYMUS_DN
GSE12845 PRE GC VS DARKZONE GC TONSIL BCELL UP	185	10	5.4	9	4.9	1	0.5	0.0196	0.0002	0.0013	http://www.broadinstitute.org/gsea/msigdb/cards/GSE12845_PRE_GC_VS_DARKZONE_GC_TONSIL_BCELL_UP
GSE3982 MAC VS NEUTROPHIL DN	186	10	5.4	8	4.3	2	1.1	0.0196	0.0002	0.0013	http://www.broadinstitute.org/gsea/msigdb/cards/GSE3982_MAC_VS_NEUTROPHIL_DN
GSE29618 MONOCYTE VS PDC UP	197	10	5.1	10	5.1	0	0	0.0192	0.0002	0.0013	http://www.broadinstitute.org/gsea/msigdb/cards/GSE29618_MONOCYTE_VS_PDC_UP
GSE7460 CTRL VS TGFB TREATED ACT FOXP3 MUT TCONV DN	198	10	5.1	7	3.5	3	1.5	0.0192	0.0002	0.0013	http://www.broadinstitute.org/gsea/msigdb/cards/GSE7460_CTRL_VS_TGFB_TREATED_ACT_FOXP3_MUT_TCONV_DN
GSE11864 UNTREATED VS CSF1 IFNG IN MAC DN	187	10	5.3	9	4.8	1	0.5	0.0196	0.0002	0.0013	http://www.broadinstitute.org/gsea/msigdb/cards/GSE11864_UNTREATED_VS_CSF1_IFNG_IN_MAC_DN
GSE13306 RA VS UNTREATED MEM CD4 TCELL UP	194	10	5.2	9	4.6	1	0.5	0.0193	0.0002	0.0013	http://www.broadinstitute.org/gsea/msigdb/cards/GSE13306_RA_VS_UNTREATED_MEM_CD4_TCELL_UP
GSE30083 SP1 VS SP2 THYMOCYTE DN	194	10	5.2	9	4.6	1	0.5	0.0193	0.0002	0.0013	http://www.broadinstitute.org/gsea/msigdb/cards/GSE30083_SP1_VS_SP2_THYMOCYTE_DN
GSE17721 CTRL VS CPG 4H BMDM DN	197	10	5.1	9	4.6	1	0.5	0.0192	0.0002	0.0013	http://www.broadinstitute.org/gsea/msigdb/cards/GSE17721_CTRL_VS_CPG_4H_BMDM_DN
GSE19825 CD24LOW VS IL2RA HIGH DAY3 EFF CD8 TCELL UP	188	10	5.3	8	4.3	2	1.1	0.0195	0.0002	0.0014	http://www.broadinstitute.org/gsea/msigdb/cards/GSE19825_CD24LOW_VS_IL2RA_HIGH_DAY3_EFF_CD8_TCELL_UP
GSE15767 MED VS SCS MAC LN UP	194	10	5.2	8	4.1	2	1	0.0193	0.0002	0.0014	http://www.broadinstitute.org/gsea/msigdb/cards/GSE15767_MED_VS_SCS_MAC_LN_UP
GSE17721 CTRL VS POLYIC 6H BMDM DN	194	10	5.2	10	5.2	0	0	0.0193	0.0002	0.0014	http://www.broadinstitute.org/gsea/msigdb/cards/GSE17721_CTRL_VS_POLYIC_6H_BMDM_DN
GSE3982 MAST CELL VS NKCELL UP	195	10	5.1	4	2.1	6	3.1	0.0193	0.0002	0.0014	http://www.broadinstitute.org/gsea/msigdb/cards/GSE3982_MAST_CELL_VS_NKCELL_UP
GSE29618 MONOCYTE VS MDC DN	217	10	4.6	1	0.5	9	4.1	0.0185	0.0002	0.0014	http://www.broadinstitute.org/gsea/msigdb/cards/GSE29618_MONOCYTE_VS_MDC_DN
GSE17721 0.5H VS 4H POLYIC BMDM DN	192	10	5.2	9	4.7	1	0.5	0.0194	0.0002	0.0014	http://www.broadinstitute.org/gsea/msigdb/cards/GSE17721_0.5H_VS_4H_POLYIC_BMDM_DN
GSE17721 POLYIC VS CPG 6H BMDM UP	193	10	5.2	9	4.7	1	0.5	0.0193	0.0002	0.0014	http://www.broadinstitute.org/gsea/msigdb/cards/GSE17721_POLYIC_VS_CPG_6H_BMDM_UP
GSE22886 TCELL VS BCELL NAIVE DN	203	10	4.9	5	2.5	5	2.5	0.019	0.0002	0.0014	http://www.broadinstitute.org/gsea/msigdb/cards/GSE22886_TCELL_VS_BCELL_NAIVE_DN
GSE11057 CD4 EFF MEM VS PBMC DN	194	10	5.2	8	4.1	2	1	0.0193	0.0002	0.0015	http://www.broadinstitute.org/gsea/msigdb/cards/GSE11057_CD4_EFF_MEM_VS_PBMC_DN
GSE24634 TREG VS TCONV POST DAY7 IL4 CONVERSION DN	193	10	5.2	7	3.6	3	1.6	0.0193	0.0002	0.0015	http://www.broadinstitute.org/gsea/msigdb/cards/GSE24634_TREG_VS_TCONV_POST_DAY7_IL4_CONVERSION_DN
GSE10325 CD4 TCELL VS BCELL UP	188	10	5.3	8	4.3	2	1.1	0.0195	0.0002	0.0015	http://www.broadinstitute.org/gsea/msigdb/cards/GSE10325_CD4_TCELL_VS_BCELL_UP
GSE30962 ACUTE VS CHRONIC LCMV PRIMARY INF CD8 TCELL DN	190	10	5.3	9	4.7	1	0.5	0.0195	0.0002	0.0015	http://www.broadinstitute.org/gsea/msigdb/cards/GSE30962_ACUTE_VS_CHRONIC_LCMV_PRIMARY_INF_CD8_TCELL_DN
GSE360 HIGH VS LOW DOSE B MALAYI MAC DN	190	10	5.3	7	3.7	3	1.6	0.0195	0.0002	0.0015	http://www.broadinstitute.org/gsea/msigdb/cards/GSE360_HIGH_VS_LOW_DOSE_B_MALAYI_MAC_DN
GOLDRATH NAIVE VS MEMORY CD8 TCELL UP	197	10	5.1	8	4.1	2	1	0.0192	0.0002	0.0015	http://www.broadinstitute.org/gsea/msigdb/cards/GOLDRATH_NAIVE_VS_MEMORY_CD8_TCELL_UP
GSE11057 EFF MEM VS CENT MEM CD4 TCELL DN	177	10	5.6	6	3.4	4	2.3	0.02	0.0002	0.0016	http://www.broadinstitute.org/gsea/msigdb/cards/GSE11057_EFF_MEM_VS_CENT_MEM_CD4_TCELL_DN
GSE11057 NAIVE VS EFF MEMORY CD4 TCELL UP	183	10	5.5	3	1.6	7	3.8	0.0197	0.0002	0.0016	http://www.broadinstitute.org/gsea/msigdb/cards/GSE11057_NAIVE_VS_EFF_MEMORY_CD4_TCELL_UP
GSE3982 MAST CELL VS NKCELL DN	192	10	5.2	9	4.7	1	0.5	0.0194	0.0002	0.0016	http://www.broadinstitute.org/gsea/msigdb/cards/GSE3982_MAST_CELL_VS_NKCELL_DN
GSE17721 LPS VS POLYIC 16H BMDM DN	197	10	5.1	10	5.1	0	0	0.0192	0.0002	0.0016	http://www.broadinstitute.org/gsea/msigdb/cards/GSE17721_LPS_VS_POLYIC_16H_BMDM_DN
GSE17721 POLYIC VS GARDIQUIMOD 12H BMDM UP	196	10	5.1	9	4.6	1	0.5	0.0192	0.0002	0.0016	http://www.broadinstitute.org/gsea/msigdb/cards/GSE17721_POLYIC_VS_GARDIQUIMOD_12H_BMDM_UP
GSE17721 0.5H VS 8H CPG BMDM DN	195	10	5.1	10	5.1	0	0	0.0193	0.0002	0.0017	http://www.broadinstitute.org/gsea/msigdb/cards/GSE17721_0.5H_VS_8H_CPG_BMDM_DN
GSE22886 NAIVE VS IGM MEMORY BCELL DN	193	10	5.2	8	4.1	2	1	0.0193	0.0002	0.0017	http://www.broadinstitute.org/gsea/msigdb/cards/GSE22886_NAIVE_VS_IGM_MEMORY_BCELL_DN
GSE36392 TYPE 2 MYELOID VS NEUTROPHIL IL25 TREATED LUNG UP	194	10	5.2	9	4.6	1	0.5	0.0193	0.0002	0.0017	http://www.broadinstitute.org/gsea/msigdb/cards/GSE36392_TYPE_2_MYELOID_VS_NEUTROPHIL_IL25_TREATED_LUNG_UP
GSE3982 MAST CELL VS BCELL UP	195	10	5.1	6	3.1	4	2.1	0.0193	0.0002	0.0018	http://www.broadinstitute.org/gsea/msigdb/cards/GSE3982_MAST_CELL_VS_BCELL_UP
GSE17721 0.5H VS 8H LPS BMDM DN	192	10	5.2	7	3.6	3	1.6	0.0194	0.0003	0.0018	http://www.broadinstitute.org/gsea/msigdb/cards/GSE17721_0.5H_VS_8H_LPS_BMDM_DN
GSE7460 CTRL VS TGFB TREATED ACT CD8 TCELL DN	194	10	5.2	7	3.6	3	1.5	0.0193	0.0003	0.0019	http://www.broadinstitute.org/gsea/msigdb/cards/GSE7460_CTRL_VS_TGFB_TREATED_ACT_CD8_TCELL_DN
GSE17721 LPS VS PAM3CSK4 16H BMDM UP	198	10	5.1	10	5.1	0	0	0.0192	0.0003	0.0019	http://www.broadinstitute.org/gsea/msigdb/cards/GSE17721_LPS_VS_PAM3CSK4_16H_BMDM_UP
GSE27786 CD8 TCELL VS NKCELL DN	197	10	5.1	9	4.6	1	0.5	0.0192	0.0003	0.0023	http://www.broadinstitute.org/gsea/msigdb/cards/GSE27786_CD8_TCELL_VS_NKCELL_DN
GSE17721 0.5H VS 4H CPG BMDM DN	200	10	5	9	4.5	1	0.5	0.0191	0.0003	0.0024	http://www.broadinstitute.org/gsea/msigdb/cards/GSE17721_0.5H_VS_4H_CPG_BMDM_DN
GSE17974 IL4 AND ANTI IL12 VS UNTREATED 1H ACT CD4 TCELL UP	182	9	4.9	7	3.8	2	1.1	0.0178	0.0004	0.0025	http://www.broadinstitute.org/gsea/msigdb/cards/GSE17974_IL4_AND_ANTI_IL12_VS_UNTREATED_1H_ACT_CD4_TCELL_UP
GSE7852 LN VS THYMUS TREG UP	202	10	5	5	2.5	5	2.5	0.019	0.0004	0.0025	http://www.broadinstitute.org/gsea/msigdb/cards/GSE7852_LN_VS_THYMUS_TREG_UP
GSE11864 CSF1 VS CSF1 IFNG IN MAC DN	184	9	4.9	8	4.3	1	0.5	0.0177	0.0004	0.0026	http://www.broadinstitute.org/gsea/msigdb/cards/GSE11864_CSF1_VS_CSF1_IFNG_IN_MAC_DN
GSE17974 0H VS 0.5H IN VITRO ACT CD4 TCELL UP	189	9	4.8	9	4.8	0	0	0.0175	0.0004	0.0027	http://www.broadinstitute.org/gsea/msigdb/cards/GSE17974_0H_VS_0.5H_IN_VITRO_ACT_CD4_TCELL_UP
GSE22886 NAIVE CD8 TCELL VS MONOCYTE UP	184	9	4.9	4	2.2	5	2.7	0.0177	0.0004	0.0027	http://www.broadinstitute.org/gsea/msigdb/cards/GSE22886_NAIVE_CD8_TCELL_VS_MONOCYTE_UP
GSE26669 CTRL VS COSTIM BLOCK MLR CD8 TCELL UP	199	9	4.5	9	4.5	0	0	0.0172	0.0004	0.0027	http://www.broadinstitute.org/gsea/msigdb/cards/GSE26669_CTRL_VS_COSTIM_BLOCK_MLR_CD8_TCELL_UP
GSE360 DC VS MAC B MALAYI LOW DOSE DN	186	9	4.8	6	3.2	3	1.6	0.0176	0.0004	0.0029	http://www.broadinstitute.org/gsea/msigdb/cards/GSE360_DC_VS_MAC_B_MALAYI_LOW_DOSE_DN
GSE9037 CTRL VS LPS 4H STIM IRAK4 KO BMDM DN	200	10	5	8	4	2	1	0.0191	0.0005	0.0031	http://www.broadinstitute.org/gsea/msigdb/cards/GSE9037_CTRL_VS_LPS_4H_STIM_IRAK4_KO_BMDM_DN
GSE1448 CTRL VS ANTI VALPHA2 DP THYMOCYTE DN	191	9	4.7	6	3.1	3	1.6	0.0174	0.0005	0.0031	http://www.broadinstitute.org/gsea/msigdb/cards/GSE1448_CTRL_VS_ANTI_VALPHA2_DP_THYMOCYTE_DN
GSE29618 MONOCYTE VS MDC DAY7 FLU VACCINE DN	220	9	4.1	2	0.9	7	3.2	0.0165	0.0005	0.0031	http://www.broadinstitute.org/gsea/msigdb/cards/GSE29618_MONOCYTE_VS_MDC_DAY7_FLU_VACCINE_DN
GSE36476 YOUNG VS OLD DONOR MEMORY CD4 TCELL 40H TSST ACT UP	180	9	5	8	4.4	1	0.6	0.0178	0.0005	0.0031	http://www.broadinstitute.org/gsea/msigdb/cards/GSE36476_YOUNG_VS_OLD_DONOR_MEMORY_CD4_TCELL_40H_TSST_ACT_UP
GSE360 DC VS MAC T GONDII DN	195	9	4.6	6	3.1	3	1.5	0.0173	0.0005	0.0032	http://www.broadinstitute.org/gsea/msigdb/cards/GSE360_DC_VS_MAC_T_GONDII_DN
GSE11057 NAIVE VS MEMORY CD4 TCELL UP	178	9	5.1	1	0.6	8	4.5	0.0179	0.0005	0.0033	http://www.broadinstitute.org/gsea/msigdb/cards/GSE11057_NAIVE_VS_MEMORY_CD4_TCELL_UP
GSE22886 TCELL VS BCELL NAIVE UP	191	9	4.7	7	3.7	2	1	0.0174	0.0005	0.0033	http://www.broadinstitute.org/gsea/msigdb/cards/GSE22886_TCELL_VS_BCELL_NAIVE_UP
GSE11864 CSF1 IFNG VS CSF1 IFNG PAM3CYS IN MAC DN	186	9	4.8	8	4.3	1	0.5	0.0176	0.0005	0.0033	http://www.broadinstitute.org/gsea/msigdb/cards/GSE11864_CSF1_IFNG_VS_CSF1_IFNG_PAM3CYS_IN_MAC_DN
GSE22886 NAIVE BCELL VS BM PLASMA CELL DN	193	9	4.7	5	2.6	4	2.1	0.0174	0.0005	0.0033	http://www.broadinstitute.org/gsea/msigdb/cards/GSE22886_NAIVE_BCELL_VS_BM_PLASMA_CELL_DN
GSE17721 CPG VS GARDIQUIMOD 2H BMDM UP	197	9	4.6	8	4.1	1	0.5	0.0172	0.0005	0.0033	http://www.broadinstitute.org/gsea/msigdb/cards/GSE17721_CPG_VS_GARDIQUIMOD_2H_BMDM_UP
GSE360 CTRL VS B MALAYI LOW DOSE MAC DN	190	9	4.7	7	3.7	2	1.1	0.0175	0.0005	0.0034	http://www.broadinstitute.org/gsea/msigdb/cards/GSE360_CTRL_VS_B_MALAYI_LOW_DOSE_MAC_DN
GSE3982 BCELL VS CENT MEMORY CD4 TCELL UP	188	9	4.8	6	3.2	3	1.6	0.0175	0.0005	0.0034	http://www.broadinstitute.org/gsea/msigdb/cards/GSE3982_BCELL_VS_CENT_MEMORY_CD4_TCELL_UP
GSE3982 BCELL VS TH1 DN	188	9	4.8	7	3.7	2	1.1	0.0175	0.0005	0.0034	http://www.broadinstitute.org/gsea/msigdb/cards/GSE3982_BCELL_VS_TH1_DN
GSE12366 NAIVE VS MEMORY BCELL UP	181	9	5	6	3.3	3	1.7	0.0178	0.0006	0.0036	http://www.broadinstitute.org/gsea/msigdb/cards/GSE12366_NAIVE_VS_MEMORY_BCELL_UP
GSE17721 CPG VS GARDIQUIMOD 12H BMDM UP	190	9	4.7	7	3.7	2	1.1	0.0175	0.0006	0.0036	http://www.broadinstitute.org/gsea/msigdb/cards/GSE17721_CPG_VS_GARDIQUIMOD_12H_BMDM_UP
GSE22886 CD4 TCELL VS BCELL NAIVE UP	191	9	4.7	7	3.7	2	1	0.0174	0.0006	0.0036	http://www.broadinstitute.org/gsea/msigdb/cards/GSE22886_CD4_TCELL_VS_BCELL_NAIVE_UP
GSE29618 MONOCYTE VS MDC DAY7 FLU VACCINE UP	194	9	4.6	7	3.6	2	1	0.0173	0.0006	0.0036	http://www.broadinstitute.org/gsea/msigdb/cards/GSE29618_MONOCYTE_VS_MDC_DAY7_FLU_VACCINE_UP
GSE29617 CTRL VS DAY7 TIV FLU VACCINE PBMC 2008 UP	184	9	4.9	9	4.9	0	0	0.0177	0.0006	0.0036	http://www.broadinstitute.org/gsea/msigdb/cards/GSE29617_CTRL_VS_DAY7_TIV_FLU_VACCINE_PBMC_2008_UP
GSE3982 BCELL VS NKCELL DN	190	9	4.7	9	4.7	0	0	0.0175	0.0006	0.0037	http://www.broadinstitute.org/gsea/msigdb/cards/GSE3982_BCELL_VS_NKCELL_DN
GSE17721 PAM3CSK4 VS GADIQUIMOD 16H BMDM DN	191	9	4.7	8	4.2	1	0.5	0.0174	0.0006	0.0037	http://www.broadinstitute.org/gsea/msigdb/cards/GSE17721_PAM3CSK4_VS_GADIQUIMOD_16H_BMDM_DN
GSE20151 CTRL VS FUSOBACT NUCLEATUM NEUTROPHIL UP	190	9	4.7	8	4.2	1	0.5	0.0175	0.0006	0.0037	http://www.broadinstitute.org/gsea/msigdb/cards/GSE20151_CTRL_VS_FUSOBACT_NUCLEATUM_NEUTROPHIL_UP
GSE36476 YOUNG VS OLD DONOR MEMORY CD4 TCELL 16H TSST ACT UP	189	9	4.8	9	4.8	0	0	0.0175	0.0006	0.0038	http://www.broadinstitute.org/gsea/msigdb/cards/GSE36476_YOUNG_VS_OLD_DONOR_MEMORY_CD4_TCELL_16H_TSST_ACT_UP
GSE1460 INTRATHYMIC T PROGENITOR VS NAIVE CD4 TCELL CORD BLOOD DN	190	9	4.7	6	3.2	3	1.6	0.0175	0.0006	0.0038	http://www.broadinstitute.org/gsea/msigdb/cards/GSE1460_INTRATHYMIC_T_PROGENITOR_VS_NAIVE_CD4_TCELL_CORD_BLOOD_DN
GSE3982 EOSINOPHIL VS EFF MEMORY CD4 TCELL UP	182	9	4.9	9	4.9	0	0	0.0178	0.0006	0.0038	http://www.broadinstitute.org/gsea/msigdb/cards/GSE3982_EOSINOPHIL_VS_EFF_MEMORY_CD4_TCELL_UP
GSE2706 UNSTIM VS 8H R848 DC UP	196	9	4.6	1	0.5	8	4.1	0.0173	0.0006	0.0038	http://www.broadinstitute.org/gsea/msigdb/cards/GSE2706_UNSTIM_VS_8H_R848_DC_UP
GSE3337 4H VS 16H IFNG IN CD8POS DC DN	197	9	4.6	5	2.5	4	2	0.0172	0.0006	0.0038	http://www.broadinstitute.org/gsea/msigdb/cards/GSE3337_4H_VS_16H_IFNG_IN_CD8POS_DC_DN
GSE1460 DP THYMOCYTE VS NAIVE CD4 TCELL ADULT BLOOD DN	189	9	4.8	6	3.2	3	1.6	0.0175	0.0006	0.0039	http://www.broadinstitute.org/gsea/msigdb/cards/GSE1460_DP_THYMOCYTE_VS_NAIVE_CD4_TCELL_ADULT_BLOOD_DN
GSE17721 LPS VS CPG 24H BMDM UP	200	9	4.5	9	4.5	0	0	0.0171	0.0006	0.0039	http://www.broadinstitute.org/gsea/msigdb/cards/GSE17721_LPS_VS_CPG_24H_BMDM_UP
KAECH DAY8 EFF VS MEMORY CD8 TCELL DN	194	9	4.6	6	3.1	3	1.5	0.0173	0.0007	0.004	http://www.broadinstitute.org/gsea/msigdb/cards/KAECH_DAY8_EFF_VS_MEMORY_CD8_TCELL_DN
GSE15930 STIM VS STIM AND TRICHOSTATINA 72H CD8 T CELL DN	202	9	4.5	6	3	3	1.5	0.0171	0.0007	0.004	http://www.broadinstitute.org/gsea/msigdb/cards/GSE15930_STIM_VS_STIM_AND_TRICHOSTATINA_72H_CD8_T_CELL_DN
GSE25087 FETAL VS ADULT TREG UP	190	9	4.7	7	3.7	2	1.1	0.0175	0.0007	0.0041	http://www.broadinstitute.org/gsea/msigdb/cards/GSE25087_FETAL_VS_ADULT_TREG_UP
GSE29618 BCELL VS MDC UP	181	9	5	7	3.9	2	1.1	0.0178	0.0007	0.0041	http://www.broadinstitute.org/gsea/msigdb/cards/GSE29618_BCELL_VS_MDC_UP
GSE3982 DC VS NKCELL DN	187	9	4.8	8	4.3	1	0.5	0.0176	0.0007	0.0041	http://www.broadinstitute.org/gsea/msigdb/cards/GSE3982_DC_VS_NKCELL_DN
GSE24634 TEFF VS TCONV DAY10 IN CULTURE DN	189	9	4.8	6	3.2	3	1.6	0.0175	0.0007	0.0041	http://www.broadinstitute.org/gsea/msigdb/cards/GSE24634_TEFF_VS_TCONV_DAY10_IN_CULTURE_DN
GSE15930 STIM VS STIM AND IL-12 72H CD8 T CELL UP	205	9	4.4	7	3.4	2	1	0.017	0.0007	0.0041	http://www.broadinstitute.org/gsea/msigdb/cards/GSE15930_STIM_VS_STIM_AND_IL-12_72H_CD8_T_CELL_UP
GSE17721 0.5H VS 4H LPS BMDM DN	194	9	4.6	7	3.6	2	1	0.0173	0.0007	0.0042	http://www.broadinstitute.org/gsea/msigdb/cards/GSE17721_0.5H_VS_4H_LPS_BMDM_DN
GSE22886 IGM MEMORY BCELL VS BLOOD PLASMA CELL DN	202	9	4.5	6	3	3	1.5	0.0171	0.0007	0.0042	http://www.broadinstitute.org/gsea/msigdb/cards/GSE22886_IGM_MEMORY_BCELL_VS_BLOOD_PLASMA_CELL_DN
GSE37416 CTRL VS 24H F TULARENSIS LVS NEUTROPHIL UP	188	9	4.8	9	4.8	0	0	0.0175	0.0007	0.0042	http://www.broadinstitute.org/gsea/msigdb/cards/GSE37416_CTRL_VS_24H_F_TULARENSIS_LVS_NEUTROPHIL_UP
GSE24634 TEFF VS TCONV DAY7 IN CULTURE DN	193	9	4.7	6	3.1	3	1.6	0.0174	0.0007	0.0042	http://www.broadinstitute.org/gsea/msigdb/cards/GSE24634_TEFF_VS_TCONV_DAY7_IN_CULTURE_DN
GSE3982 NEUTROPHIL VS BASOPHIL UP	191	9	4.7	6	3.1	3	1.6	0.0174	0.0007	0.0042	http://www.broadinstitute.org/gsea/msigdb/cards/GSE3982_NEUTROPHIL_VS_BASOPHIL_UP
GSE17721 LPS VS POLYIC 12H BMDM DN	199	9	4.5	7	3.5	2	1	0.0172	0.0007	0.0042	http://www.broadinstitute.org/gsea/msigdb/cards/GSE17721_LPS_VS_POLYIC_12H_BMDM_DN
GSE29618 MONOCYTE VS PDC DAY7 FLU VACCINE DN	185	9	4.9	4	2.2	5	2.7	0.0176	0.0007	0.0043	http://www.broadinstitute.org/gsea/msigdb/cards/GSE29618_MONOCYTE_VS_PDC_DAY7_FLU_VACCINE_DN
GSE24634 TREG VS TCONV POST DAY10 IL4 CONVERSION UP	191	9	4.7	7	3.7	2	1	0.0174	0.0007	0.0043	http://www.broadinstitute.org/gsea/msigdb/cards/GSE24634_TREG_VS_TCONV_POST_DAY10_IL4_CONVERSION_UP
GSE17721 PAM3CSK4 VS GADIQUIMOD 4H BMDM DN	194	9	4.6	9	4.6	0	0	0.0173	0.0007	0.0043	http://www.broadinstitute.org/gsea/msigdb/cards/GSE17721_PAM3CSK4_VS_GADIQUIMOD_4H_BMDM_DN
GSE15750 WT VS TRAF6KO DAY6 EFF CD8 TCELL UP	198	9	4.5	7	3.5	2	1	0.0172	0.0007	0.0043	http://www.broadinstitute.org/gsea/msigdb/cards/GSE15750_WT_VS_TRAF6KO_DAY6_EFF_CD8_TCELL_UP
GSE17721 LPS VS POLYIC 2H BMDM UP	194	9	4.6	8	4.1	1	0.5	0.0173	0.0007	0.0044	http://www.broadinstitute.org/gsea/msigdb/cards/GSE17721_LPS_VS_POLYIC_2H_BMDM_UP
GSE36476 CTRL VS TSST ACT 16H MEMORY CD4 TCELL YOUNG UP	189	9	4.8	4	2.1	5	2.6	0.0175	0.0008	0.0044	http://www.broadinstitute.org/gsea/msigdb/cards/GSE36476_CTRL_VS_TSST_ACT_16H_MEMORY_CD4_TCELL_YOUNG_UP
GSE31082 DP VS CD4 SP THYMOCYTE DN	193	9	4.7	8	4.1	1	0.5	0.0174	0.0008	0.0045	http://www.broadinstitute.org/gsea/msigdb/cards/GSE31082_DP_VS_CD4_SP_THYMOCYTE_DN
GSE27786 LIN NEG VS ERYTHROBLAST UP	195	9	4.6	7	3.6	2	1	0.0173	0.0008	0.0045	http://www.broadinstitute.org/gsea/msigdb/cards/GSE27786_LIN_NEG_VS_ERYTHROBLAST_UP
GSE7764 NKCELL VS SPLENOCYTE DN	195	9	4.6	8	4.1	1	0.5	0.0173	0.0008	0.0045	http://www.broadinstitute.org/gsea/msigdb/cards/GSE7764_NKCELL_VS_SPLENOCYTE_DN
KAECH DAY15 EFF VS MEMORY CD8 TCELL UP	195	9	4.6	6	3.1	3	1.5	0.0173	0.0008	0.0045	http://www.broadinstitute.org/gsea/msigdb/cards/KAECH_DAY15_EFF_VS_MEMORY_CD8_TCELL_UP
GSE3982 MAST CELL VS CENT MEMORY CD4 TCELL UP	194	9	4.6	5	2.6	4	2.1	0.0173	0.0008	0.0046	http://www.broadinstitute.org/gsea/msigdb/cards/GSE3982_MAST_CELL_VS_CENT_MEMORY_CD4_TCELL_UP
GSE10325 LUPUS BCELL VS LUPUS MYELOID DN	194	9	4.6	9	4.6	0	0	0.0173	0.0008	0.0047	http://www.broadinstitute.org/gsea/msigdb/cards/GSE10325_LUPUS_BCELL_VS_LUPUS_MYELOID_DN
GSE13738 TCR VS BYSTANDER ACTIVATED CD4 TCELL UP	190	9	4.7	3	1.6	6	3.2	0.0175	0.0009	0.0049	http://www.broadinstitute.org/gsea/msigdb/cards/GSE13738_TCR_VS_BYSTANDER_ACTIVATED_CD4_TCELL_UP
GSE15930 STIM VS STIM AND IL-12 48H CD8 T CELL DN	197	9	4.6	7	3.6	2	1	0.0172	0.0009	0.0049	http://www.broadinstitute.org/gsea/msigdb/cards/GSE15930_STIM_VS_STIM_AND_IL-12_48H_CD8_T_CELL_DN
GSE17580 TREG VS TEFF UP	195	9	4.6	6	3.1	3	1.5	0.0173	0.0009	0.005	http://www.broadinstitute.org/gsea/msigdb/cards/GSE17580_TREG_VS_TEFF_UP
GSE17721 CTRL VS CPG 12H BMDM DN	198	9	4.5	8	4	1	0.5	0.0172	0.0009	0.005	http://www.broadinstitute.org/gsea/msigdb/cards/GSE17721_CTRL_VS_CPG_12H_BMDM_DN
GSE20715 0H VS 24H OZONE TLR4 KO LUNG DN	201	9	4.5	7	3.5	2	1	0.0171	0.0009	0.005	http://www.broadinstitute.org/gsea/msigdb/cards/GSE20715_0H_VS_24H_OZONE_TLR4_KO_LUNG_DN
GSE29615 CTRL VS DAY7 LAIV FLU VACCINE PBMC UP	172	8	4.7	6	3.5	2	1.2	0.0161	0.0009	0.005	http://www.broadinstitute.org/gsea/msigdb/cards/GSE29615_CTRL_VS_DAY7_LAIV_FLU_VACCINE_PBMC_UP
GSE17721 CTRL VS POLYIC 24H BMDM DN	200	9	4.5	7	3.5	2	1	0.0171	0.0009	0.0051	http://www.broadinstitute.org/gsea/msigdb/cards/GSE17721_CTRL_VS_POLYIC_24H_BMDM_DN
GSE30083 SP2 VS SP3 THYMOCYTE UP	193	9	4.7	7	3.6	2	1	0.0174	0.0009	0.0051	http://www.broadinstitute.org/gsea/msigdb/cards/GSE30083_SP2_VS_SP3_THYMOCYTE_UP
GSE24142 EARLY THYMIC PROGENITOR VS DN2 THYMOCYTE FETAL UP	195	9	4.6	6	3.1	3	1.5	0.0173	0.0009	0.0051	http://www.broadinstitute.org/gsea/msigdb/cards/GSE24142_EARLY_THYMIC_PROGENITOR_VS_DN2_THYMOCYTE_FETAL_UP
GSE3982 CENT MEMORY CD4 TCELL VS TH2 UP	189	9	4.8	6	3.2	3	1.6	0.0175	0.0009	0.0052	http://www.broadinstitute.org/gsea/msigdb/cards/GSE3982_CENT_MEMORY_CD4_TCELL_VS_TH2_UP
GSE17721 0.5H VS 8H POLYIC BMDM DN	194	9	4.6	6	3.1	3	1.5	0.0173	0.0009	0.0052	http://www.broadinstitute.org/gsea/msigdb/cards/GSE17721_0.5H_VS_8H_POLYIC_BMDM_DN
KAECH DAY8 EFF VS DAY15 EFF CD8 TCELL DN	194	9	4.6	6	3.1	3	1.5	0.0173	0.0009	0.0052	http://www.broadinstitute.org/gsea/msigdb/cards/KAECH_DAY8_EFF_VS_DAY15_EFF_CD8_TCELL_DN
GSE17721 LPS VS CPG 12H BMDM UP	197	9	4.6	9	4.6	0	0	0.0172	0.001	0.0054	http://www.broadinstitute.org/gsea/msigdb/cards/GSE17721_LPS_VS_CPG_12H_BMDM_UP
GSE36392 EOSINOPHIL VS NEUTROPHIL IL25 TREATED LUNG UP	193	9	4.7	9	4.7	0	0	0.0174	0.001	0.0055	http://www.broadinstitute.org/gsea/msigdb/cards/GSE36392_EOSINOPHIL_VS_NEUTROPHIL_IL25_TREATED_LUNG_UP
GSE17721 POLYIC VS GARDIQUIMOD 16H BMDM UP	198	9	4.5	9	4.5	0	0	0.0172	0.001	0.0055	http://www.broadinstitute.org/gsea/msigdb/cards/GSE17721_POLYIC_VS_GARDIQUIMOD_16H_BMDM_UP
GSE30962 ACUTE VS CHRONIC LCMV SECONDARY INF CD8 TCELL DN	194	9	4.6	7	3.6	2	1	0.0173	0.001	0.0055	http://www.broadinstitute.org/gsea/msigdb/cards/GSE30962_ACUTE_VS_CHRONIC_LCMV_SECONDARY_INF_CD8_TCELL_DN
GSE17721 CTRL VS GARDIQUIMOD 2H BMDM DN	200	9	4.5	5	2.5	4	2	0.0171	0.001	0.0056	http://www.broadinstitute.org/gsea/msigdb/cards/GSE17721_CTRL_VS_GARDIQUIMOD_2H_BMDM_DN
GSE39820 CTRL VS TGFBETA1 IL6 IL23A CD4 TCELL UP	186	9	4.8	9	4.8	0	0	0.0176	0.001	0.0056	http://www.broadinstitute.org/gsea/msigdb/cards/GSE39820_CTRL_VS_TGFBETA1_IL6_IL23A_CD4_TCELL_UP
GSE6269 E COLI VS STREP PNEUMO INF PBMC UP	164	8	4.9	6	3.7	2	1.2	0.0163	0.001	0.0056	http://www.broadinstitute.org/gsea/msigdb/cards/GSE6269_E_COLI_VS_STREP_PNEUMO_INF_PBMC_UP
GSE20366 TREG VS NAIVE CD4 TCELL DEC205 CONVERSION UP	196	9	4.6	6	3.1	3	1.5	0.0173	0.001	0.0056	http://www.broadinstitute.org/gsea/msigdb/cards/GSE20366_TREG_VS_NAIVE_CD4_TCELL_DEC205_CONVERSION_UP
GSE36476 CTRL VS TSST ACT 40H MEMORY CD4 TCELL OLD UP	191	9	4.7	4	2.1	5	2.6	0.0174	0.0011	0.0058	http://www.broadinstitute.org/gsea/msigdb/cards/GSE36476_CTRL_VS_TSST_ACT_40H_MEMORY_CD4_TCELL_OLD_UP
GSE17721 12H VS 24H LPS BMDM UP	196	9	4.6	7	3.6	2	1	0.0173	0.0011	0.0058	http://www.broadinstitute.org/gsea/msigdb/cards/GSE17721_12H_VS_24H_LPS_BMDM_UP
GSE6269 HEALTHY VS STREP PNEUMO INF PBMC DN	163	8	4.9	6	3.7	2	1.2	0.0164	0.0011	0.0059	http://www.broadinstitute.org/gsea/msigdb/cards/GSE6269_HEALTHY_VS_STREP_PNEUMO_INF_PBMC_DN
GSE17721 0.5H VS 8H GARDIQUIMOD BMDM DN	197	9	4.6	7	3.6	2	1	0.0172	0.0012	0.0063	http://www.broadinstitute.org/gsea/msigdb/cards/GSE17721_0.5H_VS_8H_GARDIQUIMOD_BMDM_DN
GSE24142 ADULT VS FETAL DN3 THYMOCYTE UP	189	9	4.8	6	3.2	3	1.6	0.0175	0.0013	0.0067	http://www.broadinstitute.org/gsea/msigdb/cards/GSE24142_ADULT_VS_FETAL_DN3_THYMOCYTE_UP
GSE12845 IGD NEG BLOOD VS DARKZONE GC TONSIL BCELL UP	175	8	4.6	3	1.7	5	2.9	0.016	0.0013	0.0068	http://www.broadinstitute.org/gsea/msigdb/cards/GSE12845_IGD_NEG_BLOOD_VS_DARKZONE_GC_TONSIL_BCELL_UP
GSE22886 IGG IGA MEMORY BCELL VS BM PLASMA CELL DN	188	8	4.3	4	2.1	4	2.1	0.0156	0.0013	0.0068	http://www.broadinstitute.org/gsea/msigdb/cards/GSE22886_IGG_IGA_MEMORY_BCELL_VS_BM_PLASMA_CELL_DN
GSE30083 SP2 VS SP4 THYMOCYTE DN	198	9	4.5	8	4	1	0.5	0.0172	0.0013	0.007	http://www.broadinstitute.org/gsea/msigdb/cards/GSE30083_SP2_VS_SP4_THYMOCYTE_DN
GSE22886 IGM MEMORY BCELL VS BM PLASMA CELL DN	192	8	4.2	3	1.6	5	2.6	0.0154	0.0016	0.0084	http://www.broadinstitute.org/gsea/msigdb/cards/GSE22886_IGM_MEMORY_BCELL_VS_BM_PLASMA_CELL_DN
GSE17974 0.5H VS 72H IL4 AND ANTI IL12 ACT CD4 TCELL DN	187	8	4.3	4	2.1	4	2.1	0.0156	0.0016	0.0085	http://www.broadinstitute.org/gsea/msigdb/cards/GSE17974_0.5H_VS_72H_IL4_AND_ANTI_IL12_ACT_CD4_TCELL_DN
GSE22886 NAIVE BCELL VS BLOOD PLASMA CELL DN	185	8	4.3	8	4.3	0	0	0.0157	0.0018	0.0093	http://www.broadinstitute.org/gsea/msigdb/cards/GSE22886_NAIVE_BCELL_VS_BLOOD_PLASMA_CELL_DN
GSE29615 CTRL VS LAIV FLU VACCINE PBMC UP	184	8	4.3	7	3.8	1	0.5	0.0157	0.0018	0.0094	http://www.broadinstitute.org/gsea/msigdb/cards/GSE29615_CTRL_VS_LAIV_FLU_VACCINE_PBMC_UP
GSE10325 CD4 TCELL VS BCELL DN	179	8	4.5	8	4.5	0	0	0.0158	0.0019	0.01	http://www.broadinstitute.org/gsea/msigdb/cards/GSE10325_CD4_TCELL_VS_BCELL_DN

## Sheet: s8_neu_d1_sdeg
Category ID	Category Genes #	Any-reg. SDEG #	Any-reg. SDEG %	Up-reg. SDEG #	Up-reg. SDEG %	Down-reg. SDEG #	Down-reg. SDEG %	Jaccard similarity coefficient	P	FDR	Link
GSE13485 CTRL VS DAY7 YF17D VACCINE PBMC DN	195	90	46.2	89	45.6	1	0.5	0.1495	<0.0001	<0.0001	http://www.broadinstitute.org/gsea/msigdb/cards/GSE13485_CTRL_VS_DAY7_YF17D_VACCINE_PBMC_DN
GSE18791 UNSTIM VS NEWCATSLE VIRUS DC 6H DN	192	84	43.8	84	43.8	0	0	0.1388	<0.0001	<0.0001	http://www.broadinstitute.org/gsea/msigdb/cards/GSE18791_UNSTIM_VS_NEWCATSLE_VIRUS_DC_6H_DN
GSE13484 UNSTIM VS YF17D VACCINE STIM PBMC DN	198	82	41.4	80	40.4	2	1	0.1338	<0.0001	<0.0001	http://www.broadinstitute.org/gsea/msigdb/cards/GSE13484_UNSTIM_VS_YF17D_VACCINE_STIM_PBMC_DN
GSE1432 CTRL VS IFNG 24H MICROGLIA DN	200	78	39	78	39	0	0	0.126	<0.0001	<0.0001	http://www.broadinstitute.org/gsea/msigdb/cards/GSE1432_CTRL_VS_IFNG_24H_MICROGLIA_DN
GSE13485 CTRL VS DAY3 YF17D VACCINE PBMC DN	193	77	39.9	76	39.4	1	0.5	0.1256	<0.0001	<0.0001	http://www.broadinstitute.org/gsea/msigdb/cards/GSE13485_CTRL_VS_DAY3_YF17D_VACCINE_PBMC_DN
GSE18791 CTRL VS NEWCASTLE VIRUS DC 8H DN	189	76	40.2	76	40.2	0	0	0.1246	<0.0001	<0.0001	http://www.broadinstitute.org/gsea/msigdb/cards/GSE18791_CTRL_VS_NEWCASTLE_VIRUS_DC_8H_DN
GSE13485 PRE VS POST YF17D VACCINATION PBMC DN	192	76	39.6	75	39.1	1	0.5	0.124	<0.0001	<0.0001	http://www.broadinstitute.org/gsea/msigdb/cards/GSE13485_PRE_VS_POST_YF17D_VACCINATION_PBMC_DN
GSE1432 CTRL VS IFNG 6H MICROGLIA DN	198	72	36.4	72	36.4	0	0	0.1156	<0.0001	<0.0001	http://www.broadinstitute.org/gsea/msigdb/cards/GSE1432_CTRL_VS_IFNG_6H_MICROGLIA_DN
GSE13485 DAY1 VS DAY7 YF17D VACCINE PBMC DN	193	71	36.8	70	36.3	1	0.5	0.1147	<0.0001	<0.0001	http://www.broadinstitute.org/gsea/msigdb/cards/GSE13485_DAY1_VS_DAY7_YF17D_VACCINE_PBMC_DN
GSE13485 DAY3 VS DAY7 YF17D VACCINE PBMC DN	205	70	34.1	70	34.1	0	0	0.1108	<0.0001	<0.0001	http://www.broadinstitute.org/gsea/msigdb/cards/GSE13485_DAY3_VS_DAY7_YF17D_VACCINE_PBMC_DN
GSE18791 UNSTIM VS NEWCATSLE VIRUS DC 10H DN	190	68	35.8	68	35.8	0	0	0.1099	<0.0001	<0.0001	http://www.broadinstitute.org/gsea/msigdb/cards/GSE18791_UNSTIM_VS_NEWCATSLE_VIRUS_DC_10H_DN
GSE14000 UNSTIM VS 4H LPS DC DN	199	67	33.7	67	33.7	0	0	0.1065	<0.0001	<0.0001	http://www.broadinstitute.org/gsea/msigdb/cards/GSE14000_UNSTIM_VS_4H_LPS_DC_DN
GSE14000 UNSTIM VS 4H LPS DC TRANSLATED RNA DN	194	66	34	66	34	0	0	0.1056	<0.0001	<0.0001	http://www.broadinstitute.org/gsea/msigdb/cards/GSE14000_UNSTIM_VS_4H_LPS_DC_TRANSLATED_RNA_DN
GSE18791 CTRL VS NEWCASTLE VIRUS DC 6H DN	192	64	33.3	64	33.3	0	0	0.1024	<0.0001	<0.0001	http://www.broadinstitute.org/gsea/msigdb/cards/GSE18791_CTRL_VS_NEWCASTLE_VIRUS_DC_6H_DN
GSE18791 CTRL VS NEWCASTLE VIRUS DC 10H DN	193	62	32.1	62	32.1	0	0	0.0987	<0.0001	<0.0001	http://www.broadinstitute.org/gsea/msigdb/cards/GSE18791_CTRL_VS_NEWCASTLE_VIRUS_DC_10H_DN
GSE10325 CD4 TCELL VS LUPUS CD4 TCELL DN	193	60	31.1	60	31.1	0	0	0.0952	<0.0001	<0.0001	http://www.broadinstitute.org/gsea/msigdb/cards/GSE10325_CD4_TCELL_VS_LUPUS_CD4_TCELL_DN
GSE18791 CTRL VS NEWCASTLE VIRUS DC 4H DN	184	57	31	57	31	0	0	0.0913	<0.0001	<0.0001	http://www.broadinstitute.org/gsea/msigdb/cards/GSE18791_CTRL_VS_NEWCASTLE_VIRUS_DC_4H_DN
GSE18791 UNSTIM VS NEWCATSLE VIRUS DC 18H DN	191	57	29.8	54	28.3	3	1.6	0.0903	<0.0001	<0.0001	http://www.broadinstitute.org/gsea/msigdb/cards/GSE18791_UNSTIM_VS_NEWCATSLE_VIRUS_DC_18H_DN
GSE22886 CTRL VS LPS 24H DC DN	216	59	27.3	59	27.3	0	0	0.0902	<0.0001	<0.0001	http://www.broadinstitute.org/gsea/msigdb/cards/GSE22886_CTRL_VS_LPS_24H_DC_DN
GSE13485 DAY7 VS DAY21 YF17D VACCINE PBMC UP	192	57	29.7	56	29.2	1	0.5	0.0902	<0.0001	<0.0001	http://www.broadinstitute.org/gsea/msigdb/cards/GSE13485_DAY7_VS_DAY21_YF17D_VACCINE_PBMC_UP
GSE18791 CTRL VS NEWCASTLE VIRUS DC 12H DN	203	57	28.1	57	28.1	0	0	0.0886	<0.0001	<0.0001	http://www.broadinstitute.org/gsea/msigdb/cards/GSE18791_CTRL_VS_NEWCASTLE_VIRUS_DC_12H_DN
GSE1432 1H VS 24H IFNG MICROGLIA DN	200	55	27.5	55	27.5	0	0	0.0857	<0.0001	<0.0001	http://www.broadinstitute.org/gsea/msigdb/cards/GSE1432_1H_VS_24H_IFNG_MICROGLIA_DN
GSE10325 MYELOID VS LUPUS MYELOID DN	197	52	26.4	52	26.4	0	0	0.081	<0.0001	<0.0001	http://www.broadinstitute.org/gsea/msigdb/cards/GSE10325_MYELOID_VS_LUPUS_MYELOID_DN
GSE18791 CTRL VS NEWCASTLE VIRUS DC 16H DN	188	51	27.1	51	27.1	0	0	0.0804	<0.0001	<0.0001	http://www.broadinstitute.org/gsea/msigdb/cards/GSE18791_CTRL_VS_NEWCASTLE_VIRUS_DC_16H_DN
GSE1432 1H VS 6H IFNG MICROGLIA DN	198	50	25.3	50	25.3	0	0	0.0775	<0.0001	<0.0001	http://www.broadinstitute.org/gsea/msigdb/cards/GSE1432_1H_VS_6H_IFNG_MICROGLIA_DN
GSE6269 FLU VS STREP PNEUMO INF PBMC UP	165	46	27.9	46	27.9	0	0	0.0747	<0.0001	<0.0001	http://www.broadinstitute.org/gsea/msigdb/cards/GSE6269_FLU_VS_STREP_PNEUMO_INF_PBMC_UP
GSE24634 IL4 VS CTRL TREATED NAIVE CD4 TCELL DAY5 DN	191	47	24.6	46	24.1	1	0.5	0.0733	<0.0001	<0.0001	http://www.broadinstitute.org/gsea/msigdb/cards/GSE24634_IL4_VS_CTRL_TREATED_NAIVE_CD4_TCELL_DAY5_DN
GSE34205 HEALTHY VS FLU INF INFANT PBMC DN	201	46	22.9	46	22.9	0	0	0.0706	<0.0001	<0.0001	http://www.broadinstitute.org/gsea/msigdb/cards/GSE34205_HEALTHY_VS_FLU_INF_INFANT_PBMC_DN
GSE24634 IL4 VS CTRL TREATED NAIVE CD4 TCELL DAY3 DN	189	45	23.8	43	22.8	2	1.1	0.0702	<0.0001	<0.0001	http://www.broadinstitute.org/gsea/msigdb/cards/GSE24634_IL4_VS_CTRL_TREATED_NAIVE_CD4_TCELL_DAY3_DN
GSE10325 BCELL VS LUPUS BCELL DN	196	44	22.4	42	21.4	2	1	0.0678	<0.0001	<0.0001	http://www.broadinstitute.org/gsea/msigdb/cards/GSE10325_BCELL_VS_LUPUS_BCELL_DN
GSE14000 UNSTIM VS 16H LPS DC TRANSLATED RNA DN	192	43	22.4	42	21.9	1	0.5	0.0666	<0.0001	<0.0001	http://www.broadinstitute.org/gsea/msigdb/cards/GSE14000_UNSTIM_VS_16H_LPS_DC_TRANSLATED_RNA_DN
GSE16755 CTRL VS IFNA TREATED MAC DN	193	43	22.3	43	22.3	0	0	0.0665	<0.0001	<0.0001	http://www.broadinstitute.org/gsea/msigdb/cards/GSE16755_CTRL_VS_IFNA_TREATED_MAC_DN
GSE2706 2H VS 8H LPS STIM DC DN	189	42	22.2	41	21.7	1	0.5	0.0652	<0.0001	<0.0001	http://www.broadinstitute.org/gsea/msigdb/cards/GSE2706_2H_VS_8H_LPS_STIM_DC_DN
GSE2706 UNSTIM VS 8H R848 DC DN	186	41	22	41	22	0	0	0.0639	<0.0001	<0.0001	http://www.broadinstitute.org/gsea/msigdb/cards/GSE2706_UNSTIM_VS_8H_R848_DC_DN
GSE13485 DAY1 VS DAY3 YF17D VACCINE PBMC DN	190	41	21.6	41	21.6	0	0	0.0635	<0.0001	<0.0001	http://www.broadinstitute.org/gsea/msigdb/cards/GSE13485_DAY1_VS_DAY3_YF17D_VACCINE_PBMC_DN
GSE2706 R848 VS R848 AND LPS 2H STIM DC DN	181	40	22.1	39	21.5	1	0.6	0.0627	<0.0001	<0.0001	http://www.broadinstitute.org/gsea/msigdb/cards/GSE2706_R848_VS_R848_AND_LPS_2H_STIM_DC_DN
GSE2706 2H VS 8H R848 STIM DC DN	186	39	21	38	20.4	1	0.5	0.0606	<0.0001	<0.0001	http://www.broadinstitute.org/gsea/msigdb/cards/GSE2706_2H_VS_8H_R848_STIM_DC_DN
GSE17974 IL4 AND ANTI IL12 VS UNTREATED 72H ACT CD4 TCELL DN	190	39	20.5	37	19.5	2	1.1	0.0602	<0.0001	<0.0001	http://www.broadinstitute.org/gsea/msigdb/cards/GSE17974_IL4_AND_ANTI_IL12_VS_UNTREATED_72H_ACT_CD4_TCELL_DN
GSE18791 CTRL VS NEWCASTLE VIRUS DC 18H DN	183	38	20.8	38	20.8	0	0	0.0592	<0.0001	<0.0001	http://www.broadinstitute.org/gsea/msigdb/cards/GSE18791_CTRL_VS_NEWCASTLE_VIRUS_DC_18H_DN
GSE18791 CTRL VS NEWCASTLE VIRUS DC 14H DN	186	38	20.4	38	20.4	0	0	0.0589	<0.0001	<0.0001	http://www.broadinstitute.org/gsea/msigdb/cards/GSE18791_CTRL_VS_NEWCASTLE_VIRUS_DC_14H_DN
GSE6269 HEALTHY VS FLU INF PBMC DN	155	36	23.2	35	22.6	1	0.6	0.0584	<0.0001	<0.0001	http://www.broadinstitute.org/gsea/msigdb/cards/GSE6269_HEALTHY_VS_FLU_INF_PBMC_DN
GSE6269 FLU VS STREP AUREUS INF PBMC UP	162	36	22.2	35	21.6	1	0.6	0.0578	<0.0001	<0.0001	http://www.broadinstitute.org/gsea/msigdb/cards/GSE6269_FLU_VS_STREP_AUREUS_INF_PBMC_UP
GSE14000 UNSTIM VS 16H LPS DC DN	206	37	18	37	18	0	0	0.0556	<0.0001	<0.0001	http://www.broadinstitute.org/gsea/msigdb/cards/GSE14000_UNSTIM_VS_16H_LPS_DC_DN
GSE3982 CTRL VS LPS 48H DC DN	198	36	18.2	34	17.2	2	1	0.0546	<0.0001	<0.0001	http://www.broadinstitute.org/gsea/msigdb/cards/GSE3982_CTRL_VS_LPS_48H_DC_DN
GSE2706 UNSTIM VS 8H LPS AND R848 DC DN	188	35	18.6	34	18.1	1	0.5	0.0538	<0.0001	<0.0001	http://www.broadinstitute.org/gsea/msigdb/cards/GSE2706_UNSTIM_VS_8H_LPS_AND_R848_DC_DN
GSE17974 IL4 AND ANTI IL12 VS UNTREATED 24H ACT CD4 TCELL DN	192	35	18.2	35	18.2	0	0	0.0535	<0.0001	<0.0001	http://www.broadinstitute.org/gsea/msigdb/cards/GSE17974_IL4_AND_ANTI_IL12_VS_UNTREATED_24H_ACT_CD4_TCELL_DN
GSE2706 UNSTIM VS 2H LPS AND R848 DC DN	188	34	18.1	33	17.6	1	0.5	0.0522	<0.0001	<0.0001	http://www.broadinstitute.org/gsea/msigdb/cards/GSE2706_UNSTIM_VS_2H_LPS_AND_R848_DC_DN
GSE2706 UNSTIM VS 8H LPS DC DN	193	34	17.6	34	17.6	0	0	0.0518	<0.0001	<0.0001	http://www.broadinstitute.org/gsea/msigdb/cards/GSE2706_UNSTIM_VS_8H_LPS_DC_DN
GSE13484 3H UNSTIM VS YF17D VACCINE STIM PBMC DN	193	33	17.1	33	17.1	0	0	0.0502	<0.0001	<0.0001	http://www.broadinstitute.org/gsea/msigdb/cards/GSE13484_3H_UNSTIM_VS_YF17D_VACCINE_STIM_PBMC_DN
GSE15930 STIM VS STIM AND TRICHOSTATINA 48H CD8 T CELL DN	199	33	16.6	31	15.6	2	1	0.0498	<0.0001	<0.0001	http://www.broadinstitute.org/gsea/msigdb/cards/GSE15930_STIM_VS_STIM_AND_TRICHOSTATINA_48H_CD8_T_CELL_DN
GSE34205 RSV VS FLU INF INFANT PBMC DN	189	32	16.9	29	15.3	3	1.6	0.0489	<0.0001	<0.0001	http://www.broadinstitute.org/gsea/msigdb/cards/GSE34205_RSV_VS_FLU_INF_INFANT_PBMC_DN
GSE3982 CTRL VS LPS 4H MAC DN	194	32	16.5	31	16	1	0.5	0.0486	<0.0001	<0.0001	http://www.broadinstitute.org/gsea/msigdb/cards/GSE3982_CTRL_VS_LPS_4H_MAC_DN
GSE2706 UNSTIM VS 2H LPS DC DN	189	31	16.4	30	15.9	1	0.5	0.0473	<0.0001	<0.0001	http://www.broadinstitute.org/gsea/msigdb/cards/GSE2706_UNSTIM_VS_2H_LPS_DC_DN
GSE360 HIGH DOSE B MALAYI VS M TUBERCULOSIS DC DN	191	31	16.2	31	16.2	0	0	0.0472	<0.0001	<0.0001	http://www.broadinstitute.org/gsea/msigdb/cards/GSE360_HIGH_DOSE_B_MALAYI_VS_M_TUBERCULOSIS_DC_DN
GSE15930 STIM VS STIM AND IFNAB 48H CD8 T CELL DN	200	31	15.5	31	15.5	0	0	0.0465	<0.0001	<0.0001	http://www.broadinstitute.org/gsea/msigdb/cards/GSE15930_STIM_VS_STIM_AND_IFNAB_48H_CD8_T_CELL_DN
GSE17974 IL4 AND ANTI IL12 VS UNTREATED 48H ACT CD4 TCELL DN	188	30	16	30	16	0	0	0.0458	<0.0001	<0.0001	http://www.broadinstitute.org/gsea/msigdb/cards/GSE17974_IL4_AND_ANTI_IL12_VS_UNTREATED_48H_ACT_CD4_TCELL_DN
GSE360 LOW DOSE B MALAYI VS M TUBERCULOSIS DC DN	190	30	15.8	28	14.7	2	1.1	0.0457	<0.0001	<0.0001	http://www.broadinstitute.org/gsea/msigdb/cards/GSE360_LOW_DOSE_B_MALAYI_VS_M_TUBERCULOSIS_DC_DN
GSE24026 PD1 LIGATION VS CTRL IN ACT TCELL LINE UP	193	30	15.5	28	14.5	2	1	0.0455	<0.0001	<0.0001	http://www.broadinstitute.org/gsea/msigdb/cards/GSE24026_PD1_LIGATION_VS_CTRL_IN_ACT_TCELL_LINE_UP
GSE2706 2H VS 8H R848 AND LPS STIM DC DN	197	29	14.7	28	14.2	1	0.5	0.0436	<0.0001	<0.0001	http://www.broadinstitute.org/gsea/msigdb/cards/GSE2706_2H_VS_8H_R848_AND_LPS_STIM_DC_DN
GSE6269 FLU VS E COLI INF PBMC UP	159	27	17	27	17	0	0	0.0429	<0.0001	<0.0001	http://www.broadinstitute.org/gsea/msigdb/cards/GSE6269_FLU_VS_E_COLI_INF_PBMC_UP
GSE11864 CSF1 PAM3CYS VS CSF1 IFNG PAM3CYS IN MAC DN	189	28	14.8	28	14.8	0	0	0.0426	<0.0001	<0.0001	http://www.broadinstitute.org/gsea/msigdb/cards/GSE11864_CSF1_PAM3CYS_VS_CSF1_IFNG_PAM3CYS_IN_MAC_DN
GSE24634 IL4 VS CTRL TREATED NAIVE CD4 TCELL DAY10 DN	193	28	14.5	27	14	1	0.5	0.0423	<0.0001	<0.0001	http://www.broadinstitute.org/gsea/msigdb/cards/GSE24634_IL4_VS_CTRL_TREATED_NAIVE_CD4_TCELL_DAY10_DN
GSE16522 MEMORY VS NAIVE ANTI CD3CD28 STIM CD8 TCELL DN	200	27	13.5	24	12	3	1.5	0.0403	<0.0001	<0.0001	http://www.broadinstitute.org/gsea/msigdb/cards/GSE16522_MEMORY_VS_NAIVE_ANTI_CD3CD28_STIM_CD8_TCELL_DN
GSE24081 CONTROLLER VS PROGRESSOR HIV SPECIFIC CD8 TCELL DN	184	25	13.6	24	13	1	0.5	0.0381	<0.0001	<0.0001	http://www.broadinstitute.org/gsea/msigdb/cards/GSE24081_CONTROLLER_VS_PROGRESSOR_HIV_SPECIFIC_CD8_TCELL_DN
GSE360 DC VS MAC M TUBERCULOSIS UP	186	25	13.4	25	13.4	0	0	0.038	<0.0001	<0.0001	http://www.broadinstitute.org/gsea/msigdb/cards/GSE360_DC_VS_MAC_M_TUBERCULOSIS_UP
GSE360 CTRL VS L MAJOR DC DN	191	25	13.1	22	11.5	3	1.6	0.0377	<0.0001	<0.0001	http://www.broadinstitute.org/gsea/msigdb/cards/GSE360_CTRL_VS_L_MAJOR_DC_DN
GSE13485 DAY3 VS DAY21 YF17D VACCINE PBMC UP	194	25	12.9	24	12.4	1	0.5	0.0375	<0.0001	<0.0001	http://www.broadinstitute.org/gsea/msigdb/cards/GSE13485_DAY3_VS_DAY21_YF17D_VACCINE_PBMC_UP
GSE2706 R848 VS LPS 2H STIM DC DN	176	24	13.6	23	13.1	1	0.6	0.037	<0.0001	<0.0001	http://www.broadinstitute.org/gsea/msigdb/cards/GSE2706_R848_VS_LPS_2H_STIM_DC_DN
GSE2706 UNSTIM VS 2H R848 DC DN	187	24	12.8	23	12.3	1	0.5	0.0364	<0.0001	<0.0001	http://www.broadinstitute.org/gsea/msigdb/cards/GSE2706_UNSTIM_VS_2H_R848_DC_DN
GSE37416 CTRL VS 48H F TULARENSIS LVS NEUTROPHIL UP	189	24	12.7	18	9.5	6	3.2	0.0363	<0.0001	<0.0001	http://www.broadinstitute.org/gsea/msigdb/cards/GSE37416_CTRL_VS_48H_F_TULARENSIS_LVS_NEUTROPHIL_UP
GSE3982 EOSINOPHIL VS NEUTROPHIL DN	189	24	12.7	20	10.6	4	2.1	0.0363	<0.0001	<0.0001	http://www.broadinstitute.org/gsea/msigdb/cards/GSE3982_EOSINOPHIL_VS_NEUTROPHIL_DN
GSE12366 GC VS NAIVE BCELL DN	190	24	12.6	24	12.6	0	0	0.0362	<0.0001	<0.0001	http://www.broadinstitute.org/gsea/msigdb/cards/GSE12366_GC_VS_NAIVE_BCELL_DN
GSE30083 SP1 VS SP2 THYMOCYTE DN	194	24	12.4	21	10.8	3	1.5	0.036	<0.0001	<0.0001	http://www.broadinstitute.org/gsea/msigdb/cards/GSE30083_SP1_VS_SP2_THYMOCYTE_DN
GSE360 T GONDII VS M TUBERCULOSIS DC DN	194	24	12.4	24	12.4	0	0	0.036	<0.0001	<0.0001	http://www.broadinstitute.org/gsea/msigdb/cards/GSE360_T_GONDII_VS_M_TUBERCULOSIS_DC_DN
GSE17721 PAM3CSK4 VS GADIQUIMOD 12H BMDM DN	200	24	12	23	11.5	1	0.5	0.0357	<0.0001	<0.0001	http://www.broadinstitute.org/gsea/msigdb/cards/GSE17721_PAM3CSK4_VS_GADIQUIMOD_12H_BMDM_DN
GSE360 CTRL VS M TUBERCULOSIS DC DN	199	24	12.1	23	11.6	1	0.5	0.0357	<0.0001	<0.0001	http://www.broadinstitute.org/gsea/msigdb/cards/GSE360_CTRL_VS_M_TUBERCULOSIS_DC_DN
GSE30083 SP1 VS SP4 THYMOCYTE DN	201	24	11.9	21	10.4	3	1.5	0.0356	<0.0001	<0.0001	http://www.broadinstitute.org/gsea/msigdb/cards/GSE30083_SP1_VS_SP4_THYMOCYTE_DN
GSE12845 PRE GC VS DARKZONE GC TONSIL BCELL UP	185	23	12.4	17	9.2	6	3.2	0.0349	<0.0001	<0.0001	http://www.broadinstitute.org/gsea/msigdb/cards/GSE12845_PRE_GC_VS_DARKZONE_GC_TONSIL_BCELL_UP
GSE360 L DONOVANI VS M TUBERCULOSIS MAC DN	193	23	11.9	23	11.9	0	0	0.0345	<0.0001	<0.0001	http://www.broadinstitute.org/gsea/msigdb/cards/GSE360_L_DONOVANI_VS_M_TUBERCULOSIS_MAC_DN
GSE17721 PAM3CSK4 VS GADIQUIMOD 4H BMDM DN	194	23	11.9	21	10.8	2	1	0.0344	<0.0001	<0.0001	http://www.broadinstitute.org/gsea/msigdb/cards/GSE17721_PAM3CSK4_VS_GADIQUIMOD_4H_BMDM_DN
GSE2197 IMMUNOSUPPRESSIVE DNA VS UNTREATED IN DC UP	195	23	11.8	22	11.3	1	0.5	0.0344	<0.0001	<0.0001	http://www.broadinstitute.org/gsea/msigdb/cards/GSE2197_IMMUNOSUPPRESSIVE_DNA_VS_UNTREATED_IN_DC_UP
GSE360 L DONOVANI VS M TUBERCULOSIS DC DN	194	23	11.9	23	11.9	0	0	0.0344	<0.0001	<0.0001	http://www.broadinstitute.org/gsea/msigdb/cards/GSE360_L_DONOVANI_VS_M_TUBERCULOSIS_DC_DN
GSE26669 CTRL VS COSTIM BLOCK MLR CD4 TCELL UP	199	23	11.6	20	10.1	3	1.5	0.0342	<0.0001	<0.0001	http://www.broadinstitute.org/gsea/msigdb/cards/GSE26669_CTRL_VS_COSTIM_BLOCK_MLR_CD4_TCELL_UP
GSE2706 R848 VS LPS 8H STIM DC DN	176	21	11.9	20	11.4	1	0.6	0.0322	<0.0001	<0.0001	http://www.broadinstitute.org/gsea/msigdb/cards/GSE2706_R848_VS_LPS_8H_STIM_DC_DN
GSE10325 CD4 TCELL VS BCELL DN	179	21	11.7	18	10.1	3	1.7	0.0321	<0.0001	<0.0001	http://www.broadinstitute.org/gsea/msigdb/cards/GSE10325_CD4_TCELL_VS_BCELL_DN
GSE10325 LUPUS CD4 TCELL VS LUPUS BCELL DN	181	21	11.6	17	9.4	4	2.2	0.032	<0.0001	<0.0001	http://www.broadinstitute.org/gsea/msigdb/cards/GSE10325_LUPUS_CD4_TCELL_VS_LUPUS_BCELL_DN
GSE9988 ANTI TREM1 VS LOW LPS MONOCYTE DN	187	21	11.2	20	10.7	1	0.5	0.0317	<0.0001	<0.0001	http://www.broadinstitute.org/gsea/msigdb/cards/GSE9988_ANTI_TREM1_VS_LOW_LPS_MONOCYTE_DN
GSE37416 CTRL VS 24H F TULARENSIS LVS NEUTROPHIL UP	188	21	11.2	15	8	6	3.2	0.0316	<0.0001	<0.0001	http://www.broadinstitute.org/gsea/msigdb/cards/GSE37416_CTRL_VS_24H_F_TULARENSIS_LVS_NEUTROPHIL_UP
GSE3337 CTRL VS 4H IFNG IN CD8POS DC DN	195	21	10.8	20	10.3	1	0.5	0.0313	<0.0001	<0.0001	http://www.broadinstitute.org/gsea/msigdb/cards/GSE3337_CTRL_VS_4H_IFNG_IN_CD8POS_DC_DN
GSE11864 CSF1 IFNG VS CSF1 PAM3CYS IN MAC UP	197	21	10.7	18	9.1	3	1.5	0.0312	<0.0001	<0.0001	http://www.broadinstitute.org/gsea/msigdb/cards/GSE11864_CSF1_IFNG_VS_CSF1_PAM3CYS_IN_MAC_UP
GSE3337 4H VS 16H IFNG IN CD8POS DC DN	197	21	10.7	18	9.1	3	1.5	0.0312	<0.0001	<0.0001	http://www.broadinstitute.org/gsea/msigdb/cards/GSE3337_4H_VS_16H_IFNG_IN_CD8POS_DC_DN
GSE360 DC VS MAC B MALAYI HIGH DOSE DN	196	21	10.7	18	9.2	3	1.5	0.0312	<0.0001	<0.0001	http://www.broadinstitute.org/gsea/msigdb/cards/GSE360_DC_VS_MAC_B_MALAYI_HIGH_DOSE_DN
GSE9988 LPS VS VEHICLE TREATED MONOCYTE UP	184	20	10.9	17	9.2	3	1.6	0.0303	<0.0001	<0.0001	http://www.broadinstitute.org/gsea/msigdb/cards/GSE9988_LPS_VS_VEHICLE_TREATED_MONOCYTE_UP
GSE17974 IL4 AND ANTI IL12 VS UNTREATED 6H ACT CD4 TCELL DN	185	20	10.8	17	9.2	3	1.6	0.0302	<0.0001	<0.0001	http://www.broadinstitute.org/gsea/msigdb/cards/GSE17974_IL4_AND_ANTI_IL12_VS_UNTREATED_6H_ACT_CD4_TCELL_DN
GSE17721 12H VS 24H GARDIQUIMOD BMDM UP	193	20	10.4	19	9.8	1	0.5	0.0299	<0.0001	<0.0001	http://www.broadinstitute.org/gsea/msigdb/cards/GSE17721_12H_VS_24H_GARDIQUIMOD_BMDM_UP
GSE24634 IL4 VS CTRL TREATED NAIVE CD4 TCELL DAY7 DN	192	20	10.4	20	10.4	0	0	0.0299	<0.0001	<0.0001	http://www.broadinstitute.org/gsea/msigdb/cards/GSE24634_IL4_VS_CTRL_TREATED_NAIVE_CD4_TCELL_DAY7_DN
GSE3337 CTRL VS 16H IFNG IN CD8POS DC DN	193	20	10.4	19	9.8	1	0.5	0.0299	<0.0001	<0.0001	http://www.broadinstitute.org/gsea/msigdb/cards/GSE3337_CTRL_VS_16H_IFNG_IN_CD8POS_DC_DN
GSE36392 TYPE 2 MYELOID VS EOSINOPHIL IL25 TREATED LUNG DN	191	20	10.5	20	10.5	0	0	0.0299	<0.0001	<0.0001	http://www.broadinstitute.org/gsea/msigdb/cards/GSE36392_TYPE_2_MYELOID_VS_EOSINOPHIL_IL25_TREATED_LUNG_DN
GSE9988 ANTI TREM1 VS LPS MONOCYTE DN	191	20	10.5	19	9.9	1	0.5	0.0299	<0.0001	<0.0001	http://www.broadinstitute.org/gsea/msigdb/cards/GSE9988_ANTI_TREM1_VS_LPS_MONOCYTE_DN
GSE22886 DC VS MONOCYTE DN	194	20	10.3	18	9.3	2	1	0.0298	<0.0001	<0.0001	http://www.broadinstitute.org/gsea/msigdb/cards/GSE22886_DC_VS_MONOCYTE_DN
GSE7764 NKCELL VS SPLENOCYTE DN	195	20	10.3	16	8.2	4	2.1	0.0298	<0.0001	<0.0001	http://www.broadinstitute.org/gsea/msigdb/cards/GSE7764_NKCELL_VS_SPLENOCYTE_DN
GSE17721 CTRL VS POLYIC 4H BMDM DN	196	20	10.2	20	10.2	0	0	0.0297	<0.0001	<0.0001	http://www.broadinstitute.org/gsea/msigdb/cards/GSE17721_CTRL_VS_POLYIC_4H_BMDM_DN
GSE30083 SP1 VS SP3 THYMOCYTE DN	196	20	10.2	17	8.7	3	1.5	0.0297	<0.0001	<0.0001	http://www.broadinstitute.org/gsea/msigdb/cards/GSE30083_SP1_VS_SP3_THYMOCYTE_DN
GSE30083 SP2 VS SP4 THYMOCYTE DN	198	20	10.1	15	7.6	5	2.5	0.0296	<0.0001	<0.0001	http://www.broadinstitute.org/gsea/msigdb/cards/GSE30083_SP2_VS_SP4_THYMOCYTE_DN
GSE3982 BCELL VS EFF MEMORY CD4 TCELL UP	181	19	10.5	17	9.4	2	1.1	0.0288	<0.0001	<0.0001	http://www.broadinstitute.org/gsea/msigdb/cards/GSE3982_BCELL_VS_EFF_MEMORY_CD4_TCELL_UP
GSE9988 LOW LPS VS VEHICLE TREATED MONOCYTE UP	182	19	10.4	17	9.3	2	1.1	0.0288	<0.0001	<0.0001	http://www.broadinstitute.org/gsea/msigdb/cards/GSE9988_LOW_LPS_VS_VEHICLE_TREATED_MONOCYTE_UP
GSE360 CTRL VS T GONDII DC DN	187	19	10.2	18	9.6	1	0.5	0.0286	<0.0001	<0.0001	http://www.broadinstitute.org/gsea/msigdb/cards/GSE360_CTRL_VS_T_GONDII_DC_DN
GSE10325 LUPUS CD4 TCELL VS LUPUS MYELOID DN	191	19	9.9	17	8.9	2	1	0.0284	<0.0001	<0.0001	http://www.broadinstitute.org/gsea/msigdb/cards/GSE10325_LUPUS_CD4_TCELL_VS_LUPUS_MYELOID_DN
GSE1432 CTRL VS IFNG 1H MICROGLIA DN	192	19	9.9	19	9.9	0	0	0.0284	<0.0001	<0.0001	http://www.broadinstitute.org/gsea/msigdb/cards/GSE1432_CTRL_VS_IFNG_1H_MICROGLIA_DN
GSE11057 NAIVE CD4 VS PBMC CD4 TCELL DN	193	19	9.8	16	8.3	3	1.6	0.0283	<0.0001	<0.0001	http://www.broadinstitute.org/gsea/msigdb/cards/GSE11057_NAIVE_CD4_VS_PBMC_CD4_TCELL_DN
GSE13484 12H UNSTIM VS YF17D VACCINE STIM PBMC DN	193	19	9.8	19	9.8	0	0	0.0283	<0.0001	<0.0001	http://www.broadinstitute.org/gsea/msigdb/cards/GSE13484_12H_UNSTIM_VS_YF17D_VACCINE_STIM_PBMC_DN
GSE2197 CPG DNA VS UNTREATED IN DC UP	193	19	9.8	18	9.3	1	0.5	0.0283	<0.0001	<0.0001	http://www.broadinstitute.org/gsea/msigdb/cards/GSE2197_CPG_DNA_VS_UNTREATED_IN_DC_UP
GSE24634 TEFF VS TCONV DAY7 IN CULTURE DN	193	19	9.8	16	8.3	3	1.6	0.0283	<0.0001	<0.0001	http://www.broadinstitute.org/gsea/msigdb/cards/GSE24634_TEFF_VS_TCONV_DAY7_IN_CULTURE_DN
GSE29618 PDC VS MDC DN	193	19	9.8	19	9.8	0	0	0.0283	<0.0001	<0.0001	http://www.broadinstitute.org/gsea/msigdb/cards/GSE29618_PDC_VS_MDC_DN
GSE24634 TREG VS TCONV POST DAY10 IL4 CONVERSION DN	196	19	9.7	16	8.2	3	1.5	0.0282	<0.0001	<0.0001	http://www.broadinstitute.org/gsea/msigdb/cards/GSE24634_TREG_VS_TCONV_POST_DAY10_IL4_CONVERSION_DN
GSE9037 CTRL VS LPS 4H STIM IRAK4 KO BMDM DN	200	19	9.5	17	8.5	2	1	0.028	<0.0001	<0.0001	http://www.broadinstitute.org/gsea/msigdb/cards/GSE9037_CTRL_VS_LPS_4H_STIM_IRAK4_KO_BMDM_DN
GSE29617 DAY3 VS DAY7 TIV FLU VACCINE PBMC 2008 UP	181	18	9.9	17	9.4	1	0.6	0.0273	<0.0001	<0.0001	http://www.broadinstitute.org/gsea/msigdb/cards/GSE29617_DAY3_VS_DAY7_TIV_FLU_VACCINE_PBMC_2008_UP
GSE360 T GONDII VS B MALAYI LOW DOSE DC UP	182	18	9.9	17	9.3	1	0.5	0.0272	<0.0001	<0.0001	http://www.broadinstitute.org/gsea/msigdb/cards/GSE360_T_GONDII_VS_B_MALAYI_LOW_DOSE_DC_UP
GSE360 L DONOVANI VS B MALAYI HIGH DOSE DC UP	186	18	9.7	16	8.6	2	1.1	0.0271	<0.0001	<0.0001	http://www.broadinstitute.org/gsea/msigdb/cards/GSE360_L_DONOVANI_VS_B_MALAYI_HIGH_DOSE_DC_UP
GSE39820 CTRL VS TGFBETA1 IL6 IL23A CD4 TCELL UP	186	18	9.7	14	7.5	4	2.2	0.0271	<0.0001	<0.0001	http://www.broadinstitute.org/gsea/msigdb/cards/GSE39820_CTRL_VS_TGFBETA1_IL6_IL23A_CD4_TCELL_UP
GSE10325 CD4 TCELL VS MYELOID DN	190	18	9.5	15	7.9	3	1.6	0.0269	<0.0001	<0.0001	http://www.broadinstitute.org/gsea/msigdb/cards/GSE10325_CD4_TCELL_VS_MYELOID_DN
GSE17721 PAM3CSK4 VS CPG 4H BMDM DN	190	18	9.5	18	9.5	0	0	0.0269	<0.0001	<0.0001	http://www.broadinstitute.org/gsea/msigdb/cards/GSE17721_PAM3CSK4_VS_CPG_4H_BMDM_DN
GSE360 T GONDII VS B MALAYI HIGH DOSE DC UP	190	18	9.5	17	8.9	1	0.5	0.0269	<0.0001	<0.0001	http://www.broadinstitute.org/gsea/msigdb/cards/GSE360_T_GONDII_VS_B_MALAYI_HIGH_DOSE_DC_UP
GSE9006 1MONTH VS 4MONTH POST TYPE 1 DIABETES DX PBMC UP	189	18	9.5	15	7.9	3	1.6	0.0269	<0.0001	<0.0001	http://www.broadinstitute.org/gsea/msigdb/cards/GSE9006_1MONTH_VS_4MONTH_POST_TYPE_1_DIABETES_DX_PBMC_UP
GSE7852 TREG VS TCONV THYMUS UP	193	18	9.3	14	7.3	4	2.1	0.0268	<0.0001	<0.0001	http://www.broadinstitute.org/gsea/msigdb/cards/GSE7852_TREG_VS_TCONV_THYMUS_UP
GSE10325 BCELL VS MYELOID DN	196	18	9.2	16	8.2	2	1	0.0267	<0.0001	<0.0001	http://www.broadinstitute.org/gsea/msigdb/cards/GSE10325_BCELL_VS_MYELOID_DN
GSE14769 UNSTIM VS 80MIN LPS BMDM DN	196	18	9.2	18	9.2	0	0	0.0267	<0.0001	<0.0001	http://www.broadinstitute.org/gsea/msigdb/cards/GSE14769_UNSTIM_VS_80MIN_LPS_BMDM_DN
GSE20366 EX VIVO VS DEC205 CONVERSION NAIVE CD4 TCELL UP	194	18	9.3	14	7.2	4	2.1	0.0267	<0.0001	<0.0001	http://www.broadinstitute.org/gsea/msigdb/cards/GSE20366_EX_VIVO_VS_DEC205_CONVERSION_NAIVE_CD4_TCELL_UP
GSE360 L DONOVANI VS B MALAYI HIGH DOSE MAC DN	195	18	9.2	18	9.2	0	0	0.0267	<0.0001	<0.0001	http://www.broadinstitute.org/gsea/msigdb/cards/GSE360_L_DONOVANI_VS_B_MALAYI_HIGH_DOSE_MAC_DN
GSE17721 LPS VS POLYIC 16H BMDM DN	197	18	9.1	14	7.1	4	2	0.0266	<0.0001	<0.0001	http://www.broadinstitute.org/gsea/msigdb/cards/GSE17721_LPS_VS_POLYIC_16H_BMDM_DN
GSE17721 PAM3CSK4 VS CPG 12H BMDM DN	197	18	9.1	18	9.1	0	0	0.0266	<0.0001	<0.0001	http://www.broadinstitute.org/gsea/msigdb/cards/GSE17721_PAM3CSK4_VS_CPG_12H_BMDM_DN
GSE3982 NEUTROPHIL VS EFF MEMORY CD4 TCELL UP	197	18	9.1	17	8.6	1	0.5	0.0266	<0.0001	<0.0001	http://www.broadinstitute.org/gsea/msigdb/cards/GSE3982_NEUTROPHIL_VS_EFF_MEMORY_CD4_TCELL_UP
GSE14769 UNSTIM VS 120MIN LPS BMDM DN	200	18	9	18	9	0	0	0.0265	<0.0001	<0.0001	http://www.broadinstitute.org/gsea/msigdb/cards/GSE14769_UNSTIM_VS_120MIN_LPS_BMDM_DN
GSE17721 LPS VS POLYIC 12H BMDM DN	199	18	9	13	6.5	5	2.5	0.0265	<0.0001	<0.0001	http://www.broadinstitute.org/gsea/msigdb/cards/GSE17721_LPS_VS_POLYIC_12H_BMDM_DN
GSE17721 PAM3CSK4 VS CPG 24H BMDM DN	199	18	9	18	9	0	0	0.0265	<0.0001	<0.0001	http://www.broadinstitute.org/gsea/msigdb/cards/GSE17721_PAM3CSK4_VS_CPG_24H_BMDM_DN
GSE6566 STRONG VS WEAK DC STIMULATED CD4 TCELL UP	177	17	9.6	14	7.9	3	1.7	0.0259	<0.0001	<0.0001	http://www.broadinstitute.org/gsea/msigdb/cards/GSE6566_STRONG_VS_WEAK_DC_STIMULATED_CD4_TCELL_UP
GSE24634 TEFF VS TCONV DAY5 IN CULTURE DN	185	17	9.2	16	8.6	1	0.5	0.0256	<0.0001	<0.0001	http://www.broadinstitute.org/gsea/msigdb/cards/GSE24634_TEFF_VS_TCONV_DAY5_IN_CULTURE_DN
GSE29618 BCELL VS PDC UP	185	17	9.2	15	8.1	2	1.1	0.0256	<0.0001	<0.0001	http://www.broadinstitute.org/gsea/msigdb/cards/GSE29618_BCELL_VS_PDC_UP
GSE9988 LOW LPS VS CTRL TREATED MONOCYTE UP	184	17	9.2	16	8.7	1	0.5	0.0256	<0.0001	<0.0001	http://www.broadinstitute.org/gsea/msigdb/cards/GSE9988_LOW_LPS_VS_CTRL_TREATED_MONOCYTE_UP
GSE360 L DONOVANI VS B MALAYI LOW DOSE DC UP	187	17	9.1	14	7.5	3	1.6	0.0255	<0.0001	<0.0001	http://www.broadinstitute.org/gsea/msigdb/cards/GSE360_L_DONOVANI_VS_B_MALAYI_LOW_DOSE_DC_UP
GSE8515 IL1 VS IL6 4H STIM )MAC UP	187	17	9.1	15	8	2	1.1	0.0255	<0.0001	<0.0001	http://www.broadinstitute.org/gsea/msigdb/cards/GSE8515_IL1_VS_IL6_4H_STIM_)MAC_UP
GSE22886 DAY0 VS DAY1 MONOCYTE IN CULTURE DN	191	17	8.9	14	7.3	3	1.6	0.0253	<0.0001	<0.0001	http://www.broadinstitute.org/gsea/msigdb/cards/GSE22886_DAY0_VS_DAY1_MONOCYTE_IN_CULTURE_DN
GSE22886 DAY1 VS DAY7 MONOCYTE IN CULTURE UP	191	17	8.9	16	8.4	1	0.5	0.0253	<0.0001	<0.0001	http://www.broadinstitute.org/gsea/msigdb/cards/GSE22886_DAY1_VS_DAY7_MONOCYTE_IN_CULTURE_UP
GSE3982 BCELL VS TH2 UP	193	17	8.8	15	7.8	2	1	0.0253	<0.0001	<0.0001	http://www.broadinstitute.org/gsea/msigdb/cards/GSE3982_BCELL_VS_TH2_UP
GSE10325 LUPUS BCELL VS LUPUS MYELOID DN	194	17	8.8	16	8.2	1	0.5	0.0252	<0.0001	<0.0001	http://www.broadinstitute.org/gsea/msigdb/cards/GSE10325_LUPUS_BCELL_VS_LUPUS_MYELOID_DN
GSE36476 CTRL VS TSST ACT 16H MEMORY CD4 TCELL YOUNG DN	194	17	8.8	15	7.7	2	1	0.0252	<0.0001	<0.0001	http://www.broadinstitute.org/gsea/msigdb/cards/GSE36476_CTRL_VS_TSST_ACT_16H_MEMORY_CD4_TCELL_YOUNG_DN
GSE14769 UNSTIM VS 40MIN LPS BMDM DN	197	17	8.6	16	8.1	1	0.5	0.0251	<0.0001	<0.0001	http://www.broadinstitute.org/gsea/msigdb/cards/GSE14769_UNSTIM_VS_40MIN_LPS_BMDM_DN
GSE20366 TREG VS NAIVE CD4 TCELL DEC205 CONVERSION UP	196	17	8.7	16	8.2	1	0.5	0.0251	<0.0001	<0.0001	http://www.broadinstitute.org/gsea/msigdb/cards/GSE20366_TREG_VS_NAIVE_CD4_TCELL_DEC205_CONVERSION_UP
GSE3982 MAST CELL VS DC DN	198	17	8.6	14	7.1	3	1.5	0.0251	<0.0001	<0.0001	http://www.broadinstitute.org/gsea/msigdb/cards/GSE3982_MAST_CELL_VS_DC_DN
GSE14769 UNSTIM VS 240MIN LPS BMDM DN	199	17	8.5	16	8	1	0.5	0.025	<0.0001	<0.0001	http://www.broadinstitute.org/gsea/msigdb/cards/GSE14769_UNSTIM_VS_240MIN_LPS_BMDM_DN
GSE17721 0.5H VS 24H CPG BMDM DN	199	17	8.5	14	7	3	1.5	0.025	<0.0001	<0.0001	http://www.broadinstitute.org/gsea/msigdb/cards/GSE17721_0.5H_VS_24H_CPG_BMDM_DN
GSE17721 PAM3CSK4 VS GADIQUIMOD 24H BMDM DN	199	17	8.5	17	8.5	0	0	0.025	<0.0001	<0.0001	http://www.broadinstitute.org/gsea/msigdb/cards/GSE17721_PAM3CSK4_VS_GADIQUIMOD_24H_BMDM_DN
GSE7852 THYMUS VS FAT TREG DN	203	17	8.4	12	5.9	5	2.5	0.0249	<0.0001	<0.0001	http://www.broadinstitute.org/gsea/msigdb/cards/GSE7852_THYMUS_VS_FAT_TREG_DN
GSE360 HIGH DOSE B MALAYI VS M TUBERCULOSIS MAC DN	205	17	8.3	15	7.3	2	1	0.0248	<0.0001	<0.0001	http://www.broadinstitute.org/gsea/msigdb/cards/GSE360_HIGH_DOSE_B_MALAYI_VS_M_TUBERCULOSIS_MAC_DN
GSE3982 NEUTROPHIL VS CENT MEMORY CD4 TCELL UP	206	17	8.3	16	7.8	1	0.5	0.0248	<0.0001	<0.0001	http://www.broadinstitute.org/gsea/msigdb/cards/GSE3982_NEUTROPHIL_VS_CENT_MEMORY_CD4_TCELL_UP
GSE29618 MONOCYTE VS MDC DAY7 FLU VACCINE DN	220	17	7.7	14	6.4	3	1.4	0.0243	<0.0001	<0.0001	http://www.broadinstitute.org/gsea/msigdb/cards/GSE29618_MONOCYTE_VS_MDC_DAY7_FLU_VACCINE_DN
GSE29618 PDC VS MDC DAY7 FLU VACCINE UP	180	16	8.9	12	6.7	4	2.2	0.0242	<0.0001	<0.0001	http://www.broadinstitute.org/gsea/msigdb/cards/GSE29618_PDC_VS_MDC_DAY7_FLU_VACCINE_UP
GSE9988 ANTI TREM1 VS ANTI TREM1 AND LPS MONOCYTE DN	183	16	8.7	14	7.7	2	1.1	0.0241	<0.0001	<0.0001	http://www.broadinstitute.org/gsea/msigdb/cards/GSE9988_ANTI_TREM1_VS_ANTI_TREM1_AND_LPS_MONOCYTE_DN
GSE24634 TEFF VS TCONV DAY3 IN CULTURE DN	188	16	8.5	14	7.4	2	1.1	0.0239	<0.0001	<0.0001	http://www.broadinstitute.org/gsea/msigdb/cards/GSE24634_TEFF_VS_TCONV_DAY3_IN_CULTURE_DN
GSE26928 NAIVE VS CENT MEMORY CD4 TCELL DN	188	16	8.5	14	7.4	2	1.1	0.0239	<0.0001	<0.0001	http://www.broadinstitute.org/gsea/msigdb/cards/GSE26928_NAIVE_VS_CENT_MEMORY_CD4_TCELL_DN
GSE3982 BCELL VS CENT MEMORY CD4 TCELL UP	188	16	8.5	16	8.5	0	0	0.0239	<0.0001	<0.0001	http://www.broadinstitute.org/gsea/msigdb/cards/GSE3982_BCELL_VS_CENT_MEMORY_CD4_TCELL_UP
GSE22886 TCELL VS BCELL NAIVE UP	191	16	8.4	13	6.8	3	1.6	0.0238	<0.0001	<0.0001	http://www.broadinstitute.org/gsea/msigdb/cards/GSE22886_TCELL_VS_BCELL_NAIVE_UP
GSE24142 ADULT VS FETAL DN2 THYMOCYTE UP	192	16	8.3	14	7.3	2	1	0.0238	<0.0001	<0.0001	http://www.broadinstitute.org/gsea/msigdb/cards/GSE24142_ADULT_VS_FETAL_DN2_THYMOCYTE_UP
GSE360 L MAJOR VS B MALAYI HIGH DOSE DC UP	191	16	8.4	15	7.9	1	0.5	0.0238	<0.0001	<0.0001	http://www.broadinstitute.org/gsea/msigdb/cards/GSE360_L_MAJOR_VS_B_MALAYI_HIGH_DOSE_DC_UP
GSE7852 LN VS THYMUS TCONV UP	190	16	8.4	12	6.3	4	2.1	0.0238	<0.0001	<0.0001	http://www.broadinstitute.org/gsea/msigdb/cards/GSE7852_LN_VS_THYMUS_TCONV_UP
GSE11057 NAIVE VS EFF MEMORY CD4 TCELL DN	194	16	8.2	16	8.2	0	0	0.0237	<0.0001	<0.0001	http://www.broadinstitute.org/gsea/msigdb/cards/GSE11057_NAIVE_VS_EFF_MEMORY_CD4_TCELL_DN
GSE1460 INTRATHYMIC T PROGENITOR VS CD4 THYMOCYTE DN	193	16	8.3	15	7.8	1	0.5	0.0237	<0.0001	<0.0001	http://www.broadinstitute.org/gsea/msigdb/cards/GSE1460_INTRATHYMIC_T_PROGENITOR_VS_CD4_THYMOCYTE_DN
GSE2826 XID VS BTK KO BCELL DN	195	16	8.2	14	7.2	2	1	0.0237	<0.0001	<0.0001	http://www.broadinstitute.org/gsea/msigdb/cards/GSE2826_XID_VS_BTK_KO_BCELL_DN
GSE30083 SP3 VS SP4 THYMOCYTE DN	194	16	8.2	11	5.7	5	2.6	0.0237	<0.0001	<0.0001	http://www.broadinstitute.org/gsea/msigdb/cards/GSE30083_SP3_VS_SP4_THYMOCYTE_DN
GSE360 HIGH DOSE B MALAYI VS M TUBERCULOSIS MAC UP	195	16	8.2	15	7.7	1	0.5	0.0237	<0.0001	<0.0001	http://www.broadinstitute.org/gsea/msigdb/cards/GSE360_HIGH_DOSE_B_MALAYI_VS_M_TUBERCULOSIS_MAC_UP
GSE39820 CTRL VS TGFBETA1 IL6 CD4 TCELL UP	193	16	8.3	15	7.8	1	0.5	0.0237	<0.0001	<0.0001	http://www.broadinstitute.org/gsea/msigdb/cards/GSE39820_CTRL_VS_TGFBETA1_IL6_CD4_TCELL_UP
GSE7460 TCONV VS TREG THYMUS DN	195	16	8.2	12	6.2	4	2.1	0.0237	<0.0001	<0.0001	http://www.broadinstitute.org/gsea/msigdb/cards/GSE7460_TCONV_VS_TREG_THYMUS_DN
GSE8678 IL7R LOW VS HIGH EFF CD8 TCELL DN	194	16	8.2	12	6.2	4	2.1	0.0237	<0.0001	<0.0001	http://www.broadinstitute.org/gsea/msigdb/cards/GSE8678_IL7R_LOW_VS_HIGH_EFF_CD8_TCELL_DN
GSE17721 12H VS 24H LPS BMDM UP	196	16	8.2	15	7.7	1	0.5	0.0236	<0.0001	<0.0001	http://www.broadinstitute.org/gsea/msigdb/cards/GSE17721_12H_VS_24H_LPS_BMDM_UP
GSE17721 LPS VS CPG 12H BMDM UP	197	16	8.1	16	8.1	0	0	0.0236	<0.0001	<0.0001	http://www.broadinstitute.org/gsea/msigdb/cards/GSE17721_LPS_VS_CPG_12H_BMDM_UP
GSE17721 LPS VS PAM3CSK4 12H BMDM UP	196	16	8.2	16	8.2	0	0	0.0236	<0.0001	<0.0001	http://www.broadinstitute.org/gsea/msigdb/cards/GSE17721_LPS_VS_PAM3CSK4_12H_BMDM_UP
GSE17721 POLYIC VS GARDIQUIMOD 12H BMDM UP	196	16	8.2	15	7.7	1	0.5	0.0236	<0.0001	<0.0001	http://www.broadinstitute.org/gsea/msigdb/cards/GSE17721_POLYIC_VS_GARDIQUIMOD_12H_BMDM_UP
GSE14769 UNSTIM VS 60MIN LPS BMDM DN	200	16	8	15	7.5	1	0.5	0.0235	<0.0001	<0.0001	http://www.broadinstitute.org/gsea/msigdb/cards/GSE14769_UNSTIM_VS_60MIN_LPS_BMDM_DN
GSE17721 12H VS 24H CPG BMDM UP	199	16	8	15	7.5	1	0.5	0.0235	<0.0001	<0.0001	http://www.broadinstitute.org/gsea/msigdb/cards/GSE17721_12H_VS_24H_CPG_BMDM_UP
GSE17721 LPS VS GARDIQUIMOD 12H BMDM UP	199	16	8	15	7.5	1	0.5	0.0235	<0.0001	<0.0001	http://www.broadinstitute.org/gsea/msigdb/cards/GSE17721_LPS_VS_GARDIQUIMOD_12H_BMDM_UP
GSE25087 FETAL VS ADULT TCONV UP	199	16	8	15	7.5	1	0.5	0.0235	<0.0001	<0.0001	http://www.broadinstitute.org/gsea/msigdb/cards/GSE25087_FETAL_VS_ADULT_TCONV_UP
GSE26669 CTRL VS COSTIM BLOCK MLR CD8 TCELL UP	199	16	8	14	7	2	1	0.0235	<0.0001	<0.0001	http://www.broadinstitute.org/gsea/msigdb/cards/GSE26669_CTRL_VS_COSTIM_BLOCK_MLR_CD8_TCELL_UP
GSE27786 LSK VS NKCELL DN	201	16	8	14	7	2	1	0.0235	<0.0001	<0.0001	http://www.broadinstitute.org/gsea/msigdb/cards/GSE27786_LSK_VS_NKCELL_DN
GSE2706 LPS VS R848 AND LPS 8H STIM DC UP	184	15	8.2	15	8.2	0	0	0.0225	<0.0001	<0.0001	http://www.broadinstitute.org/gsea/msigdb/cards/GSE2706_LPS_VS_R848_AND_LPS_8H_STIM_DC_UP
GSE3982 DC VS MAC LPS STIM DN	186	15	8.1	10	5.4	5	2.7	0.0225	<0.0001	<0.0001	http://www.broadinstitute.org/gsea/msigdb/cards/GSE3982_DC_VS_MAC_LPS_STIM_DN
GSE9988 LPS VS CTRL TREATED MONOCYTE UP	185	15	8.1	14	7.6	1	0.5	0.0225	<0.0001	<0.0001	http://www.broadinstitute.org/gsea/msigdb/cards/GSE9988_LPS_VS_CTRL_TREATED_MONOCYTE_UP
GSE37416 12H VS 24H F TULARENSIS LVS NEUTROPHIL UP	187	15	8	13	7	2	1.1	0.0224	<0.0001	<0.0001	http://www.broadinstitute.org/gsea/msigdb/cards/GSE37416_12H_VS_24H_F_TULARENSIS_LVS_NEUTROPHIL_UP
GSE9988 LPS VS LPS AND ANTI TREM1 MONOCYTE UP	188	15	8	14	7.4	1	0.5	0.0224	<0.0001	<0.0001	http://www.broadinstitute.org/gsea/msigdb/cards/GSE9988_LPS_VS_LPS_AND_ANTI_TREM1_MONOCYTE_UP
GSE13484 UNSTIM VS 3H YF17D VACCINE STIM PBMC DN	192	15	7.8	13	6.8	2	1	0.0223	<0.0001	<0.0001	http://www.broadinstitute.org/gsea/msigdb/cards/GSE13484_UNSTIM_VS_3H_YF17D_VACCINE_STIM_PBMC_DN
GSE17721 PAM3CSK4 VS CPG 16H BMDM DN	191	15	7.9	14	7.3	1	0.5	0.0223	<0.0001	<0.0001	http://www.broadinstitute.org/gsea/msigdb/cards/GSE17721_PAM3CSK4_VS_CPG_16H_BMDM_DN
GSE22886 NAIVE BCELL VS NEUTROPHIL UP	191	15	7.9	12	6.3	3	1.6	0.0223	<0.0001	<0.0001	http://www.broadinstitute.org/gsea/msigdb/cards/GSE22886_NAIVE_BCELL_VS_NEUTROPHIL_UP
GSE25087 FETAL VS ADULT TREG UP	190	15	7.9	13	6.8	2	1.1	0.0223	<0.0001	<0.0001	http://www.broadinstitute.org/gsea/msigdb/cards/GSE25087_FETAL_VS_ADULT_TREG_UP
GSE360 CTRL VS L DONOVANI DC DN	190	15	7.9	13	6.8	2	1.1	0.0223	<0.0001	<0.0001	http://www.broadinstitute.org/gsea/msigdb/cards/GSE360_CTRL_VS_L_DONOVANI_DC_DN
GSE7460 CD8 TCELL VS CD4 TCELL ACT UP	192	15	7.8	14	7.3	1	0.5	0.0223	<0.0001	<0.0001	http://www.broadinstitute.org/gsea/msigdb/cards/GSE7460_CD8_TCELL_VS_CD4_TCELL_ACT_UP
GSE7852 THYMUS VS FAT TCONV DN	192	15	7.8	10	5.2	5	2.6	0.0223	<0.0001	<0.0001	http://www.broadinstitute.org/gsea/msigdb/cards/GSE7852_THYMUS_VS_FAT_TCONV_DN
GSE14350 IL2RB KO VS WT TEFF UP	195	15	7.7	14	7.2	1	0.5	0.0222	<0.0001	<0.0001	http://www.broadinstitute.org/gsea/msigdb/cards/GSE14350_IL2RB_KO_VS_WT_TEFF_UP
GSE17580 TREG VS TEFF S MANSONI INF UP	194	15	7.7	12	6.2	3	1.5	0.0222	<0.0001	<0.0001	http://www.broadinstitute.org/gsea/msigdb/cards/GSE17580_TREG_VS_TEFF_S_MANSONI_INF_UP
GSE17721 0.5H VS 24H CPG BMDM UP	195	15	7.7	11	5.6	4	2.1	0.0222	<0.0001	<0.0001	http://www.broadinstitute.org/gsea/msigdb/cards/GSE17721_0.5H_VS_24H_CPG_BMDM_UP
GSE26495 NAIVE VS PD1LOW CD8 TCELL DN	194	15	7.7	12	6.2	3	1.5	0.0222	<0.0001	<0.0001	http://www.broadinstitute.org/gsea/msigdb/cards/GSE26495_NAIVE_VS_PD1LOW_CD8_TCELL_DN
GSE32423 CTRL VS IL4 MEMORY CD8 TCELL DN	194	15	7.7	14	7.2	1	0.5	0.0222	<0.0001	<0.0001	http://www.broadinstitute.org/gsea/msigdb/cards/GSE32423_CTRL_VS_IL4_MEMORY_CD8_TCELL_DN
GSE7460 TREG VS TCONV ACT UP	194	15	7.7	15	7.7	0	0	0.0222	<0.0001	<0.0001	http://www.broadinstitute.org/gsea/msigdb/cards/GSE7460_TREG_VS_TCONV_ACT_UP
GSE9006 HEALTHY VS TYPE 1 DIABETES PBMC 4MONTH POST DX UP	193	15	7.8	15	7.8	0	0	0.0222	<0.0001	<0.0001	http://www.broadinstitute.org/gsea/msigdb/cards/GSE9006_HEALTHY_VS_TYPE_1_DIABETES_PBMC_4MONTH_POST_DX_UP
GSE13484 12H VS 3H YF17D VACCINE STIM PBMC DN	196	15	7.7	15	7.7	0	0	0.0221	<0.0001	<0.0001	http://www.broadinstitute.org/gsea/msigdb/cards/GSE13484_12H_VS_3H_YF17D_VACCINE_STIM_PBMC_DN
GSE15930 NAIVE VS 72H IN VITRO STIM IFNAB CD8 TCELL DN	196	15	7.7	13	6.6	2	1	0.0221	<0.0001	<0.0001	http://www.broadinstitute.org/gsea/msigdb/cards/GSE15930_NAIVE_VS_72H_IN_VITRO_STIM_IFNAB_CD8_TCELL_DN
GSE17721 LPS VS CPG 4H BMDM UP	197	15	7.6	13	6.6	2	1	0.0221	<0.0001	<0.0001	http://www.broadinstitute.org/gsea/msigdb/cards/GSE17721_LPS_VS_CPG_4H_BMDM_UP
GSE36476 CTRL VS TSST ACT 16H MEMORY CD4 TCELL OLD DN	196	15	7.7	14	7.1	1	0.5	0.0221	<0.0001	<0.0001	http://www.broadinstitute.org/gsea/msigdb/cards/GSE36476_CTRL_VS_TSST_ACT_16H_MEMORY_CD4_TCELL_OLD_DN
GSE17721 CTRL VS GARDIQUIMOD 12H BMDM DN	199	15	7.5	15	7.5	0	0	0.022	<0.0001	<0.0001	http://www.broadinstitute.org/gsea/msigdb/cards/GSE17721_CTRL_VS_GARDIQUIMOD_12H_BMDM_DN
GSE24142 DN2 VS DN3 THYMOCYTE ADULT UP	199	15	7.5	12	6	3	1.5	0.022	<0.0001	<0.0001	http://www.broadinstitute.org/gsea/msigdb/cards/GSE24142_DN2_VS_DN3_THYMOCYTE_ADULT_UP
GSE13306 RA VS UNTREATED MEM CD4 TCELL DN	204	15	7.4	10	4.9	5	2.5	0.0219	<0.0001	<0.0001	http://www.broadinstitute.org/gsea/msigdb/cards/GSE13306_RA_VS_UNTREATED_MEM_CD4_TCELL_DN
GSE3982 DC VS NEUTROPHIL DN	207	15	7.2	13	6.3	2	1	0.0218	<0.0001	<0.0001	http://www.broadinstitute.org/gsea/msigdb/cards/GSE3982_DC_VS_NEUTROPHIL_DN
GSE6269 HEALTHY VS STREP AUREUS INF PBMC DN	162	14	8.6	14	8.6	0	0	0.0217	<0.0001	<0.0001	http://www.broadinstitute.org/gsea/msigdb/cards/GSE6269_HEALTHY_VS_STREP_AUREUS_INF_PBMC_DN
GSE17974 IL4 AND ANTI IL12 VS UNTREATED 12H ACT CD4 TCELL DN	176	14	8	11	6.2	3	1.7	0.0212	<0.0001	<0.0001	http://www.broadinstitute.org/gsea/msigdb/cards/GSE17974_IL4_AND_ANTI_IL12_VS_UNTREATED_12H_ACT_CD4_TCELL_DN
GSE17974 CTRL VS ACT IL4 AND ANTI IL12 4H CD4 TCELL UP	181	14	7.7	10	5.5	4	2.2	0.0211	<0.0001	<0.0001	http://www.broadinstitute.org/gsea/msigdb/cards/GSE17974_CTRL_VS_ACT_IL4_AND_ANTI_IL12_4H_CD4_TCELL_UP
GSE29618 PDC VS MDC DAY7 FLU VACCINE DN	190	14	7.4	14	7.4	0	0	0.0208	<0.0001	<0.0001	http://www.broadinstitute.org/gsea/msigdb/cards/GSE29618_PDC_VS_MDC_DAY7_FLU_VACCINE_DN
GSE37416 0H VS 48H F TULARENSIS LVS NEUTROPHIL UP	190	14	7.4	12	6.3	2	1.1	0.0208	<0.0001	<0.0001	http://www.broadinstitute.org/gsea/msigdb/cards/GSE37416_0H_VS_48H_F_TULARENSIS_LVS_NEUTROPHIL_UP
GSE22886 NAIVE VS IGG IGA MEMORY BCELL DN	193	14	7.3	11	5.7	3	1.6	0.0207	<0.0001	<0.0001	http://www.broadinstitute.org/gsea/msigdb/cards/GSE22886_NAIVE_VS_IGG_IGA_MEMORY_BCELL_DN
GSE27786 NKCELL VS MONO MAC DN	192	14	7.3	4	2.1	10	5.2	0.0207	<0.0001	<0.0001	http://www.broadinstitute.org/gsea/msigdb/cards/GSE27786_NKCELL_VS_MONO_MAC_DN
GSE7460 CTRL VS TGFB TREATED ACT CD8 TCELL DN	194	14	7.2	12	6.2	2	1	0.0207	<0.0001	<0.0001	http://www.broadinstitute.org/gsea/msigdb/cards/GSE7460_CTRL_VS_TGFB_TREATED_ACT_CD8_TCELL_DN
GSE27786 NKTCELL VS ERYTHROBLAST UP	198	14	7.1	9	4.5	5	2.5	0.0206	<0.0001	<0.0001	http://www.broadinstitute.org/gsea/msigdb/cards/GSE27786_NKTCELL_VS_ERYTHROBLAST_UP
GSE39820 IL1B IL6 VS IL1B IL6 IL23A TREATED CD4 TCELL UP	196	14	7.1	13	6.6	1	0.5	0.0206	<0.0001	<0.0001	http://www.broadinstitute.org/gsea/msigdb/cards/GSE39820_IL1B_IL6_VS_IL1B_IL6_IL23A_TREATED_CD4_TCELL_UP
GSE3982 MEMORY CD4 TCELL VS BCELL DN	184	17	9.2	15	8.2	2	1.1	0.0256	<0.0001	0.0002	http://www.broadinstitute.org/gsea/msigdb/cards/GSE3982_MEMORY_CD4_TCELL_VS_BCELL_DN
GSE1460 INTRATHYMIC T PROGENITOR VS DP THYMOCYTE UP	187	16	8.6	11	5.9	5	2.7	0.024	<0.0001	0.0002	http://www.broadinstitute.org/gsea/msigdb/cards/GSE1460_INTRATHYMIC_T_PROGENITOR_VS_DP_THYMOCYTE_UP
GSE11864 CSF1 VS CSF1 IFNG IN MAC DN	184	15	8.2	15	8.2	0	0	0.0225	<0.0001	0.0002	http://www.broadinstitute.org/gsea/msigdb/cards/GSE11864_CSF1_VS_CSF1_IFNG_IN_MAC_DN
GSE3982 MAST CELL VS BCELL DN	187	15	8	12	6.4	3	1.6	0.0224	<0.0001	0.0002	http://www.broadinstitute.org/gsea/msigdb/cards/GSE3982_MAST_CELL_VS_BCELL_DN
GSE24142 EARLY THYMIC PROGENITOR VS DN3 THYMOCYTE FETAL UP	192	15	7.8	9	4.7	6	3.1	0.0223	<0.0001	0.0002	http://www.broadinstitute.org/gsea/msigdb/cards/GSE24142_EARLY_THYMIC_PROGENITOR_VS_DN3_THYMOCYTE_FETAL_UP
GSE3982 DC VS EFF MEMORY CD4 TCELL UP	190	15	7.9	13	6.8	2	1.1	0.0223	<0.0001	0.0002	http://www.broadinstitute.org/gsea/msigdb/cards/GSE3982_DC_VS_EFF_MEMORY_CD4_TCELL_UP
GSE11057 NAIVE VS CENT MEMORY CD4 TCELL DN	195	15	7.7	15	7.7	0	0	0.0222	<0.0001	0.0002	http://www.broadinstitute.org/gsea/msigdb/cards/GSE11057_NAIVE_VS_CENT_MEMORY_CD4_TCELL_DN
GSE31082 DP VS CD4 SP THYMOCYTE DN	193	15	7.8	14	7.3	1	0.5	0.0222	<0.0001	0.0002	http://www.broadinstitute.org/gsea/msigdb/cards/GSE31082_DP_VS_CD4_SP_THYMOCYTE_DN
GSE12845 IGD POS BLOOD VS NAIVE TONSIL BCELL DN	196	15	7.7	10	5.1	5	2.6	0.0221	<0.0001	0.0002	http://www.broadinstitute.org/gsea/msigdb/cards/GSE12845_IGD_POS_BLOOD_VS_NAIVE_TONSIL_BCELL_DN
GSE1460 DP VS CD4 THYMOCYTE DN	197	15	7.6	14	7.1	1	0.5	0.0221	<0.0001	0.0002	http://www.broadinstitute.org/gsea/msigdb/cards/GSE1460_DP_VS_CD4_THYMOCYTE_DN
GSE17721 0.5H VS 12H CPG BMDM DN	199	15	7.5	14	7	1	0.5	0.022	<0.0001	0.0002	http://www.broadinstitute.org/gsea/msigdb/cards/GSE17721_0.5H_VS_12H_CPG_BMDM_DN
GSE17721 CTRL VS LPS 12H BMDM DN	204	15	7.4	14	6.9	1	0.5	0.0219	<0.0001	0.0002	http://www.broadinstitute.org/gsea/msigdb/cards/GSE17721_CTRL_VS_LPS_12H_BMDM_DN
GSE10325 BCELL VS MYELOID UP	181	14	7.7	12	6.6	2	1.1	0.0211	<0.0001	0.0002	http://www.broadinstitute.org/gsea/msigdb/cards/GSE10325_BCELL_VS_MYELOID_UP
GSE3982 DC VS CENT MEMORY CD4 TCELL DN	179	14	7.8	11	6.1	3	1.7	0.0211	<0.0001	0.0002	http://www.broadinstitute.org/gsea/msigdb/cards/GSE3982_DC_VS_CENT_MEMORY_CD4_TCELL_DN
GSE15930 NAIVE VS 48H IN VITRO STIM CD8 TCELL UP	190	14	7.4	9	4.7	5	2.6	0.0208	<0.0001	0.0002	http://www.broadinstitute.org/gsea/msigdb/cards/GSE15930_NAIVE_VS_48H_IN_VITRO_STIM_CD8_TCELL_UP
GSE20151 CTRL VS FUSOBACT NUCLEATUM NEUTROPHIL UP	190	14	7.4	12	6.3	2	1.1	0.0208	<0.0001	0.0002	http://www.broadinstitute.org/gsea/msigdb/cards/GSE20151_CTRL_VS_FUSOBACT_NUCLEATUM_NEUTROPHIL_UP
GSE360 LOW DOSE B MALAYI VS M TUBERCULOSIS MAC DN	191	14	7.3	11	5.8	3	1.6	0.0208	<0.0001	0.0002	http://www.broadinstitute.org/gsea/msigdb/cards/GSE360_LOW_DOSE_B_MALAYI_VS_M_TUBERCULOSIS_MAC_DN
GSE7460 CTRL VS TGFB TREATED ACT FOXP3 MUT TCONV UP	190	14	7.4	10	5.3	4	2.1	0.0208	<0.0001	0.0002	http://www.broadinstitute.org/gsea/msigdb/cards/GSE7460_CTRL_VS_TGFB_TREATED_ACT_FOXP3_MUT_TCONV_UP
GSE7460 FOXP3 MUT VS WT ACT TCONV UP	191	14	7.3	13	6.8	1	0.5	0.0208	<0.0001	0.0002	http://www.broadinstitute.org/gsea/msigdb/cards/GSE7460_FOXP3_MUT_VS_WT_ACT_TCONV_UP
GSE17721 LPS VS CPG 16H BMDM UP	194	14	7.2	13	6.7	1	0.5	0.0207	<0.0001	0.0002	http://www.broadinstitute.org/gsea/msigdb/cards/GSE17721_LPS_VS_CPG_16H_BMDM_UP
GSE17721 PAM3CSK4 VS CPG 2H BMDM DN	193	14	7.3	14	7.3	0	0	0.0207	<0.0001	0.0002	http://www.broadinstitute.org/gsea/msigdb/cards/GSE17721_PAM3CSK4_VS_CPG_2H_BMDM_DN
GSE20366 TREG VS NAIVE CD4 TCELL HOMEOSTATIC CONVERSION DN	194	14	7.2	10	5.2	4	2.1	0.0207	<0.0001	0.0002	http://www.broadinstitute.org/gsea/msigdb/cards/GSE20366_TREG_VS_NAIVE_CD4_TCELL_HOMEOSTATIC_CONVERSION_DN
KAECH DAY15 EFF VS MEMORY CD8 TCELL DN	193	14	7.3	13	6.7	1	0.5	0.0207	<0.0001	0.0002	http://www.broadinstitute.org/gsea/msigdb/cards/KAECH_DAY15_EFF_VS_MEMORY_CD8_TCELL_DN
GSE15930 NAIVE VS 48H IN VITRO STIM IL12 CD8 TCELL UP	195	14	7.2	9	4.6	5	2.6	0.0206	<0.0001	0.0002	http://www.broadinstitute.org/gsea/msigdb/cards/GSE15930_NAIVE_VS_48H_IN_VITRO_STIM_IL12_CD8_TCELL_UP
GSE15930 STIM VS STIM AND IL-12 48H CD8 T CELL UP	196	14	7.1	12	6.1	2	1	0.0206	<0.0001	0.0002	http://www.broadinstitute.org/gsea/msigdb/cards/GSE15930_STIM_VS_STIM_AND_IL-12_48H_CD8_T_CELL_UP
GSE17721 0.5H VS 8H CPG BMDM DN	195	14	7.2	14	7.2	0	0	0.0206	<0.0001	0.0002	http://www.broadinstitute.org/gsea/msigdb/cards/GSE17721_0.5H_VS_8H_CPG_BMDM_DN
GSE17721 LPS VS GARDIQUIMOD 6H BMDM UP	195	14	7.2	12	6.2	2	1	0.0206	<0.0001	0.0002	http://www.broadinstitute.org/gsea/msigdb/cards/GSE17721_LPS_VS_GARDIQUIMOD_6H_BMDM_UP
GSE7460 FOXP3 MUT VS HET ACT TCONV UP	195	14	7.2	11	5.6	3	1.5	0.0206	<0.0001	0.0002	http://www.broadinstitute.org/gsea/msigdb/cards/GSE7460_FOXP3_MUT_VS_HET_ACT_TCONV_UP
GSE17721 LPS VS PAM3CSK4 24H BMDM UP	200	14	7	13	6.5	1	0.5	0.0205	<0.0001	0.0002	http://www.broadinstitute.org/gsea/msigdb/cards/GSE17721_LPS_VS_PAM3CSK4_24H_BMDM_UP
GSE24634 NAIVE CD4 TCELL VS DAY7 IL4 CONV TREG DN	207	14	6.8	12	5.8	2	1	0.0203	<0.0001	0.0002	http://www.broadinstitute.org/gsea/msigdb/cards/GSE24634_NAIVE_CD4_TCELL_VS_DAY7_IL4_CONV_TREG_DN
GSE17974 2H VS 72H UNTREATED IN VITRO CD4 TCELL DN	186	13	7	10	5.4	3	1.6	0.0194	<0.0001	0.0002	http://www.broadinstitute.org/gsea/msigdb/cards/GSE17974_2H_VS_72H_UNTREATED_IN_VITRO_CD4_TCELL_DN
GSE17974 IL4 AND ANTI IL12 VS UNTREATED 2H ACT CD4 TCELL UP	187	13	7	12	6.4	1	0.5	0.0194	<0.0001	0.0002	http://www.broadinstitute.org/gsea/msigdb/cards/GSE17974_IL4_AND_ANTI_IL12_VS_UNTREATED_2H_ACT_CD4_TCELL_UP
GSE17721 LPS VS CPG 2H BMDM UP	191	15	7.9	12	6.3	3	1.6	0.0223	<0.0001	0.0002	http://www.broadinstitute.org/gsea/msigdb/cards/GSE17721_LPS_VS_CPG_2H_BMDM_UP
GSE17721 LPS VS CPG 8H BMDM UP	197	15	7.6	13	6.6	2	1	0.0221	<0.0001	0.0002	http://www.broadinstitute.org/gsea/msigdb/cards/GSE17721_LPS_VS_CPG_8H_BMDM_UP
GSE17721 LPS VS GARDIQUIMOD 4H BMDM UP	190	14	7.4	13	6.8	1	0.5	0.0208	<0.0001	0.0002	http://www.broadinstitute.org/gsea/msigdb/cards/GSE17721_LPS_VS_GARDIQUIMOD_4H_BMDM_UP
GSE24142 ADULT VS FETAL DN3 THYMOCYTE UP	189	14	7.4	9	4.8	5	2.6	0.0208	<0.0001	0.0002	http://www.broadinstitute.org/gsea/msigdb/cards/GSE24142_ADULT_VS_FETAL_DN3_THYMOCYTE_UP
GSE27786 BCELL VS CD4 TCELL DN	190	14	7.4	8	4.2	6	3.2	0.0208	<0.0001	0.0002	http://www.broadinstitute.org/gsea/msigdb/cards/GSE27786_BCELL_VS_CD4_TCELL_DN
GSE1432 6H VS 24H IFNG MICROGLIA DN	193	14	7.3	14	7.3	0	0	0.0207	<0.0001	0.0002	http://www.broadinstitute.org/gsea/msigdb/cards/GSE1432_6H_VS_24H_IFNG_MICROGLIA_DN
GSE1448 CTRL VS ANTI VBETA5 DP THYMOCYTE DN	194	14	7.2	13	6.7	1	0.5	0.0207	<0.0001	0.0002	http://www.broadinstitute.org/gsea/msigdb/cards/GSE1448_CTRL_VS_ANTI_VBETA5_DP_THYMOCYTE_DN
GSE22886 NAIVE BCELL VS BLOOD PLASMA CELL UP	193	14	7.3	10	5.2	4	2.1	0.0207	<0.0001	0.0002	http://www.broadinstitute.org/gsea/msigdb/cards/GSE22886_NAIVE_BCELL_VS_BLOOD_PLASMA_CELL_UP
GSE3982 NEUTROPHIL VS BCELL UP	192	14	7.3	12	6.2	2	1	0.0207	<0.0001	0.0002	http://www.broadinstitute.org/gsea/msigdb/cards/GSE3982_NEUTROPHIL_VS_BCELL_UP
GSE11864 CSF1 IFNG VS CSF1 IFNG PAM3CYS IN MAC UP	198	14	7.1	13	6.6	1	0.5	0.0206	<0.0001	0.0002	http://www.broadinstitute.org/gsea/msigdb/cards/GSE11864_CSF1_IFNG_VS_CSF1_IFNG_PAM3CYS_IN_MAC_UP
GSE17721 CPG VS GARDIQUIMOD 4H BMDM UP	197	14	7.1	13	6.6	1	0.5	0.0206	<0.0001	0.0002	http://www.broadinstitute.org/gsea/msigdb/cards/GSE17721_CPG_VS_GARDIQUIMOD_4H_BMDM_UP
GSE17721 LPS VS PAM3CSK4 2H BMDM UP	196	14	7.1	12	6.1	2	1	0.0206	<0.0001	0.0002	http://www.broadinstitute.org/gsea/msigdb/cards/GSE17721_LPS_VS_PAM3CSK4_2H_BMDM_UP
GSE22886 DAY0 VS DAY1 MONOCYTE IN CULTURE UP	198	14	7.1	11	5.6	3	1.5	0.0206	<0.0001	0.0002	http://www.broadinstitute.org/gsea/msigdb/cards/GSE22886_DAY0_VS_DAY1_MONOCYTE_IN_CULTURE_UP
GSE3982 EOSINOPHIL VS DC UP	198	14	7.1	9	4.5	5	2.5	0.0206	<0.0001	0.0002	http://www.broadinstitute.org/gsea/msigdb/cards/GSE3982_EOSINOPHIL_VS_DC_UP
GSE14308 NAIVE CD4 TCELL VS NATURAL TREG DN	200	14	7	11	5.5	3	1.5	0.0205	<0.0001	0.0002	http://www.broadinstitute.org/gsea/msigdb/cards/GSE14308_NAIVE_CD4_TCELL_VS_NATURAL_TREG_DN
GSE9037 WT VS IRAK4 KO LPS 4H STIM BMDM DN	201	14	7	6	3	8	4	0.0205	<0.0001	0.0002	http://www.broadinstitute.org/gsea/msigdb/cards/GSE9037_WT_VS_IRAK4_KO_LPS_4H_STIM_BMDM_DN
GSE29618 MONOCYTE VS MDC DN	217	14	6.5	12	5.5	2	0.9	0.02	<0.0001	0.0002	http://www.broadinstitute.org/gsea/msigdb/cards/GSE29618_MONOCYTE_VS_MDC_DN
GSE18791 CTRL VS NEWCASTLE VIRUS DC 2H DN	178	13	7.3	12	6.7	1	0.6	0.0196	<0.0001	0.0002	http://www.broadinstitute.org/gsea/msigdb/cards/GSE18791_CTRL_VS_NEWCASTLE_VIRUS_DC_2H_DN
GSE15930 NAIVE VS 72H IN VITRO STIM IL12 CD8 TCELL DN	196	13	6.6	11	5.6	2	1	0.0191	<0.0001	0.0002	http://www.broadinstitute.org/gsea/msigdb/cards/GSE15930_NAIVE_VS_72H_IN_VITRO_STIM_IL12_CD8_TCELL_DN
GSE22886 NAIVE CD4 TCELL VS DC DN	199	13	6.5	12	6	1	0.5	0.019	<0.0001	0.0002	http://www.broadinstitute.org/gsea/msigdb/cards/GSE22886_NAIVE_CD4_TCELL_VS_DC_DN
GSE9988 LOW LPS VS ANTI TREM1 AND LPS MONOCYTE UP	190	14	7.4	13	6.8	1	0.5	0.0208	<0.0001	0.0003	http://www.broadinstitute.org/gsea/msigdb/cards/GSE9988_LOW_LPS_VS_ANTI_TREM1_AND_LPS_MONOCYTE_UP
GSE14000 4H VS 16H LPS DC UP	184	13	7.1	11	6	2	1.1	0.0195	<0.0001	0.0003	http://www.broadinstitute.org/gsea/msigdb/cards/GSE14000_4H_VS_16H_LPS_DC_UP
GSE17974 CTRL VS ACT IL4 AND ANTI IL12 6H CD4 TCELL UP	184	13	7.1	7	3.8	6	3.3	0.0195	<0.0001	0.0003	http://www.broadinstitute.org/gsea/msigdb/cards/GSE17974_CTRL_VS_ACT_IL4_AND_ANTI_IL12_6H_CD4_TCELL_UP
GSE3982 EOSINOPHIL VS EFF MEMORY CD4 TCELL UP	182	13	7.1	8	4.4	5	2.7	0.0195	<0.0001	0.0003	http://www.broadinstitute.org/gsea/msigdb/cards/GSE3982_EOSINOPHIL_VS_EFF_MEMORY_CD4_TCELL_UP
GSE17721 POLYIC VS PAM3CSK4 4H BMDM UP	193	13	6.7	12	6.2	1	0.5	0.0192	<0.0001	0.0003	http://www.broadinstitute.org/gsea/msigdb/cards/GSE17721_POLYIC_VS_PAM3CSK4_4H_BMDM_UP
GSE3982 CENT MEMORY CD4 TCELL VS TH1 DN	195	13	6.7	12	6.2	1	0.5	0.0191	<0.0001	0.0003	http://www.broadinstitute.org/gsea/msigdb/cards/GSE3982_CENT_MEMORY_CD4_TCELL_VS_TH1_DN
GSE17721 0.5H VS 8H LPS BMDM DN	192	14	7.3	12	6.2	2	1	0.0207	<0.0001	0.0003	http://www.broadinstitute.org/gsea/msigdb/cards/GSE17721_0.5H_VS_8H_LPS_BMDM_DN
GSE9037 CTRL VS LPS 4H STIM IRAK4 KO BMDM UP	193	14	7.3	10	5.2	4	2.1	0.0207	<0.0001	0.0003	http://www.broadinstitute.org/gsea/msigdb/cards/GSE9037_CTRL_VS_LPS_4H_STIM_IRAK4_KO_BMDM_UP
GSE17721 CTRL VS CPG 12H BMDM DN	198	14	7.1	13	6.6	1	0.5	0.0206	<0.0001	0.0003	http://www.broadinstitute.org/gsea/msigdb/cards/GSE17721_CTRL_VS_CPG_12H_BMDM_DN
GSE3982 BCELL VS NKCELL UP	208	14	6.7	12	5.8	2	1	0.0203	<0.0001	0.0003	http://www.broadinstitute.org/gsea/msigdb/cards/GSE3982_BCELL_VS_NKCELL_UP
GSE3982 NEUTROPHIL VS NKCELL UP	210	14	6.7	13	6.2	1	0.5	0.0202	<0.0001	0.0003	http://www.broadinstitute.org/gsea/msigdb/cards/GSE3982_NEUTROPHIL_VS_NKCELL_UP
GSE24634 TEFF VS TCONV DAY10 IN CULTURE DN	189	13	6.9	10	5.3	3	1.6	0.0193	<0.0001	0.0003	http://www.broadinstitute.org/gsea/msigdb/cards/GSE24634_TEFF_VS_TCONV_DAY10_IN_CULTURE_DN
GSE30962 ACUTE VS CHRONIC LCMV PRIMARY INF CD8 TCELL DN	190	13	6.8	12	6.3	1	0.5	0.0193	<0.0001	0.0003	http://www.broadinstitute.org/gsea/msigdb/cards/GSE30962_ACUTE_VS_CHRONIC_LCMV_PRIMARY_INF_CD8_TCELL_DN
GSE36476 CTRL VS TSST ACT 40H MEMORY CD4 TCELL OLD DN	191	13	6.8	12	6.3	1	0.5	0.0193	<0.0001	0.0003	http://www.broadinstitute.org/gsea/msigdb/cards/GSE36476_CTRL_VS_TSST_ACT_40H_MEMORY_CD4_TCELL_OLD_DN
GSE7460 WT VS FOXP3 HET ACT TCONV DN	189	13	6.9	12	6.3	1	0.5	0.0193	<0.0001	0.0003	http://www.broadinstitute.org/gsea/msigdb/cards/GSE7460_WT_VS_FOXP3_HET_ACT_TCONV_DN
GSE17721 ALL VS 24H PAM3CSK4 BMDM UP	192	13	6.8	10	5.2	3	1.6	0.0192	<0.0001	0.0003	http://www.broadinstitute.org/gsea/msigdb/cards/GSE17721_ALL_VS_24H_PAM3CSK4_BMDM_UP
GSE22886 NAIVE CD4 TCELL VS NEUTROPHIL UP	193	13	6.7	9	4.7	4	2.1	0.0192	<0.0001	0.0003	http://www.broadinstitute.org/gsea/msigdb/cards/GSE22886_NAIVE_CD4_TCELL_VS_NEUTROPHIL_UP
GSE360 T GONDII VS M TUBERCULOSIS MAC DN	194	13	6.7	12	6.2	1	0.5	0.0192	<0.0001	0.0003	http://www.broadinstitute.org/gsea/msigdb/cards/GSE360_T_GONDII_VS_M_TUBERCULOSIS_MAC_DN
GSE17721 POLYIC VS CPG 24H BMDM UP	196	13	6.6	12	6.1	1	0.5	0.0191	<0.0001	0.0003	http://www.broadinstitute.org/gsea/msigdb/cards/GSE17721_POLYIC_VS_CPG_24H_BMDM_UP
GSE3982 DC VS BASOPHIL DN	208	14	6.7	10	4.8	4	1.9	0.0203	<0.0001	0.0004	http://www.broadinstitute.org/gsea/msigdb/cards/GSE3982_DC_VS_BASOPHIL_DN
GSE13411 PLASMA CELL VS MEMORY BCELL DN	189	13	6.9	11	5.8	2	1.1	0.0193	<0.0001	0.0004	http://www.broadinstitute.org/gsea/msigdb/cards/GSE13411_PLASMA_CELL_VS_MEMORY_BCELL_DN
GSE9037 CTRL VS LPS 1H STIM IRAK4 KO BMDM DN	189	13	6.9	10	5.3	3	1.6	0.0193	<0.0001	0.0004	http://www.broadinstitute.org/gsea/msigdb/cards/GSE9037_CTRL_VS_LPS_1H_STIM_IRAK4_KO_BMDM_DN
GSE17721 LPS VS GARDIQUIMOD 8H BMDM UP	194	13	6.7	13	6.7	0	0	0.0192	<0.0001	0.0004	http://www.broadinstitute.org/gsea/msigdb/cards/GSE17721_LPS_VS_GARDIQUIMOD_8H_BMDM_UP
GSE27786 LSK VS LIN NEG CELL UP	194	13	6.7	9	4.6	4	2.1	0.0192	<0.0001	0.0004	http://www.broadinstitute.org/gsea/msigdb/cards/GSE27786_LSK_VS_LIN_NEG_CELL_UP
GSE36476 CTRL VS TSST ACT 72H MEMORY CD4 TCELL YOUNG DN	192	13	6.8	12	6.2	1	0.5	0.0192	<0.0001	0.0004	http://www.broadinstitute.org/gsea/msigdb/cards/GSE36476_CTRL_VS_TSST_ACT_72H_MEMORY_CD4_TCELL_YOUNG_DN
GSE14769 20MIN VS 360MIN LPS BMDM UP	196	13	6.6	9	4.6	4	2	0.0191	<0.0001	0.0004	http://www.broadinstitute.org/gsea/msigdb/cards/GSE14769_20MIN_VS_360MIN_LPS_BMDM_UP
GSE17721 CPG VS GARDIQUIMOD 6H BMDM UP	196	13	6.6	12	6.1	1	0.5	0.0191	<0.0001	0.0004	http://www.broadinstitute.org/gsea/msigdb/cards/GSE17721_CPG_VS_GARDIQUIMOD_6H_BMDM_UP
GSE17721 CTRL VS CPG 8H BMDM DN	198	13	6.6	13	6.6	0	0	0.0191	<0.0001	0.0004	http://www.broadinstitute.org/gsea/msigdb/cards/GSE17721_CTRL_VS_CPG_8H_BMDM_DN
GSE17721 CTRL VS POLYIC 12H BMDM DN	197	13	6.6	12	6.1	1	0.5	0.0191	<0.0001	0.0004	http://www.broadinstitute.org/gsea/msigdb/cards/GSE17721_CTRL_VS_POLYIC_12H_BMDM_DN
GSE17721 LPS VS GARDIQUIMOD 24H BMDM UP	198	13	6.6	12	6.1	1	0.5	0.0191	<0.0001	0.0004	http://www.broadinstitute.org/gsea/msigdb/cards/GSE17721_LPS_VS_GARDIQUIMOD_24H_BMDM_UP
GSE22886 NAIVE TCELL VS DC DN	195	13	6.7	12	6.2	1	0.5	0.0191	<0.0001	0.0004	http://www.broadinstitute.org/gsea/msigdb/cards/GSE22886_NAIVE_TCELL_VS_DC_DN
GSE12845 NAIVE VS DARKZONE GC TONSIL BCELL UP	187	13	7	12	6.4	1	0.5	0.0194	<0.0001	0.0004	http://www.broadinstitute.org/gsea/msigdb/cards/GSE12845_NAIVE_VS_DARKZONE_GC_TONSIL_BCELL_UP
GSE3982 DC VS NKCELL DN	187	13	7	13	7	0	0	0.0194	<0.0001	0.0004	http://www.broadinstitute.org/gsea/msigdb/cards/GSE3982_DC_VS_NKCELL_DN
GSE2706 2H VS 8H R848 STIM DC UP	189	13	6.9	8	4.2	5	2.6	0.0193	<0.0001	0.0004	http://www.broadinstitute.org/gsea/msigdb/cards/GSE2706_2H_VS_8H_R848_STIM_DC_UP
GSE10239 NAIVE VS KLRG1HIGH EFF CD8 TCELL DN	193	13	6.7	13	6.7	0	0	0.0192	<0.0001	0.0004	http://www.broadinstitute.org/gsea/msigdb/cards/GSE10239_NAIVE_VS_KLRG1HIGH_EFF_CD8_TCELL_DN
GSE20366 CD103 KLRG1 DP VS DN TREG UP	192	13	6.8	12	6.2	1	0.5	0.0192	<0.0001	0.0004	http://www.broadinstitute.org/gsea/msigdb/cards/GSE20366_CD103_KLRG1_DP_VS_DN_TREG_UP
GSE37416 0H VS 3H F TULARENSIS LVS NEUTROPHIL DN	194	13	6.7	13	6.7	0	0	0.0192	<0.0001	0.0004	http://www.broadinstitute.org/gsea/msigdb/cards/GSE37416_0H_VS_3H_F_TULARENSIS_LVS_NEUTROPHIL_DN
GSE14308 TH2 VS TH1 DN	195	13	6.7	12	6.2	1	0.5	0.0191	<0.0001	0.0004	http://www.broadinstitute.org/gsea/msigdb/cards/GSE14308_TH2_VS_TH1_DN
GSE22886 NAIVE CD8 TCELL VS DC DN	197	13	6.6	13	6.6	0	0	0.0191	<0.0001	0.0004	http://www.broadinstitute.org/gsea/msigdb/cards/GSE22886_NAIVE_CD8_TCELL_VS_DC_DN
GSE3982 NKCELL VS TH1 DN	196	13	6.6	8	4.1	5	2.6	0.0191	<0.0001	0.0004	http://www.broadinstitute.org/gsea/msigdb/cards/GSE3982_NKCELL_VS_TH1_DN
GSE20715 0H VS 24H OZONE LUNG DN	199	13	6.5	11	5.5	2	1	0.019	<0.0001	0.0004	http://www.broadinstitute.org/gsea/msigdb/cards/GSE20715_0H_VS_24H_OZONE_LUNG_DN
GSE29618 BCELL VS MDC UP	181	13	7.2	10	5.5	3	1.7	0.0195	<0.0001	0.0005	http://www.broadinstitute.org/gsea/msigdb/cards/GSE29618_BCELL_VS_MDC_UP
GSE29618 BCELL VS PDC DAY7 FLU VACCINE UP	184	13	7.1	12	6.5	1	0.5	0.0195	<0.0001	0.0005	http://www.broadinstitute.org/gsea/msigdb/cards/GSE29618_BCELL_VS_PDC_DAY7_FLU_VACCINE_UP
GSE3982 MAST CELL VS TH1 DN	185	13	7	11	5.9	2	1.1	0.0194	<0.0001	0.0005	http://www.broadinstitute.org/gsea/msigdb/cards/GSE3982_MAST_CELL_VS_TH1_DN
GSE19825 CD24LOW VS IL2RA HIGH DAY3 EFF CD8 TCELL UP	188	13	6.9	9	4.8	4	2.1	0.0193	<0.0001	0.0005	http://www.broadinstitute.org/gsea/msigdb/cards/GSE19825_CD24LOW_VS_IL2RA_HIGH_DAY3_EFF_CD8_TCELL_UP
GSE339 EX VIVO VS IN CULTURE CD4CD8DN DC DN	193	13	6.7	7	3.6	6	3.1	0.0192	<0.0001	0.0005	http://www.broadinstitute.org/gsea/msigdb/cards/GSE339_EX_VIVO_VS_IN_CULTURE_CD4CD8DN_DC_DN
GSE339 CD8POS VS CD4CD8DN DC IN CULTURE UP	201	13	6.5	11	5.5	2	1	0.019	<0.0001	0.0005	http://www.broadinstitute.org/gsea/msigdb/cards/GSE339_CD8POS_VS_CD4CD8DN_DC_IN_CULTURE_UP
GSE17974 0H VS 12H IN VITRO ACT CD4 TCELL DN	188	12	6.4	10	5.3	2	1.1	0.0178	<0.0001	0.0005	http://www.broadinstitute.org/gsea/msigdb/cards/GSE17974_0H_VS_12H_IN_VITRO_ACT_CD4_TCELL_DN
GSE17580 UNINFECTED VS S MANSONI INF TREG DN	195	12	6.2	9	4.6	3	1.5	0.0176	<0.0001	0.0005	http://www.broadinstitute.org/gsea/msigdb/cards/GSE17580_UNINFECTED_VS_S_MANSONI_INF_TREG_DN
GSE17721 POLYIC VS GARDIQUIMOD 4H BMDM UP	196	14	7.1	12	6.1	2	1	0.0206	<0.0001	0.0005	http://www.broadinstitute.org/gsea/msigdb/cards/GSE17721_POLYIC_VS_GARDIQUIMOD_4H_BMDM_UP
GSE15215 CD2 POS VS NEG PDC DN	190	13	6.8	11	5.8	2	1.1	0.0193	<0.0001	0.0005	http://www.broadinstitute.org/gsea/msigdb/cards/GSE15215_CD2_POS_VS_NEG_PDC_DN
GSE17721 PAM3CSK4 VS GADIQUIMOD 6H BMDM DN	191	13	6.8	12	6.3	1	0.5	0.0193	<0.0001	0.0005	http://www.broadinstitute.org/gsea/msigdb/cards/GSE17721_PAM3CSK4_VS_GADIQUIMOD_6H_BMDM_DN
GSE360 L DONOVANI VS L MAJOR DC DN	191	13	6.8	10	5.2	3	1.6	0.0193	<0.0001	0.0005	http://www.broadinstitute.org/gsea/msigdb/cards/GSE360_L_DONOVANI_VS_L_MAJOR_DC_DN
GSE8868 SPLEEN VS INTESTINE CD11B POS CD11C NEG DC DN	191	13	6.8	11	5.8	2	1	0.0193	<0.0001	0.0005	http://www.broadinstitute.org/gsea/msigdb/cards/GSE8868_SPLEEN_VS_INTESTINE_CD11B_POS_CD11C_NEG_DC_DN
GSE13411 IGM MEMORY BCELL VS PLASMA CELL UP	193	13	6.7	11	5.7	2	1	0.0192	<0.0001	0.0005	http://www.broadinstitute.org/gsea/msigdb/cards/GSE13411_IGM_MEMORY_BCELL_VS_PLASMA_CELL_UP
GSE29618 MONOCYTE VS PDC DAY7 FLU VACCINE UP	194	13	6.7	11	5.7	2	1	0.0192	<0.0001	0.0005	http://www.broadinstitute.org/gsea/msigdb/cards/GSE29618_MONOCYTE_VS_PDC_DAY7_FLU_VACCINE_UP
GSE17721 CTRL VS CPG 6H BMDM DN	197	13	6.6	13	6.6	0	0	0.0191	<0.0001	0.0005	http://www.broadinstitute.org/gsea/msigdb/cards/GSE17721_CTRL_VS_CPG_6H_BMDM_DN
GSE17721 LPS VS PAM3CSK4 6H BMDM UP	196	13	6.6	13	6.6	0	0	0.0191	<0.0001	0.0005	http://www.broadinstitute.org/gsea/msigdb/cards/GSE17721_LPS_VS_PAM3CSK4_6H_BMDM_UP
GSE17721 POLYIC VS GARDIQUIMOD 8H BMDM UP	195	13	6.7	12	6.2	1	0.5	0.0191	<0.0001	0.0005	http://www.broadinstitute.org/gsea/msigdb/cards/GSE17721_POLYIC_VS_GARDIQUIMOD_8H_BMDM_UP
GSE22886 NAIVE BCELL VS DC DN	196	13	6.6	11	5.6	2	1	0.0191	<0.0001	0.0005	http://www.broadinstitute.org/gsea/msigdb/cards/GSE22886_NAIVE_BCELL_VS_DC_DN
GSE27786 NKCELL VS ERYTHROBLAST UP	195	13	6.7	10	5.1	3	1.5	0.0191	<0.0001	0.0005	http://www.broadinstitute.org/gsea/msigdb/cards/GSE27786_NKCELL_VS_ERYTHROBLAST_UP
GSE11057 CD4 CENT MEM VS PBMC DN	185	13	7	8	4.3	5	2.7	0.0194	<0.0001	0.0006	http://www.broadinstitute.org/gsea/msigdb/cards/GSE11057_CD4_CENT_MEM_VS_PBMC_DN
GSE25087 TREG VS TCONV FETUS UP	190	13	6.8	12	6.3	1	0.5	0.0193	<0.0001	0.0006	http://www.broadinstitute.org/gsea/msigdb/cards/GSE25087_TREG_VS_TCONV_FETUS_UP
GSE360 DC VS MAC UP	190	13	6.8	10	5.3	3	1.6	0.0193	<0.0001	0.0006	http://www.broadinstitute.org/gsea/msigdb/cards/GSE360_DC_VS_MAC_UP
GSE3982 DC VS TH1 DN	190	13	6.8	11	5.8	2	1.1	0.0193	<0.0001	0.0006	http://www.broadinstitute.org/gsea/msigdb/cards/GSE3982_DC_VS_TH1_DN
GSE3982 MAST CELL VS NEUTROPHIL DN	197	13	6.6	8	4.1	5	2.5	0.0191	<0.0001	0.0006	http://www.broadinstitute.org/gsea/msigdb/cards/GSE3982_MAST_CELL_VS_NEUTROPHIL_DN
GSE14000 4H VS 16H LPS DC DN	207	13	6.3	10	4.8	3	1.4	0.0188	<0.0001	0.0006	http://www.broadinstitute.org/gsea/msigdb/cards/GSE14000_4H_VS_16H_LPS_DC_DN
GSE7460 CTRL VS FOXP3 OVEREXPR TCONV 1 DN	196	13	6.6	10	5.1	3	1.5	0.0191	0.0001	0.0006	http://www.broadinstitute.org/gsea/msigdb/cards/GSE7460_CTRL_VS_FOXP3_OVEREXPR_TCONV_1_DN
GSE17580 UNINFECTED VS S MANSONI INF TEFF DN	190	12	6.3	12	6.3	0	0	0.0178	0.0001	0.0006	http://www.broadinstitute.org/gsea/msigdb/cards/GSE17580_UNINFECTED_VS_S_MANSONI_INF_TEFF_DN
GSE15930 NAIVE VS 72H IN VITRO STIM CD8 TCELL DN	193	12	6.2	9	4.7	3	1.6	0.0177	0.0001	0.0006	http://www.broadinstitute.org/gsea/msigdb/cards/GSE15930_NAIVE_VS_72H_IN_VITRO_STIM_CD8_TCELL_DN
GSE12366 GC VS MEMORY BCELL DN	193	13	6.7	10	5.2	3	1.6	0.0192	0.0001	0.0007	http://www.broadinstitute.org/gsea/msigdb/cards/GSE12366_GC_VS_MEMORY_BCELL_DN
GSE17721 CTRL VS LPS 2H BMDM DN	195	13	6.7	10	5.1	3	1.5	0.0191	0.0001	0.0007	http://www.broadinstitute.org/gsea/msigdb/cards/GSE17721_CTRL_VS_LPS_2H_BMDM_DN
GSE339 CD8POS VS CD4CD8DN DC UP	201	13	6.5	8	4	5	2.5	0.019	0.0001	0.0007	http://www.broadinstitute.org/gsea/msigdb/cards/GSE339_CD8POS_VS_CD4CD8DN_DC_UP
GSE12845 IGD NEG BLOOD VS NAIVE TONSIL BCELL UP	189	12	6.3	10	5.3	2	1.1	0.0178	0.0001	0.0007	http://www.broadinstitute.org/gsea/msigdb/cards/GSE12845_IGD_NEG_BLOOD_VS_NAIVE_TONSIL_BCELL_UP
GSE7852 LN VS FAT TREG DN	201	13	6.5	9	4.5	4	2	0.019	0.0001	0.0007	http://www.broadinstitute.org/gsea/msigdb/cards/GSE7852_LN_VS_FAT_TREG_DN
GSE1460 CD4 THYMOCYTE VS NAIVE CD4 TCELL ADULT BLOOD DN	191	12	6.3	10	5.2	2	1	0.0178	0.0001	0.0007	http://www.broadinstitute.org/gsea/msigdb/cards/GSE1460_CD4_THYMOCYTE_VS_NAIVE_CD4_TCELL_ADULT_BLOOD_DN
GSE17721 LPS VS CPG 24H BMDM UP	200	12	6	11	5.5	1	0.5	0.0175	0.0001	0.0008	http://www.broadinstitute.org/gsea/msigdb/cards/GSE17721_LPS_VS_CPG_24H_BMDM_UP
GSE17974 CTRL VS ACT IL4 AND ANTI IL12 2H CD4 TCELL UP	186	12	6.5	11	5.9	1	0.5	0.0179	0.0001	0.0008	http://www.broadinstitute.org/gsea/msigdb/cards/GSE17974_CTRL_VS_ACT_IL4_AND_ANTI_IL12_2H_CD4_TCELL_UP
GSE1448 CTRL VS ANTI VALPHA2 DP THYMOCYTE DN	191	12	6.3	10	5.2	2	1	0.0178	0.0001	0.0008	http://www.broadinstitute.org/gsea/msigdb/cards/GSE1448_CTRL_VS_ANTI_VALPHA2_DP_THYMOCYTE_DN
GSE17974 0H VS 24H IN VITRO ACT CD4 TCELL DN	194	12	6.2	9	4.6	3	1.5	0.0177	0.0001	0.0008	http://www.broadinstitute.org/gsea/msigdb/cards/GSE17974_0H_VS_24H_IN_VITRO_ACT_CD4_TCELL_DN
GSE17721 LPS VS POLYIC 8H BMDM DN	195	13	6.7	13	6.7	0	0	0.0191	0.0002	0.0009	http://www.broadinstitute.org/gsea/msigdb/cards/GSE17721_LPS_VS_POLYIC_8H_BMDM_DN
GSE360 CTRL VS M TUBERCULOSIS MAC DN	185	12	6.5	11	5.9	1	0.5	0.0179	0.0002	0.0009	http://www.broadinstitute.org/gsea/msigdb/cards/GSE360_CTRL_VS_M_TUBERCULOSIS_MAC_DN
GSE360 DC VS MAC DN	184	12	6.5	11	6	1	0.5	0.0179	0.0002	0.0009	http://www.broadinstitute.org/gsea/msigdb/cards/GSE360_DC_VS_MAC_DN
GSE37416 0H VS 48H F TULARENSIS LVS NEUTROPHIL DN	186	12	6.5	11	5.9	1	0.5	0.0179	0.0002	0.0009	http://www.broadinstitute.org/gsea/msigdb/cards/GSE37416_0H_VS_48H_F_TULARENSIS_LVS_NEUTROPHIL_DN
GSE17721 PAM3CSK4 VS GADIQUIMOD 16H BMDM DN	191	12	6.3	12	6.3	0	0	0.0178	0.0002	0.0009	http://www.broadinstitute.org/gsea/msigdb/cards/GSE17721_PAM3CSK4_VS_GADIQUIMOD_16H_BMDM_DN
GSE22886 NAIVE VS IGM MEMORY BCELL DN	193	12	6.2	10	5.2	2	1	0.0177	0.0002	0.0009	http://www.broadinstitute.org/gsea/msigdb/cards/GSE22886_NAIVE_VS_IGM_MEMORY_BCELL_DN
GSE22886 NEUTROPHIL VS DC UP	198	12	6.1	9	4.5	3	1.5	0.0176	0.0002	0.0009	http://www.broadinstitute.org/gsea/msigdb/cards/GSE22886_NEUTROPHIL_VS_DC_UP
GSE24634 NAIVE CD4 TCELL VS DAY5 IL4 CONV TREG DN	194	12	6.2	10	5.2	2	1	0.0177	0.0002	0.0009	http://www.broadinstitute.org/gsea/msigdb/cards/GSE24634_NAIVE_CD4_TCELL_VS_DAY5_IL4_CONV_TREG_DN
GSE11864 CSF1 VS CSF1 PAM3CYS IN MAC DN	187	12	6.4	9	4.8	3	1.6	0.0179	0.0002	0.0009	http://www.broadinstitute.org/gsea/msigdb/cards/GSE11864_CSF1_VS_CSF1_PAM3CYS_IN_MAC_DN
GSE17721 CPG VS GARDIQUIMOD 16H BMDM UP	195	12	6.2	10	5.1	2	1	0.0176	0.0002	0.0009	http://www.broadinstitute.org/gsea/msigdb/cards/GSE17721_CPG_VS_GARDIQUIMOD_16H_BMDM_UP
GSE22886 NAIVE CD8 TCELL VS DC UP	188	12	6.4	9	4.8	3	1.6	0.0178	0.0002	0.001	http://www.broadinstitute.org/gsea/msigdb/cards/GSE22886_NAIVE_CD8_TCELL_VS_DC_UP
GSE2706 2H VS 8H R848 AND LPS STIM DC UP	189	12	6.3	7	3.7	5	2.6	0.0178	0.0002	0.001	http://www.broadinstitute.org/gsea/msigdb/cards/GSE2706_2H_VS_8H_R848_AND_LPS_STIM_DC_UP
GSE17721 CTRL VS LPS 1H BMDM DN	191	12	6.3	10	5.2	2	1	0.0178	0.0002	0.001	http://www.broadinstitute.org/gsea/msigdb/cards/GSE17721_CTRL_VS_LPS_1H_BMDM_DN
GSE12366 NAIVE VS MEMORY BCELL UP	181	12	6.6	7	3.9	5	2.8	0.018	0.0002	0.0011	http://www.broadinstitute.org/gsea/msigdb/cards/GSE12366_NAIVE_VS_MEMORY_BCELL_UP
GSE3982 MAC VS BCELL DN	182	12	6.6	10	5.5	2	1.1	0.018	0.0002	0.0011	http://www.broadinstitute.org/gsea/msigdb/cards/GSE3982_MAC_VS_BCELL_DN
GSE15930 STIM VS STIM AND IL-12 48H CD8 T CELL DN	197	12	6.1	10	5.1	2	1	0.0176	0.0002	0.0011	http://www.broadinstitute.org/gsea/msigdb/cards/GSE15930_STIM_VS_STIM_AND_IL-12_48H_CD8_T_CELL_DN
GSE13484 UNSTIM VS 12H YF17D VACCINE STIM PBMC DN	199	12	6	12	6	0	0	0.0175	0.0002	0.0011	http://www.broadinstitute.org/gsea/msigdb/cards/GSE13484_UNSTIM_VS_12H_YF17D_VACCINE_STIM_PBMC_DN
GSE17974 0H VS 4H IN VITRO ACT CD4 TCELL UP	179	12	6.7	10	5.6	2	1.1	0.0181	0.0002	0.0011	http://www.broadinstitute.org/gsea/msigdb/cards/GSE17974_0H_VS_4H_IN_VITRO_ACT_CD4_TCELL_UP
GSE36476 CTRL VS TSST ACT 40H MEMORY CD4 TCELL YOUNG DN	193	12	6.2	11	5.7	1	0.5	0.0177	0.0002	0.0011	http://www.broadinstitute.org/gsea/msigdb/cards/GSE36476_CTRL_VS_TSST_ACT_40H_MEMORY_CD4_TCELL_YOUNG_DN
GSE24142 DN2 VS DN3 THYMOCYTE UP	197	12	6.1	8	4.1	4	2	0.0176	0.0002	0.0011	http://www.broadinstitute.org/gsea/msigdb/cards/GSE24142_DN2_VS_DN3_THYMOCYTE_UP
GSE15930 STIM VS STIM AND TRICHOSTATINA 48H CD8 T CELL UP	193	12	6.2	9	4.7	3	1.6	0.0177	0.0002	0.0012	http://www.broadinstitute.org/gsea/msigdb/cards/GSE15930_STIM_VS_STIM_AND_TRICHOSTATINA_48H_CD8_T_CELL_UP
GSE17721 0.5H VS 4H LPS BMDM DN	194	12	6.2	11	5.7	1	0.5	0.0177	0.0002	0.0012	http://www.broadinstitute.org/gsea/msigdb/cards/GSE17721_0.5H_VS_4H_LPS_BMDM_DN
GSE3982 EOSINOPHIL VS BCELL DN	192	12	6.2	10	5.2	2	1	0.0177	0.0002	0.0012	http://www.broadinstitute.org/gsea/msigdb/cards/GSE3982_EOSINOPHIL_VS_BCELL_DN
GSE29618 BCELL VS MONOCYTE DAY7 FLU VACCINE UP	180	12	6.7	9	5	3	1.7	0.018	0.0002	0.0013	http://www.broadinstitute.org/gsea/msigdb/cards/GSE29618_BCELL_VS_MONOCYTE_DAY7_FLU_VACCINE_UP
GSE16522 ANTI CD3CD28 STIM VS UNSTIM NAIVE CD8 TCELL DN	197	12	6.1	10	5.1	2	1	0.0176	0.0002	0.0013	http://www.broadinstitute.org/gsea/msigdb/cards/GSE16522_ANTI_CD3CD28_STIM_VS_UNSTIM_NAIVE_CD8_TCELL_DN
GSE24634 NAIVE CD4 TCELL VS DAY3 IL4 CONV TREG DN	199	12	6	7	3.5	5	2.5	0.0175	0.0002	0.0013	http://www.broadinstitute.org/gsea/msigdb/cards/GSE24634_NAIVE_CD4_TCELL_VS_DAY3_IL4_CONV_TREG_DN
GSE17721 0.5H VS 12H LPS BMDM DN	194	12	6.2	12	6.2	0	0	0.0177	0.0003	0.0014	http://www.broadinstitute.org/gsea/msigdb/cards/GSE17721_0.5H_VS_12H_LPS_BMDM_DN
GSE22886 IGM MEMORY BCELL VS BLOOD PLASMA CELL DN	202	12	5.9	11	5.4	1	0.5	0.0175	0.0003	0.0014	http://www.broadinstitute.org/gsea/msigdb/cards/GSE22886_IGM_MEMORY_BCELL_VS_BLOOD_PLASMA_CELL_DN
GSE11864 UNTREATED VS CSF1 IFNG IN MAC DN	187	12	6.4	12	6.4	0	0	0.0179	0.0003	0.0014	http://www.broadinstitute.org/gsea/msigdb/cards/GSE11864_UNTREATED_VS_CSF1_IFNG_IN_MAC_DN
GSE17721 4 VS 24H CPG BMDM UP	190	12	6.3	9	4.7	3	1.6	0.0178	0.0003	0.0014	http://www.broadinstitute.org/gsea/msigdb/cards/GSE17721_4_VS_24H_CPG_BMDM_UP
GSE29618 MONOCYTE VS MDC DAY7 FLU VACCINE UP	194	12	6.2	8	4.1	4	2.1	0.0177	0.0003	0.0014	http://www.broadinstitute.org/gsea/msigdb/cards/GSE29618_MONOCYTE_VS_MDC_DAY7_FLU_VACCINE_UP
GSE20715 0H VS 24H OZONE TLR4 KO LUNG UP	195	12	6.2	11	5.6	1	0.5	0.0176	0.0003	0.0014	http://www.broadinstitute.org/gsea/msigdb/cards/GSE20715_0H_VS_24H_OZONE_TLR4_KO_LUNG_UP
GSE27786 LIN NEG VS BCELL DN	198	12	6.1	11	5.6	1	0.5	0.0176	0.0003	0.0014	http://www.broadinstitute.org/gsea/msigdb/cards/GSE27786_LIN_NEG_VS_BCELL_DN
GSE27786 NKTCELL VS NEUTROPHIL UP	196	12	6.1	11	5.6	1	0.5	0.0176	0.0003	0.0014	http://www.broadinstitute.org/gsea/msigdb/cards/GSE27786_NKTCELL_VS_NEUTROPHIL_UP
GSE30083 SP2 VS SP3 THYMOCYTE DN	197	12	6.1	8	4.1	4	2	0.0176	0.0003	0.0014	http://www.broadinstitute.org/gsea/msigdb/cards/GSE30083_SP2_VS_SP3_THYMOCYTE_DN
GSE36476 CTRL VS TSST ACT 72H MEMORY CD4 TCELL OLD DN	195	12	6.2	10	5.1	2	1	0.0176	0.0003	0.0014	http://www.broadinstitute.org/gsea/msigdb/cards/GSE36476_CTRL_VS_TSST_ACT_72H_MEMORY_CD4_TCELL_OLD_DN
GSE13484 UNSTIM VS 3H YF17D VACCINE STIM PBMC UP	188	12	6.4	6	3.2	6	3.2	0.0178	0.0003	0.0014	http://www.broadinstitute.org/gsea/msigdb/cards/GSE13484_UNSTIM_VS_3H_YF17D_VACCINE_STIM_PBMC_UP
GSE15750 WT VS TRAF6KO DAY10 EFF CD8 TCELL UP	193	12	6.2	9	4.7	3	1.6	0.0177	0.0003	0.0014	http://www.broadinstitute.org/gsea/msigdb/cards/GSE15750_WT_VS_TRAF6KO_DAY10_EFF_CD8_TCELL_UP
GSE15324 NAIVE VS ACTIVATED CD8 TCELL UP	195	12	6.2	11	5.6	1	0.5	0.0176	0.0003	0.0014	http://www.broadinstitute.org/gsea/msigdb/cards/GSE15324_NAIVE_VS_ACTIVATED_CD8_TCELL_UP
GSE17721 CTRL VS CPG 4H BMDM DN	197	12	6.1	12	6.1	0	0	0.0176	0.0003	0.0015	http://www.broadinstitute.org/gsea/msigdb/cards/GSE17721_CTRL_VS_CPG_4H_BMDM_DN
GSE22886 CD8 TCELL VS BCELL NAIVE UP	206	12	5.8	12	5.8	0	0	0.0174	0.0003	0.0015	http://www.broadinstitute.org/gsea/msigdb/cards/GSE22886_CD8_TCELL_VS_BCELL_NAIVE_UP
GSE27786 LSK VS CD8 TCELL UP	189	12	6.3	7	3.7	5	2.6	0.0178	0.0003	0.0015	http://www.broadinstitute.org/gsea/msigdb/cards/GSE27786_LSK_VS_CD8_TCELL_UP
GSE17721 LPS VS GARDIQUIMOD 2H BMDM UP	192	12	6.2	12	6.2	0	0	0.0177	0.0003	0.0015	http://www.broadinstitute.org/gsea/msigdb/cards/GSE17721_LPS_VS_GARDIQUIMOD_2H_BMDM_UP
GSE17721 CTRL VS GARDIQUIMOD 1H BMDM DN	198	12	6.1	9	4.5	3	1.5	0.0176	0.0003	0.0015	http://www.broadinstitute.org/gsea/msigdb/cards/GSE17721_CTRL_VS_GARDIQUIMOD_1H_BMDM_DN
GSE3982 DC VS NKCELL UP	195	12	6.2	7	3.6	5	2.6	0.0176	0.0003	0.0015	http://www.broadinstitute.org/gsea/msigdb/cards/GSE3982_DC_VS_NKCELL_UP
GSE10325 CD4 TCELL VS BCELL UP	188	12	6.4	11	5.9	1	0.5	0.0178	0.0003	0.0015	http://www.broadinstitute.org/gsea/msigdb/cards/GSE10325_CD4_TCELL_VS_BCELL_UP
GSE12845 IGD POS VS NEG BLOOD BCELL UP	207	12	5.8	9	4.3	3	1.4	0.0173	0.0003	0.0015	http://www.broadinstitute.org/gsea/msigdb/cards/GSE12845_IGD_POS_VS_NEG_BLOOD_BCELL_UP
KAECH DAY8 EFF VS DAY15 EFF CD8 TCELL DN	194	12	6.2	7	3.6	5	2.6	0.0177	0.0003	0.0016	http://www.broadinstitute.org/gsea/msigdb/cards/KAECH_DAY8_EFF_VS_DAY15_EFF_CD8_TCELL_DN
GSE13411 SWITCHED MEMORY BCELL VS PLASMA CELL UP	186	12	6.5	10	5.4	2	1.1	0.0179	0.0003	0.0016	http://www.broadinstitute.org/gsea/msigdb/cards/GSE13411_SWITCHED_MEMORY_BCELL_VS_PLASMA_CELL_UP
GSE11057 NAIVE VS MEMORY CD4 TCELL DN	192	12	6.2	12	6.2	0	0	0.0177	0.0003	0.0016	http://www.broadinstitute.org/gsea/msigdb/cards/GSE11057_NAIVE_VS_MEMORY_CD4_TCELL_DN
GSE17721 POLYIC VS CPG 6H BMDM UP	193	12	6.2	12	6.2	0	0	0.0177	0.0003	0.0016	http://www.broadinstitute.org/gsea/msigdb/cards/GSE17721_POLYIC_VS_CPG_6H_BMDM_UP
GSE20366 TREG VS NAIVE CD4 TCELL DN	192	12	6.2	11	5.7	1	0.5	0.0177	0.0003	0.0017	http://www.broadinstitute.org/gsea/msigdb/cards/GSE20366_TREG_VS_NAIVE_CD4_TCELL_DN
GSE30962 ACUTE VS CHRONIC LCMV SECONDARY INF CD8 TCELL DN	194	12	6.2	11	5.7	1	0.5	0.0177	0.0003	0.0017	http://www.broadinstitute.org/gsea/msigdb/cards/GSE30962_ACUTE_VS_CHRONIC_LCMV_SECONDARY_INF_CD8_TCELL_DN
GSE37416 0H VS 6H F TULARENSIS LVS NEUTROPHIL DN	190	12	6.3	12	6.3	0	0	0.0178	0.0004	0.0017	http://www.broadinstitute.org/gsea/msigdb/cards/GSE37416_0H_VS_6H_F_TULARENSIS_LVS_NEUTROPHIL_DN
GSE14308 TH1 VS TH17 UP	197	12	6.1	10	5.1	2	1	0.0176	0.0004	0.0017	http://www.broadinstitute.org/gsea/msigdb/cards/GSE14308_TH1_VS_TH17_UP
GSE17721 PAM3CSK4 VS GADIQUIMOD 8H BMDM DN	191	12	6.3	12	6.3	0	0	0.0178	0.0004	0.0018	http://www.broadinstitute.org/gsea/msigdb/cards/GSE17721_PAM3CSK4_VS_GADIQUIMOD_8H_BMDM_DN
GSE17721 LPS VS CPG 6H BMDM UP	189	12	6.3	11	5.8	1	0.5	0.0178	0.0004	0.0018	http://www.broadinstitute.org/gsea/msigdb/cards/GSE17721_LPS_VS_CPG_6H_BMDM_UP
GSE17721 0.5H VS 4H POLYIC BMDM DN	192	12	6.2	12	6.2	0	0	0.0177	0.0004	0.0019	http://www.broadinstitute.org/gsea/msigdb/cards/GSE17721_0.5H_VS_4H_POLYIC_BMDM_DN
GSE3982 EOSINOPHIL VS CENT MEMORY CD4 TCELL UP	189	12	6.3	9	4.8	3	1.6	0.0178	0.0004	0.0019	http://www.broadinstitute.org/gsea/msigdb/cards/GSE3982_EOSINOPHIL_VS_CENT_MEMORY_CD4_TCELL_UP
GSE7852 TREG VS TCONV FAT UP	193	12	6.2	10	5.2	2	1	0.0177	0.0004	0.0019	http://www.broadinstitute.org/gsea/msigdb/cards/GSE7852_TREG_VS_TCONV_FAT_UP
GSE22886 DAY1 VS DAY7 MONOCYTE IN CULTURE DN	189	11	5.8	8	4.2	3	1.6	0.0163	0.0004	0.002	http://www.broadinstitute.org/gsea/msigdb/cards/GSE22886_DAY1_VS_DAY7_MONOCYTE_IN_CULTURE_DN
GSE22886 DAY0 VS DAY7 MONOCYTE IN CULTURE UP	192	12	6.2	10	5.2	2	1	0.0177	0.0004	0.002	http://www.broadinstitute.org/gsea/msigdb/cards/GSE22886_DAY0_VS_DAY7_MONOCYTE_IN_CULTURE_UP
GSE17721 CTRL VS GARDIQUIMOD 2H BMDM UP	189	11	5.8	9	4.8	2	1.1	0.0163	0.0004	0.002	http://www.broadinstitute.org/gsea/msigdb/cards/GSE17721_CTRL_VS_GARDIQUIMOD_2H_BMDM_UP
GSE15930 NAIVE VS 24H IN VITRO STIM IL12 CD8 TCELL UP	194	12	6.2	9	4.6	3	1.5	0.0177	0.0005	0.0022	http://www.broadinstitute.org/gsea/msigdb/cards/GSE15930_NAIVE_VS_24H_IN_VITRO_STIM_IL12_CD8_TCELL_UP
GSE27786 LIN NEG VS NKTCELL DN	193	12	6.2	9	4.7	3	1.6	0.0177	0.0005	0.0022	http://www.broadinstitute.org/gsea/msigdb/cards/GSE27786_LIN_NEG_VS_NKTCELL_DN
GSE31082 DN VS CD8 SP THYMOCYTE DN	197	12	6.1	10	5.1	2	1	0.0176	0.0005	0.0022	http://www.broadinstitute.org/gsea/msigdb/cards/GSE31082_DN_VS_CD8_SP_THYMOCYTE_DN
GSE3982 DC VS NEUTROPHIL UP	203	12	5.9	7	3.4	5	2.5	0.0174	0.0005	0.0022	http://www.broadinstitute.org/gsea/msigdb/cards/GSE3982_DC_VS_NEUTROPHIL_UP
GOLDRATH NAIVE VS EFF CD8 TCELL DN	192	11	5.7	10	5.2	1	0.5	0.0162	0.0005	0.0022	http://www.broadinstitute.org/gsea/msigdb/cards/GOLDRATH_NAIVE_VS_EFF_CD8_TCELL_DN
GSE15930 NAIVE VS 72H IN VITRO STIM TRICHOSTATINA CD8 TCELL UP	193	12	6.2	9	4.7	3	1.6	0.0177	0.0005	0.0023	http://www.broadinstitute.org/gsea/msigdb/cards/GSE15930_NAIVE_VS_72H_IN_VITRO_STIM_TRICHOSTATINA_CD8_TCELL_UP
GSE26495 NAIVE VS PD1HIGH CD8 TCELL DN	195	12	6.2	10	5.1	2	1	0.0176	0.0005	0.0023	http://www.broadinstitute.org/gsea/msigdb/cards/GSE26495_NAIVE_VS_PD1HIGH_CD8_TCELL_DN
GSE7460 WT VS FOXP3 HET ACT WITH TGFB TCONV UP	195	12	6.2	8	4.1	4	2.1	0.0176	0.0005	0.0023	http://www.broadinstitute.org/gsea/msigdb/cards/GSE7460_WT_VS_FOXP3_HET_ACT_WITH_TGFB_TCONV_UP
GSE27786 CD8 TCELL VS NKTCELL DN	193	12	6.2	6	3.1	6	3.1	0.0177	0.0005	0.0024	http://www.broadinstitute.org/gsea/msigdb/cards/GSE27786_CD8_TCELL_VS_NKTCELL_DN
GSE17721 0.5H VS 4H CPG BMDM DN	200	12	6	11	5.5	1	0.5	0.0175	0.0005	0.0024	http://www.broadinstitute.org/gsea/msigdb/cards/GSE17721_0.5H_VS_4H_CPG_BMDM_DN
GSE29615 CTRL VS LAIV FLU VACCINE PBMC UP	184	11	6	11	6	0	0	0.0164	0.0005	0.0025	http://www.broadinstitute.org/gsea/msigdb/cards/GSE29615_CTRL_VS_LAIV_FLU_VACCINE_PBMC_UP
KAECH DAY8 EFF VS MEMORY CD8 TCELL UP	198	11	5.6	10	5.1	1	0.5	0.0161	0.0006	0.0025	http://www.broadinstitute.org/gsea/msigdb/cards/KAECH_DAY8_EFF_VS_MEMORY_CD8_TCELL_UP
GSE20366 TREG VS NAIVE CD4 TCELL UP	191	12	6.3	11	5.8	1	0.5	0.0178	0.0006	0.0026	http://www.broadinstitute.org/gsea/msigdb/cards/GSE20366_TREG_VS_NAIVE_CD4_TCELL_UP
GSE7764 IL15 TREATED VS CTRL NK CELL 24H DN	196	12	6.1	9	4.6	3	1.5	0.0176	0.0006	0.0026	http://www.broadinstitute.org/gsea/msigdb/cards/GSE7764_IL15_TREATED_VS_CTRL_NK_CELL_24H_DN
GSE24142 EARLY THYMIC PROGENITOR VS DN3 THYMOCYTE FETAL DN	200	12	6	5	2.5	7	3.5	0.0175	0.0006	0.0026	http://www.broadinstitute.org/gsea/msigdb/cards/GSE24142_EARLY_THYMIC_PROGENITOR_VS_DN3_THYMOCYTE_FETAL_DN
GSE360 L MAJOR VS M TUBERCULOSIS DC DN	180	11	6.1	11	6.1	0	0	0.0165	0.0006	0.0026	http://www.broadinstitute.org/gsea/msigdb/cards/GSE360_L_MAJOR_VS_M_TUBERCULOSIS_DC_DN
GSE17721 LPS VS POLYIC 1H BMDM UP	193	11	5.7	8	4.1	3	1.6	0.0162	0.0006	0.0026	http://www.broadinstitute.org/gsea/msigdb/cards/GSE17721_LPS_VS_POLYIC_1H_BMDM_UP
GSE2706 2H VS 8H LPS STIM DC UP	194	11	5.7	4	2.1	7	3.6	0.0162	0.0006	0.0026	http://www.broadinstitute.org/gsea/msigdb/cards/GSE2706_2H_VS_8H_LPS_STIM_DC_UP
GSE1460 DP THYMOCYTE VS NAIVE CD4 TCELL CORD BLOOD DN	187	11	5.9	9	4.8	2	1.1	0.0163	0.0006	0.0027	http://www.broadinstitute.org/gsea/msigdb/cards/GSE1460_DP_THYMOCYTE_VS_NAIVE_CD4_TCELL_CORD_BLOOD_DN
GSE17974 0H VS 0.5H IN VITRO ACT CD4 TCELL UP	189	11	5.8	11	5.8	0	0	0.0163	0.0006	0.0027	http://www.broadinstitute.org/gsea/msigdb/cards/GSE17974_0H_VS_0.5H_IN_VITRO_ACT_CD4_TCELL_UP
GSE29618 MONOCYTE VS PDC DN	180	11	6.1	8	4.4	3	1.7	0.0165	0.0006	0.0027	http://www.broadinstitute.org/gsea/msigdb/cards/GSE29618_MONOCYTE_VS_PDC_DN
GSE17974 0H VS 2H IN VITRO ACT CD4 TCELL UP	183	11	6	9	4.9	2	1.1	0.0164	0.0006	0.0028	http://www.broadinstitute.org/gsea/msigdb/cards/GSE17974_0H_VS_2H_IN_VITRO_ACT_CD4_TCELL_UP
GSE3982 BCELL VS TH1 DN	188	11	5.9	9	4.8	2	1.1	0.0163	0.0006	0.0028	http://www.broadinstitute.org/gsea/msigdb/cards/GSE3982_BCELL_VS_TH1_DN
GSE24634 IL4 VS CTRL TREATED NAIVE CD4 TCELL DAY5 UP	192	11	5.7	9	4.7	2	1	0.0162	0.0006	0.0028	http://www.broadinstitute.org/gsea/msigdb/cards/GSE24634_IL4_VS_CTRL_TREATED_NAIVE_CD4_TCELL_DAY5_UP
GSE17974 CTRL VS ACT IL4 AND ANTI IL12 6H CD4 TCELL DN	192	11	5.7	9	4.7	2	1	0.0162	0.0007	0.0029	http://www.broadinstitute.org/gsea/msigdb/cards/GSE17974_CTRL_VS_ACT_IL4_AND_ANTI_IL12_6H_CD4_TCELL_DN
GSE15750 DAY6 VS DAY10 EFF CD8 TCELL DN	198	12	6.1	6	3	6	3	0.0176	0.0007	0.0029	http://www.broadinstitute.org/gsea/msigdb/cards/GSE15750_DAY6_VS_DAY10_EFF_CD8_TCELL_DN
GSE29618 BCELL VS MONOCYTE UP	193	11	5.7	8	4.1	3	1.6	0.0162	0.0007	0.0029	http://www.broadinstitute.org/gsea/msigdb/cards/GSE29618_BCELL_VS_MONOCYTE_UP
GSE7852 LN VS THYMUS TREG UP	202	12	5.9	8	4	4	2	0.0175	0.0007	0.003	http://www.broadinstitute.org/gsea/msigdb/cards/GSE7852_LN_VS_THYMUS_TREG_UP
GSE10856 CTRL VS TNFRSF6B IN MACROPHAGE UP	184	11	6	8	4.3	3	1.6	0.0164	0.0007	0.003	http://www.broadinstitute.org/gsea/msigdb/cards/GSE10856_CTRL_VS_TNFRSF6B_IN_MACROPHAGE_UP
KAECH DAY15 EFF VS MEMORY CD8 TCELL UP	195	11	5.6	10	5.1	1	0.5	0.0162	0.0007	0.003	http://www.broadinstitute.org/gsea/msigdb/cards/KAECH_DAY15_EFF_VS_MEMORY_CD8_TCELL_UP
GSE29618 PDC VS MDC UP	181	11	6.1	9	5	2	1.1	0.0165	0.0007	0.0031	http://www.broadinstitute.org/gsea/msigdb/cards/GSE29618_PDC_VS_MDC_UP
GSE13229 MATURE VS INTMATURE NKCELL UP	194	11	5.7	9	4.6	2	1	0.0162	0.0007	0.0031	http://www.broadinstitute.org/gsea/msigdb/cards/GSE13229_MATURE_VS_INTMATURE_NKCELL_UP
GSE37416 12H VS 24H F TULARENSIS LVS NEUTROPHIL DN	187	11	5.9	6	3.2	5	2.7	0.0163	0.0007	0.0031	http://www.broadinstitute.org/gsea/msigdb/cards/GSE37416_12H_VS_24H_F_TULARENSIS_LVS_NEUTROPHIL_DN
GSE22886 NAIVE CD4 TCELL VS NEUTROPHIL DN	212	11	5.2	7	3.3	4	1.9	0.0158	0.0007	0.0031	http://www.broadinstitute.org/gsea/msigdb/cards/GSE22886_NAIVE_CD4_TCELL_VS_NEUTROPHIL_DN
GSE9006 HEALTHY VS TYPE 1 DIABETES PBMC AT DX UP	190	11	5.8	10	5.3	1	0.5	0.0163	0.0007	0.0032	http://www.broadinstitute.org/gsea/msigdb/cards/GSE9006_HEALTHY_VS_TYPE_1_DIABETES_PBMC_AT_DX_UP
GSE10239 NAIVE VS KLRG1INT EFF CD8 TCELL DN	196	11	5.6	10	5.1	1	0.5	0.0161	0.0007	0.0032	http://www.broadinstitute.org/gsea/msigdb/cards/GSE10239_NAIVE_VS_KLRG1INT_EFF_CD8_TCELL_DN
GSE5960 TH1 VS ANERGIC TH1 UP	197	11	5.6	9	4.6	2	1	0.0161	0.0007	0.0032	http://www.broadinstitute.org/gsea/msigdb/cards/GSE5960_TH1_VS_ANERGIC_TH1_UP
GSE5463 CTRL VS DEXAMETHASONE TREATED THYMOCYTE UP	193	11	5.7	7	3.6	4	2.1	0.0162	0.0008	0.0033	http://www.broadinstitute.org/gsea/msigdb/cards/GSE5463_CTRL_VS_DEXAMETHASONE_TREATED_THYMOCYTE_UP
GSE17974 IL4 AND ANTI IL12 VS UNTREATED 4H ACT CD4 TCELL UP	197	11	5.6	9	4.6	2	1	0.0161	0.0008	0.0033	http://www.broadinstitute.org/gsea/msigdb/cards/GSE17974_IL4_AND_ANTI_IL12_VS_UNTREATED_4H_ACT_CD4_TCELL_UP
GSE360 L MAJOR VS B MALAYI LOW DOSE DC UP	190	11	5.8	11	5.8	0	0	0.0163	0.0008	0.0033	http://www.broadinstitute.org/gsea/msigdb/cards/GSE360_L_MAJOR_VS_B_MALAYI_LOW_DOSE_DC_UP
GSE360 T GONDII VS B MALAYI HIGH DOSE MAC DN	194	11	5.7	9	4.6	2	1	0.0162	0.0008	0.0033	http://www.broadinstitute.org/gsea/msigdb/cards/GSE360_T_GONDII_VS_B_MALAYI_HIGH_DOSE_MAC_DN
GSE7460 CTRL VS TGFB TREATED ACT FOXP3 HET TCONV DN	191	11	5.8	11	5.8	0	0	0.0162	0.0008	0.0033	http://www.broadinstitute.org/gsea/msigdb/cards/GSE7460_CTRL_VS_TGFB_TREATED_ACT_FOXP3_HET_TCONV_DN
GSE1460 DP THYMOCYTE VS NAIVE CD4 TCELL ADULT BLOOD DN	189	11	5.8	8	4.2	3	1.6	0.0163	0.0008	0.0034	http://www.broadinstitute.org/gsea/msigdb/cards/GSE1460_DP_THYMOCYTE_VS_NAIVE_CD4_TCELL_ADULT_BLOOD_DN
GSE24634 TREG VS TCONV POST DAY5 IL4 CONVERSION DN	189	11	5.8	10	5.3	1	0.5	0.0163	0.0008	0.0034	http://www.broadinstitute.org/gsea/msigdb/cards/GSE24634_TREG_VS_TCONV_POST_DAY5_IL4_CONVERSION_DN
GSE13493 DP VS CD4INTCD8POS THYMOCYTE DN	195	11	5.6	9	4.6	2	1	0.0162	0.0008	0.0034	http://www.broadinstitute.org/gsea/msigdb/cards/GSE13493_DP_VS_CD4INTCD8POS_THYMOCYTE_DN
GSE3982 NEUTROPHIL VS BASOPHIL UP	191	11	5.8	9	4.7	2	1	0.0162	0.0008	0.0035	http://www.broadinstitute.org/gsea/msigdb/cards/GSE3982_NEUTROPHIL_VS_BASOPHIL_UP
GSE360 CTRL VS B MALAYI LOW DOSE MAC UP	193	11	5.7	7	3.6	4	2.1	0.0162	0.0009	0.0035	http://www.broadinstitute.org/gsea/msigdb/cards/GSE360_CTRL_VS_B_MALAYI_LOW_DOSE_MAC_UP
GSE3982 MEMORY CD4 TCELL VS TH1 DN	199	11	5.5	9	4.5	2	1	0.0161	0.0009	0.0035	http://www.broadinstitute.org/gsea/msigdb/cards/GSE3982_MEMORY_CD4_TCELL_VS_TH1_DN
GSE17974 CTRL VS ACT IL4 AND ANTI IL12 2H CD4 TCELL DN	190	11	5.8	8	4.2	3	1.6	0.0163	0.0009	0.0036	http://www.broadinstitute.org/gsea/msigdb/cards/GSE17974_CTRL_VS_ACT_IL4_AND_ANTI_IL12_2H_CD4_TCELL_DN
GSE17721 12H VS 24H POLYIC BMDM UP	193	11	5.7	11	5.7	0	0	0.0162	0.0009	0.0037	http://www.broadinstitute.org/gsea/msigdb/cards/GSE17721_12H_VS_24H_POLYIC_BMDM_UP
GSE3982 CTRL VS IGE STIM MAST CELL DN	194	11	5.7	9	4.6	2	1	0.0162	0.0009	0.0037	http://www.broadinstitute.org/gsea/msigdb/cards/GSE3982_CTRL_VS_IGE_STIM_MAST_CELL_DN
GSE7852 LN VS THYMUS TREG DN	188	11	5.9	8	4.3	3	1.6	0.0163	0.0009	0.0037	http://www.broadinstitute.org/gsea/msigdb/cards/GSE7852_LN_VS_THYMUS_TREG_DN
GSE29618 BCELL VS PDC DAY7 FLU VACCINE DN	194	11	5.7	10	5.2	1	0.5	0.0162	0.0009	0.0038	http://www.broadinstitute.org/gsea/msigdb/cards/GSE29618_BCELL_VS_PDC_DAY7_FLU_VACCINE_DN
GSE360 HIGH VS LOW DOSE B MALAYI MAC DN	190	11	5.8	9	4.7	2	1.1	0.0163	0.0009	0.0039	http://www.broadinstitute.org/gsea/msigdb/cards/GSE360_HIGH_VS_LOW_DOSE_B_MALAYI_MAC_DN
GSE17721 4 VS 24H GARDIQUIMOD BMDM DN	193	11	5.7	8	4.1	3	1.6	0.0162	0.0009	0.0039	http://www.broadinstitute.org/gsea/msigdb/cards/GSE17721_4_VS_24H_GARDIQUIMOD_BMDM_DN
GSE360 T GONDII VS B MALAYI HIGH DOSE MAC UP	208	11	5.3	8	3.8	3	1.4	0.0159	0.0009	0.0039	http://www.broadinstitute.org/gsea/msigdb/cards/GSE360_T_GONDII_VS_B_MALAYI_HIGH_DOSE_MAC_UP
GSE360 L DONOVANI VS B MALAYI LOW DOSE DC DN	191	11	5.8	8	4.2	3	1.6	0.0162	0.001	0.0039	http://www.broadinstitute.org/gsea/msigdb/cards/GSE360_L_DONOVANI_VS_B_MALAYI_LOW_DOSE_DC_DN
GSE17721 POLYIC VS GARDIQUIMOD 2H BMDM UP	192	11	5.7	11	5.7	0	0	0.0162	0.001	0.0039	http://www.broadinstitute.org/gsea/msigdb/cards/GSE17721_POLYIC_VS_GARDIQUIMOD_2H_BMDM_UP
GSE24634 TREG VS TCONV POST DAY7 IL4 CONVERSION DN	193	11	5.7	9	4.7	2	1	0.0162	0.001	0.0039	http://www.broadinstitute.org/gsea/msigdb/cards/GSE24634_TREG_VS_TCONV_POST_DAY7_IL4_CONVERSION_DN
KAECH NAIVE VS DAY15 EFF CD8 TCELL UP	194	11	5.7	9	4.6	2	1	0.0162	0.001	0.0039	http://www.broadinstitute.org/gsea/msigdb/cards/KAECH_NAIVE_VS_DAY15_EFF_CD8_TCELL_UP
GSE22886 NAIVE CD4 TCELL VS MONOCYTE DN	197	11	5.6	11	5.6	0	0	0.0161	0.001	0.0039	http://www.broadinstitute.org/gsea/msigdb/cards/GSE22886_NAIVE_CD4_TCELL_VS_MONOCYTE_DN
GSE11057 CD4 EFF MEM VS PBMC DN	194	11	5.7	10	5.2	1	0.5	0.0162	0.001	0.004	http://www.broadinstitute.org/gsea/msigdb/cards/GSE11057_CD4_EFF_MEM_VS_PBMC_DN
GSE27786 LIN NEG VS CD4 TCELL DN	194	11	5.7	9	4.6	2	1	0.0162	0.001	0.0041	http://www.broadinstitute.org/gsea/msigdb/cards/GSE27786_LIN_NEG_VS_CD4_TCELL_DN
GSE17721 CTRL VS LPS 0.5H BMDM UP	194	11	5.7	10	5.2	1	0.5	0.0162	0.001	0.0041	http://www.broadinstitute.org/gsea/msigdb/cards/GSE17721_CTRL_VS_LPS_0.5H_BMDM_UP
GSE17721 CTRL VS POLYIC 6H BMDM DN	194	11	5.7	11	5.7	0	0	0.0162	0.001	0.0041	http://www.broadinstitute.org/gsea/msigdb/cards/GSE17721_CTRL_VS_POLYIC_6H_BMDM_DN
GSE20715 0H VS 6H OZONE LUNG DN	192	11	5.7	8	4.2	3	1.6	0.0162	0.0011	0.0044	http://www.broadinstitute.org/gsea/msigdb/cards/GSE20715_0H_VS_6H_OZONE_LUNG_DN
GSE17721 0.5H VS 24H GARDIQUIMOD BMDM DN	194	11	5.7	10	5.2	1	0.5	0.0162	0.0011	0.0044	http://www.broadinstitute.org/gsea/msigdb/cards/GSE17721_0.5H_VS_24H_GARDIQUIMOD_BMDM_DN
GSE22886 IGA VS IGM MEMORY BCELL DN	195	11	5.6	9	4.6	2	1	0.0162	0.0011	0.0044	http://www.broadinstitute.org/gsea/msigdb/cards/GSE22886_IGA_VS_IGM_MEMORY_BCELL_DN
GSE37416 CTRL VS 12H F TULARENSIS LVS NEUTROPHIL UP	188	11	5.9	5	2.7	6	3.2	0.0163	0.0011	0.0044	http://www.broadinstitute.org/gsea/msigdb/cards/GSE37416_CTRL_VS_12H_F_TULARENSIS_LVS_NEUTROPHIL_UP
GSE13306 TREG VS TCONV UP	196	11	5.6	7	3.6	4	2	0.0161	0.0011	0.0044	http://www.broadinstitute.org/gsea/msigdb/cards/GSE13306_TREG_VS_TCONV_UP
GSE17721 CTRL VS PAM3CSK4 12H BMDM DN	201	11	5.5	8	4	3	1.5	0.016	0.0011	0.0044	http://www.broadinstitute.org/gsea/msigdb/cards/GSE17721_CTRL_VS_PAM3CSK4_12H_BMDM_DN
GSE360 L DONOVANI VS M TUBERCULOSIS MAC UP	191	11	5.8	8	4.2	3	1.6	0.0162	0.0011	0.0045	http://www.broadinstitute.org/gsea/msigdb/cards/GSE360_L_DONOVANI_VS_M_TUBERCULOSIS_MAC_UP
GSE3982 DC VS MAC UP	194	11	5.7	9	4.6	2	1	0.0162	0.0011	0.0045	http://www.broadinstitute.org/gsea/msigdb/cards/GSE3982_DC_VS_MAC_UP
GSE3982 MEMORY CD4 TCELL VS BCELL UP	195	11	5.6	8	4.1	3	1.5	0.0162	0.0012	0.0045	http://www.broadinstitute.org/gsea/msigdb/cards/GSE3982_MEMORY_CD4_TCELL_VS_BCELL_UP
GSE3982 MAST CELL VS NKCELL DN	192	11	5.7	10	5.2	1	0.5	0.0162	0.0012	0.0046	http://www.broadinstitute.org/gsea/msigdb/cards/GSE3982_MAST_CELL_VS_NKCELL_DN
GSE20715 0H VS 48H OZONE TLR4 KO LUNG UP	195	11	5.6	7	3.6	4	2.1	0.0162	0.0012	0.0046	http://www.broadinstitute.org/gsea/msigdb/cards/GSE20715_0H_VS_48H_OZONE_TLR4_KO_LUNG_UP
GSE7764 IL15 NK CELL 24H VS SPLENOCYTE DN	193	11	5.7	9	4.7	2	1	0.0162	0.0012	0.0046	http://www.broadinstitute.org/gsea/msigdb/cards/GSE7764_IL15_NK_CELL_24H_VS_SPLENOCYTE_DN
GSE15930 STIM VS STIM AND IL-12 72H CD8 T CELL UP	205	11	5.4	9	4.4	2	1	0.0159	0.0012	0.0046	http://www.broadinstitute.org/gsea/msigdb/cards/GSE15930_STIM_VS_STIM_AND_IL-12_72H_CD8_T_CELL_UP
GSE9988 ANTI TREM1 VS LPS MONOCYTE UP	193	11	5.7	7	3.6	4	2.1	0.0162	0.0012	0.0047	http://www.broadinstitute.org/gsea/msigdb/cards/GSE9988_ANTI_TREM1_VS_LPS_MONOCYTE_UP
GSE22886 IGM MEMORY BCELL VS BLOOD PLASMA CELL UP	189	11	5.8	7	3.7	4	2.1	0.0163	0.0012	0.0047	http://www.broadinstitute.org/gsea/msigdb/cards/GSE22886_IGM_MEMORY_BCELL_VS_BLOOD_PLASMA_CELL_UP
GSE27786 CD4 TCELL VS NKCELL DN	192	11	5.7	9	4.7	2	1	0.0162	0.0012	0.0047	http://www.broadinstitute.org/gsea/msigdb/cards/GSE27786_CD4_TCELL_VS_NKCELL_DN
GSE24634 TREG VS TCONV POST DAY10 IL4 CONVERSION UP	191	11	5.8	11	5.8	0	0	0.0162	0.0012	0.0048	http://www.broadinstitute.org/gsea/msigdb/cards/GSE24634_TREG_VS_TCONV_POST_DAY10_IL4_CONVERSION_UP
GSE13738 TCR VS BYSTANDER ACTIVATED CD4 TCELL DN	186	11	5.9	10	5.4	1	0.5	0.0164	0.0013	0.0048	http://www.broadinstitute.org/gsea/msigdb/cards/GSE13738_TCR_VS_BYSTANDER_ACTIVATED_CD4_TCELL_DN
GSE9650 NAIVE VS MEMORY CD8 TCELL UP	192	11	5.7	8	4.2	3	1.6	0.0162	0.0013	0.0048	http://www.broadinstitute.org/gsea/msigdb/cards/GSE9650_NAIVE_VS_MEMORY_CD8_TCELL_UP
GSE17721 POLYIC VS GARDIQUIMOD 1H BMDM DN	196	11	5.6	9	4.6	2	1	0.0161	0.0013	0.0048	http://www.broadinstitute.org/gsea/msigdb/cards/GSE17721_POLYIC_VS_GARDIQUIMOD_1H_BMDM_DN
GSE17721 LPS VS POLYIC 24H BMDM DN	194	11	5.7	10	5.2	1	0.5	0.0162	0.0013	0.0048	http://www.broadinstitute.org/gsea/msigdb/cards/GSE17721_LPS_VS_POLYIC_24H_BMDM_DN
GSE39820 CTRL VS IL1B IL6 CD4 TCELL UP	185	11	5.9	7	3.8	4	2.2	0.0164	0.0013	0.0049	http://www.broadinstitute.org/gsea/msigdb/cards/GSE39820_CTRL_VS_IL1B_IL6_CD4_TCELL_UP
GSE3982 BASOPHIL VS TH2 UP	190	11	5.8	9	4.7	2	1.1	0.0163	0.0013	0.0049	http://www.broadinstitute.org/gsea/msigdb/cards/GSE3982_BASOPHIL_VS_TH2_UP
GSE27786 CD4 VS CD8 TCELL UP	194	11	5.7	9	4.6	2	1	0.0162	0.0013	0.0049	http://www.broadinstitute.org/gsea/msigdb/cards/GSE27786_CD4_VS_CD8_TCELL_UP
GSE39820 CTRL VS IL1B IL6 IL23A CD4 TCELL UP	192	11	5.7	10	5.2	1	0.5	0.0162	0.0013	0.0049	http://www.broadinstitute.org/gsea/msigdb/cards/GSE39820_CTRL_VS_IL1B_IL6_IL23A_CD4_TCELL_UP
GSE339 EX VIVO VS IN CULTURE CD8POS DC DN	196	11	5.6	7	3.6	4	2	0.0161	0.0013	0.0049	http://www.broadinstitute.org/gsea/msigdb/cards/GSE339_EX_VIVO_VS_IN_CULTURE_CD8POS_DC_DN
GSE15659 RESTING VS ACTIVATED TREG UP	176	10	5.7	7	4	3	1.7	0.0151	0.0013	0.0049	http://www.broadinstitute.org/gsea/msigdb/cards/GSE15659_RESTING_VS_ACTIVATED_TREG_UP
GSE17721 CTRL VS POLYIC 8H BMDM DN	195	11	5.6	11	5.6	0	0	0.0162	0.0013	0.0049	http://www.broadinstitute.org/gsea/msigdb/cards/GSE17721_CTRL_VS_POLYIC_8H_BMDM_DN
GSE22886 CD4 TCELL VS BCELL NAIVE DN	201	11	5.5	9	4.5	2	1	0.016	0.0013	0.0049	http://www.broadinstitute.org/gsea/msigdb/cards/GSE22886_CD4_TCELL_VS_BCELL_NAIVE_DN
GSE27786 LIN NEG VS CD8 TCELL DN	199	11	5.5	10	5	1	0.5	0.0161	0.0013	0.0049	http://www.broadinstitute.org/gsea/msigdb/cards/GSE27786_LIN_NEG_VS_CD8_TCELL_DN
GSE17721 PAM3CSK4 VS CPG 6H BMDM DN	196	11	5.6	9	4.6	2	1	0.0161	0.0013	0.0049	http://www.broadinstitute.org/gsea/msigdb/cards/GSE17721_PAM3CSK4_VS_CPG_6H_BMDM_DN
GSE15215 CD2 POS VS NEG PDC UP	192	11	5.7	7	3.6	4	2.1	0.0162	0.0013	0.005	http://www.broadinstitute.org/gsea/msigdb/cards/GSE15215_CD2_POS_VS_NEG_PDC_UP
GSE37416 0H VS 12H F TULARENSIS LVS NEUTROPHIL DN	195	11	5.6	10	5.1	1	0.5	0.0162	0.0013	0.005	http://www.broadinstitute.org/gsea/msigdb/cards/GSE37416_0H_VS_12H_F_TULARENSIS_LVS_NEUTROPHIL_DN
KAECH DAY8 EFF VS MEMORY CD8 TCELL DN	194	11	5.7	7	3.6	4	2.1	0.0162	0.0013	0.005	http://www.broadinstitute.org/gsea/msigdb/cards/KAECH_DAY8_EFF_VS_MEMORY_CD8_TCELL_DN
GSE36476 YOUNG VS OLD DONOR MEMORY CD4 TCELL 72H TSST ACT DN	196	11	5.6	9	4.6	2	1	0.0161	0.0013	0.005	http://www.broadinstitute.org/gsea/msigdb/cards/GSE36476_YOUNG_VS_OLD_DONOR_MEMORY_CD4_TCELL_72H_TSST_ACT_DN
GSE15930 STIM VS STIM AND TRICHOSTATINA 24H CD8 T CELL DN	198	11	5.6	10	5.1	1	0.5	0.0161	0.0013	0.005	http://www.broadinstitute.org/gsea/msigdb/cards/GSE15930_STIM_VS_STIM_AND_TRICHOSTATINA_24H_CD8_T_CELL_DN
GSE17974 0H VS 1H IN VITRO ACT CD4 TCELL UP	180	10	5.6	9	5	1	0.6	0.015	0.0013	0.005	http://www.broadinstitute.org/gsea/msigdb/cards/GSE17974_0H_VS_1H_IN_VITRO_ACT_CD4_TCELL_UP
GSE20366 EX VIVO VS DEC205 CONVERSION DN	195	11	5.6	8	4.1	3	1.5	0.0162	0.0014	0.005	http://www.broadinstitute.org/gsea/msigdb/cards/GSE20366_EX_VIVO_VS_DEC205_CONVERSION_DN
GSE31082 DP VS CD8 SP THYMOCYTE DN	196	11	5.6	9	4.6	2	1	0.0161	0.0014	0.005	http://www.broadinstitute.org/gsea/msigdb/cards/GSE31082_DP_VS_CD8_SP_THYMOCYTE_DN
GSE27786 NKTCELL VS MONO MAC UP	195	11	5.6	10	5.1	1	0.5	0.0162	0.0014	0.0051	http://www.broadinstitute.org/gsea/msigdb/cards/GSE27786_NKTCELL_VS_MONO_MAC_UP
GSE7460 FOXP3 MUT VS WT ACT TCONV DN	194	11	5.7	10	5.2	1	0.5	0.0162	0.0014	0.0053	http://www.broadinstitute.org/gsea/msigdb/cards/GSE7460_FOXP3_MUT_VS_WT_ACT_TCONV_DN
GSE17721 CTRL VS GARDIQUIMOD 8H BMDM DN	199	11	5.5	10	5	1	0.5	0.0161	0.0015	0.0055	http://www.broadinstitute.org/gsea/msigdb/cards/GSE17721_CTRL_VS_GARDIQUIMOD_8H_BMDM_DN
GSE17721 CTRL VS LPS 6H BMDM DN	202	11	5.4	8	4	3	1.5	0.016	0.0015	0.0055	http://www.broadinstitute.org/gsea/msigdb/cards/GSE17721_CTRL_VS_LPS_6H_BMDM_DN
GSE24634 NAIVE CD4 TCELL VS DAY5 IL4 CONV TREG UP	196	11	5.6	7	3.6	4	2	0.0161	0.0015	0.0055	http://www.broadinstitute.org/gsea/msigdb/cards/GSE24634_NAIVE_CD4_TCELL_VS_DAY5_IL4_CONV_TREG_UP
GSE17721 LPS VS PAM3CSK4 4H BMDM UP	194	11	5.7	10	5.2	1	0.5	0.0162	0.0015	0.0056	http://www.broadinstitute.org/gsea/msigdb/cards/GSE17721_LPS_VS_PAM3CSK4_4H_BMDM_UP
GSE37416 0H VS 12H F TULARENSIS LVS NEUTROPHIL UP	205	11	5.4	5	2.4	6	2.9	0.0159	0.0015	0.0056	http://www.broadinstitute.org/gsea/msigdb/cards/GSE37416_0H_VS_12H_F_TULARENSIS_LVS_NEUTROPHIL_UP
GSE7460 CTRL VS TGFB TREATED ACT TCONV DN	197	11	5.6	9	4.6	2	1	0.0161	0.0016	0.0057	http://www.broadinstitute.org/gsea/msigdb/cards/GSE7460_CTRL_VS_TGFB_TREATED_ACT_TCONV_DN
GSE12845 IGD NEG BLOOD VS PRE GC TONSIL BCELL UP	188	10	5.3	9	4.8	1	0.5	0.0148	0.0016	0.0058	http://www.broadinstitute.org/gsea/msigdb/cards/GSE12845_IGD_NEG_BLOOD_VS_PRE_GC_TONSIL_BCELL_UP
GSE14308 TH17 VS NAIVE CD4 TCELL DN	197	11	5.6	9	4.6	2	1	0.0161	0.0016	0.0058	http://www.broadinstitute.org/gsea/msigdb/cards/GSE14308_TH17_VS_NAIVE_CD4_TCELL_DN
GSE7852 THYMUS VS FAT TREG UP	197	11	5.6	10	5.1	1	0.5	0.0161	0.0016	0.0058	http://www.broadinstitute.org/gsea/msigdb/cards/GSE7852_THYMUS_VS_FAT_TREG_UP
GSE27786 NKCELL VS NKTCELL UP	198	11	5.6	8	4	3	1.5	0.0161	0.0016	0.0059	http://www.broadinstitute.org/gsea/msigdb/cards/GSE27786_NKCELL_VS_NKTCELL_UP
GSE24142 EARLY THYMIC PROGENITOR VS DN2 THYMOCYTE FETAL UP	195	11	5.6	9	4.6	2	1	0.0162	0.0017	0.0059	http://www.broadinstitute.org/gsea/msigdb/cards/GSE24142_EARLY_THYMIC_PROGENITOR_VS_DN2_THYMOCYTE_FETAL_UP
GSE22886 TH1 VS TH2 48H ACT DN	200	11	5.5	10	5	1	0.5	0.016	0.0017	0.0059	http://www.broadinstitute.org/gsea/msigdb/cards/GSE22886_TH1_VS_TH2_48H_ACT_DN
GSE13306 RA VS UNTREATED MEM CD4 TCELL UP	194	11	5.7	9	4.6	2	1	0.0162	0.0017	0.006	http://www.broadinstitute.org/gsea/msigdb/cards/GSE13306_RA_VS_UNTREATED_MEM_CD4_TCELL_UP
GSE17974 2.5H VS 72H IL4 AND ANTI IL12 ACT CD4 TCELL DN	190	10	5.3	8	4.2	2	1.1	0.0148	0.0017	0.0061	http://www.broadinstitute.org/gsea/msigdb/cards/GSE17974_2.5H_VS_72H_IL4_AND_ANTI_IL12_ACT_CD4_TCELL_DN
GSE9650 NAIVE VS EFF CD8 TCELL DN	200	10	5	9	4.5	1	0.5	0.0146	0.0017	0.0061	http://www.broadinstitute.org/gsea/msigdb/cards/GSE9650_NAIVE_VS_EFF_CD8_TCELL_DN
GSE22886 NAIVE BCELL VS BM PLASMA CELL UP	196	11	5.6	8	4.1	3	1.5	0.0161	0.0017	0.0062	http://www.broadinstitute.org/gsea/msigdb/cards/GSE22886_NAIVE_BCELL_VS_BM_PLASMA_CELL_UP
GSE14350 TREG VS TEFF IN IL2RB KO UP	197	11	5.6	9	4.6	2	1	0.0161	0.0017	0.0062	http://www.broadinstitute.org/gsea/msigdb/cards/GSE14350_TREG_VS_TEFF_IN_IL2RB_KO_UP
GSE17721 0.5H VS 12H GARDIQUIMOD BMDM DN	196	11	5.6	9	4.6	2	1	0.0161	0.0018	0.0062	http://www.broadinstitute.org/gsea/msigdb/cards/GSE17721_0.5H_VS_12H_GARDIQUIMOD_BMDM_DN
GSE17721 LPS VS PAM3CSK4 1H BMDM DN	196	11	5.6	8	4.1	3	1.5	0.0161	0.0018	0.0064	http://www.broadinstitute.org/gsea/msigdb/cards/GSE17721_LPS_VS_PAM3CSK4_1H_BMDM_DN
KAECH NAIVE VS DAY8 EFF CD8 TCELL DN	201	10	5	10	5	0	0	0.0145	0.0018	0.0065	http://www.broadinstitute.org/gsea/msigdb/cards/KAECH_NAIVE_VS_DAY8_EFF_CD8_TCELL_DN
GSE360 DC VS MAC B MALAYI LOW DOSE DN	186	10	5.4	9	4.8	1	0.5	0.0149	0.0019	0.0066	http://www.broadinstitute.org/gsea/msigdb/cards/GSE360_DC_VS_MAC_B_MALAYI_LOW_DOSE_DN
GSE14308 TH1 VS NAIVE CD4 TCELL UP	192	10	5.2	6	3.1	4	2.1	0.0147	0.0019	0.0066	http://www.broadinstitute.org/gsea/msigdb/cards/GSE14308_TH1_VS_NAIVE_CD4_TCELL_UP
GSE14769 UNSTIM VS 360MIN LPS BMDM DN	197	11	5.6	9	4.6	2	1	0.0161	0.0019	0.0068	http://www.broadinstitute.org/gsea/msigdb/cards/GSE14769_UNSTIM_VS_360MIN_LPS_BMDM_DN
GSE17721 0.5H VS 24H POLYIC BMDM UP	192	10	5.2	8	4.2	2	1	0.0147	0.0019	0.0068	http://www.broadinstitute.org/gsea/msigdb/cards/GSE17721_0.5H_VS_24H_POLYIC_BMDM_UP
GSE15324 ELF4 KO VS WT ACTIVATED CD8 TCELL DN	194	10	5.2	6	3.1	4	2.1	0.0147	0.002	0.007	http://www.broadinstitute.org/gsea/msigdb/cards/GSE15324_ELF4_KO_VS_WT_ACTIVATED_CD8_TCELL_DN
GSE22886 NAIVE CD4 TCELL VS 12H ACT TH2 UP	194	11	5.7	9	4.6	2	1	0.0162	0.002	0.007	http://www.broadinstitute.org/gsea/msigdb/cards/GSE22886_NAIVE_CD4_TCELL_VS_12H_ACT_TH2_UP
GSE13411 SWITCHED MEMORY BCELL VS PLASMA CELL DN	199	10	5	9	4.5	1	0.5	0.0146	0.002	0.007	http://www.broadinstitute.org/gsea/msigdb/cards/GSE13411_SWITCHED_MEMORY_BCELL_VS_PLASMA_CELL_DN
GSE10239 KLRG1INT VS KLRG1HIGH EFF CD8 TCELL DN	196	11	5.6	7	3.6	4	2	0.0161	0.002	0.0071	http://www.broadinstitute.org/gsea/msigdb/cards/GSE10239_KLRG1INT_VS_KLRG1HIGH_EFF_CD8_TCELL_DN
GSE7400 CTRL VS CSF3 IN VIVO TREATED PBMC DN	193	10	5.2	8	4.1	2	1	0.0147	0.0021	0.0072	http://www.broadinstitute.org/gsea/msigdb/cards/GSE7400_CTRL_VS_CSF3_IN_VIVO_TREATED_PBMC_DN
GSE11864 CSF1 VS CSF1 IFNG PAM3CYS IN MAC DN	188	10	5.3	8	4.3	2	1.1	0.0148	0.0021	0.0072	http://www.broadinstitute.org/gsea/msigdb/cards/GSE11864_CSF1_VS_CSF1_IFNG_PAM3CYS_IN_MAC_DN
GSE27786 CD8 TCELL VS NKCELL DN	197	11	5.6	10	5.1	1	0.5	0.0161	0.0021	0.0073	http://www.broadinstitute.org/gsea/msigdb/cards/GSE27786_CD8_TCELL_VS_NKCELL_DN
GSE10239 NAIVE VS MEMORY CD8 TCELL UP	197	11	5.6	10	5.1	1	0.5	0.0161	0.0021	0.0073	http://www.broadinstitute.org/gsea/msigdb/cards/GSE10239_NAIVE_VS_MEMORY_CD8_TCELL_UP
GSE17974 CTRL VS ACT IL4 AND ANTI IL12 12H CD4 TCELL UP	189	10	5.3	6	3.2	4	2.1	0.0148	0.0021	0.0073	http://www.broadinstitute.org/gsea/msigdb/cards/GSE17974_CTRL_VS_ACT_IL4_AND_ANTI_IL12_12H_CD4_TCELL_UP
GSE17721 LPS VS GARDIQUIMOD 16H BMDM UP	196	10	5.1	10	5.1	0	0	0.0146	0.0021	0.0073	http://www.broadinstitute.org/gsea/msigdb/cards/GSE17721_LPS_VS_GARDIQUIMOD_16H_BMDM_UP
GSE339 CD4POS VS CD4CD8DN DC UP	193	10	5.2	8	4.1	2	1	0.0147	0.0023	0.0078	http://www.broadinstitute.org/gsea/msigdb/cards/GSE339_CD4POS_VS_CD4CD8DN_DC_UP
GSE22886 IGA VS IGM MEMORY BCELL UP	183	10	5.5	6	3.3	4	2.2	0.0149	0.0023	0.0079	http://www.broadinstitute.org/gsea/msigdb/cards/GSE22886_IGA_VS_IGM_MEMORY_BCELL_UP
GSE3982 MAST CELL VS CENT MEMORY CD4 TCELL DN	184	10	5.4	10	5.4	0	0	0.0149	0.0023	0.0079	http://www.broadinstitute.org/gsea/msigdb/cards/GSE3982_MAST_CELL_VS_CENT_MEMORY_CD4_TCELL_DN
GSE15930 STIM VS STIM AND TRICHOSTATINA 72H CD8 T CELL DN	202	10	5	7	3.5	3	1.5	0.0145	0.0023	0.008	http://www.broadinstitute.org/gsea/msigdb/cards/GSE15930_STIM_VS_STIM_AND_TRICHOSTATINA_72H_CD8_T_CELL_DN
GSE30083 SP1 VS SP3 THYMOCYTE UP	194	10	5.2	8	4.1	2	1	0.0147	0.0024	0.008	http://www.broadinstitute.org/gsea/msigdb/cards/GSE30083_SP1_VS_SP3_THYMOCYTE_UP
GSE29617 CTRL VS DAY7 TIV FLU VACCINE PBMC 2008 UP	184	10	5.4	8	4.3	2	1.1	0.0149	0.0024	0.0081	http://www.broadinstitute.org/gsea/msigdb/cards/GSE29617_CTRL_VS_DAY7_TIV_FLU_VACCINE_PBMC_2008_UP
GSE17721 4 VS 24H GARDIQUIMOD BMDM UP	191	10	5.2	10	5.2	0	0	0.0147	0.0024	0.0081	http://www.broadinstitute.org/gsea/msigdb/cards/GSE17721_4_VS_24H_GARDIQUIMOD_BMDM_UP
GSE22886 NAIVE CD4 TCELL VS 12H ACT TH2 DN	196	10	5.1	9	4.6	1	0.5	0.0146	0.0024	0.0081	http://www.broadinstitute.org/gsea/msigdb/cards/GSE22886_NAIVE_CD4_TCELL_VS_12H_ACT_TH2_DN
GSE24142 ADULT VS FETAL DN2 THYMOCYTE DN	194	10	5.2	8	4.1	2	1	0.0147	0.0024	0.0081	http://www.broadinstitute.org/gsea/msigdb/cards/GSE24142_ADULT_VS_FETAL_DN2_THYMOCYTE_DN
GSE3982 EOSINOPHIL VS TH2 DN	190	10	5.3	8	4.2	2	1.1	0.0148	0.0024	0.0081	http://www.broadinstitute.org/gsea/msigdb/cards/GSE3982_EOSINOPHIL_VS_TH2_DN
GSE26928 NAIVE VS EFF MEMORY CD4 TCELL DN	186	10	5.4	7	3.8	3	1.6	0.0149	0.0024	0.0082	http://www.broadinstitute.org/gsea/msigdb/cards/GSE26928_NAIVE_VS_EFF_MEMORY_CD4_TCELL_DN
KAECH NAIVE VS DAY15 EFF CD8 TCELL DN	195	10	5.1	9	4.6	1	0.5	0.0147	0.0024	0.0082	http://www.broadinstitute.org/gsea/msigdb/cards/KAECH_NAIVE_VS_DAY15_EFF_CD8_TCELL_DN
GSE17721 CTRL VS GARDIQUIMOD 24H BMDM UP	190	10	5.3	9	4.7	1	0.5	0.0148	0.0024	0.0082	http://www.broadinstitute.org/gsea/msigdb/cards/GSE17721_CTRL_VS_GARDIQUIMOD_24H_BMDM_UP
GSE22886 UNSTIM VS STIM MEMORY TCELL DN	194	10	5.2	7	3.6	3	1.5	0.0147	0.0025	0.0083	http://www.broadinstitute.org/gsea/msigdb/cards/GSE22886_UNSTIM_VS_STIM_MEMORY_TCELL_DN
GSE3982 DC VS MAC DN	187	10	5.3	8	4.3	2	1.1	0.0148	0.0025	0.0084	http://www.broadinstitute.org/gsea/msigdb/cards/GSE3982_DC_VS_MAC_DN
GSE15930 STIM VS STIM AND IFNAB 24H CD8 T CELL DN	192	10	5.2	7	3.6	3	1.6	0.0147	0.0025	0.0084	http://www.broadinstitute.org/gsea/msigdb/cards/GSE15930_STIM_VS_STIM_AND_IFNAB_24H_CD8_T_CELL_DN
GSE31082 CD4 VS CD8 SP THYMOCYTE DN	194	10	5.2	7	3.6	3	1.5	0.0147	0.0025	0.0084	http://www.broadinstitute.org/gsea/msigdb/cards/GSE31082_CD4_VS_CD8_SP_THYMOCYTE_DN
GSE27786 NEUTROPHIL VS MONO MAC DN	192	10	5.2	6	3.1	4	2.1	0.0147	0.0025	0.0084	http://www.broadinstitute.org/gsea/msigdb/cards/GSE27786_NEUTROPHIL_VS_MONO_MAC_DN
GSE360 HIGH VS LOW DOSE B MALAYI DC UP	185	10	5.4	9	4.9	1	0.5	0.0149	0.0025	0.0085	http://www.broadinstitute.org/gsea/msigdb/cards/GSE360_HIGH_VS_LOW_DOSE_B_MALAYI_DC_UP
GSE3982 DC VS BCELL DN	186	10	5.4	7	3.8	3	1.6	0.0149	0.0026	0.0085	http://www.broadinstitute.org/gsea/msigdb/cards/GSE3982_DC_VS_BCELL_DN
GSE360 DC VS MAC L DONOVANI DN	188	10	5.3	6	3.2	4	2.1	0.0148	0.0026	0.0085	http://www.broadinstitute.org/gsea/msigdb/cards/GSE360_DC_VS_MAC_L_DONOVANI_DN
GSE17974 0H VS 12H IN VITRO ACT CD4 TCELL UP	186	10	5.4	5	2.7	5	2.7	0.0149	0.0026	0.0086	http://www.broadinstitute.org/gsea/msigdb/cards/GSE17974_0H_VS_12H_IN_VITRO_ACT_CD4_TCELL_UP
GSE6269 HEALTHY VS STREP PNEUMO INF PBMC DN	163	9	5.5	6	3.7	3	1.8	0.0138	0.0026	0.0086	http://www.broadinstitute.org/gsea/msigdb/cards/GSE6269_HEALTHY_VS_STREP_PNEUMO_INF_PBMC_DN
GSE29618 PRE VS DAY7 POST LAIV FLU VACCINE MDC UP	188	10	5.3	9	4.8	1	0.5	0.0148	0.0026	0.0086	http://www.broadinstitute.org/gsea/msigdb/cards/GSE29618_PRE_VS_DAY7_POST_LAIV_FLU_VACCINE_MDC_UP
GSE36476 YOUNG VS OLD DONOR MEMORY CD4 TCELL 16H TSST ACT UP	189	10	5.3	8	4.2	2	1.1	0.0148	0.0026	0.0086	http://www.broadinstitute.org/gsea/msigdb/cards/GSE36476_YOUNG_VS_OLD_DONOR_MEMORY_CD4_TCELL_16H_TSST_ACT_UP
GSE3982 MAST CELL VS DC UP	192	10	5.2	8	4.2	2	1	0.0147	0.0026	0.0086	http://www.broadinstitute.org/gsea/msigdb/cards/GSE3982_MAST_CELL_VS_DC_UP
GSE24634 TREG VS TCONV POST DAY5 IL4 CONVERSION UP	206	10	4.9	7	3.4	3	1.5	0.0144	0.0026	0.0087	http://www.broadinstitute.org/gsea/msigdb/cards/GSE24634_TREG_VS_TCONV_POST_DAY5_IL4_CONVERSION_UP
GSE10463 CD40L AND VA347 VS CD40L IN DC UP	177	10	5.6	6	3.4	4	2.3	0.0151	0.0027	0.0087	http://www.broadinstitute.org/gsea/msigdb/cards/GSE10463_CD40L_AND_VA347_VS_CD40L_IN_DC_UP
GSE360 L DONOVANI VS T GONDII DC DN	187	10	5.3	7	3.7	3	1.6	0.0148	0.0027	0.0087	http://www.broadinstitute.org/gsea/msigdb/cards/GSE360_L_DONOVANI_VS_T_GONDII_DC_DN
GSE22886 CD4 TCELL VS BCELL NAIVE UP	191	10	5.2	9	4.7	1	0.5	0.0147	0.0027	0.0087	http://www.broadinstitute.org/gsea/msigdb/cards/GSE22886_CD4_TCELL_VS_BCELL_NAIVE_UP
GSE17721 CTRL VS LPS 4H BMDM DN	199	10	5	9	4.5	1	0.5	0.0146	0.0027	0.0088	http://www.broadinstitute.org/gsea/msigdb/cards/GSE17721_CTRL_VS_LPS_4H_BMDM_DN
GSE7460 TREG VS TCONV ACT WITH TGFB DN	200	10	5	10	5	0	0	0.0146	0.0028	0.009	http://www.broadinstitute.org/gsea/msigdb/cards/GSE7460_TREG_VS_TCONV_ACT_WITH_TGFB_DN
GSE1460 INTRATHYMIC T PROGENITOR VS NAIVE CD4 TCELL ADULT BLOOD UP	189	10	5.3	7	3.7	3	1.6	0.0148	0.0028	0.009	http://www.broadinstitute.org/gsea/msigdb/cards/GSE1460_INTRATHYMIC_T_PROGENITOR_VS_NAIVE_CD4_TCELL_ADULT_BLOOD_UP
GSE3982 DC VS TH2 DN	188	10	5.3	8	4.3	2	1.1	0.0148	0.0028	0.009	http://www.broadinstitute.org/gsea/msigdb/cards/GSE3982_DC_VS_TH2_DN
GSE29615 CTRL VS DAY3 LAIV IFLU VACCINE PBMC UP	188	10	5.3	10	5.3	0	0	0.0148	0.0028	0.0092	http://www.broadinstitute.org/gsea/msigdb/cards/GSE29615_CTRL_VS_DAY3_LAIV_IFLU_VACCINE_PBMC_UP
GSE29615 CTRL VS DAY7 LAIV FLU VACCINE PBMC UP	172	9	5.2	9	5.2	0	0	0.0136	0.0028	0.0092	http://www.broadinstitute.org/gsea/msigdb/cards/GSE29615_CTRL_VS_DAY7_LAIV_FLU_VACCINE_PBMC_UP
GSE3982 EFF MEMORY CD4 TCELL VS TH1 DN	194	10	5.2	7	3.6	3	1.5	0.0147	0.0028	0.0092	http://www.broadinstitute.org/gsea/msigdb/cards/GSE3982_EFF_MEMORY_CD4_TCELL_VS_TH1_DN
GSE24634 NAIVE CD4 TCELL VS DAY3 IL4 CONV TREG UP	191	10	5.2	4	2.1	6	3.1	0.0147	0.0029	0.0092	http://www.broadinstitute.org/gsea/msigdb/cards/GSE24634_NAIVE_CD4_TCELL_VS_DAY3_IL4_CONV_TREG_UP
GSE3982 MAC VS EFF MEMORY CD4 TCELL DN	187	10	5.3	8	4.3	2	1.1	0.0148	0.0029	0.0094	http://www.broadinstitute.org/gsea/msigdb/cards/GSE3982_MAC_VS_EFF_MEMORY_CD4_TCELL_DN
GSE20715 WT VS TLR4 KO 48H OZONE LUNG DN	195	10	5.1	7	3.6	3	1.5	0.0147	0.0029	0.0094	http://www.broadinstitute.org/gsea/msigdb/cards/GSE20715_WT_VS_TLR4_KO_48H_OZONE_LUNG_DN
GSE9037 CTRL VS LPS 1H STIM BMDM DN	190	10	5.3	9	4.7	1	0.5	0.0148	0.003	0.0095	http://www.broadinstitute.org/gsea/msigdb/cards/GSE9037_CTRL_VS_LPS_1H_STIM_BMDM_DN
GSE15324 NAIVE VS ACTIVATED ELF4 KO CD8 TCELL UP	192	10	5.2	8	4.2	2	1	0.0147	0.003	0.0095	http://www.broadinstitute.org/gsea/msigdb/cards/GSE15324_NAIVE_VS_ACTIVATED_ELF4_KO_CD8_TCELL_UP
GSE29618 BCELL VS MONOCYTE DN	194	10	5.2	9	4.6	1	0.5	0.0147	0.003	0.0096	http://www.broadinstitute.org/gsea/msigdb/cards/GSE29618_BCELL_VS_MONOCYTE_DN
GSE22886 NAIVE CD8 TCELL VS NEUTROPHIL UP	195	10	5.1	10	5.1	0	0	0.0147	0.003	0.0096	http://www.broadinstitute.org/gsea/msigdb/cards/GSE22886_NAIVE_CD8_TCELL_VS_NEUTROPHIL_UP
GSE17721 CTRL VS PAM3CSK4 6H BMDM UP	194	10	5.2	10	5.2	0	0	0.0147	0.003	0.0096	http://www.broadinstitute.org/gsea/msigdb/cards/GSE17721_CTRL_VS_PAM3CSK4_6H_BMDM_UP
GSE36392 MAC VS NEUTROPHIL IL25 TREATED LUNG DN	194	10	5.2	7	3.6	3	1.5	0.0147	0.003	0.0096	http://www.broadinstitute.org/gsea/msigdb/cards/GSE36392_MAC_VS_NEUTROPHIL_IL25_TREATED_LUNG_DN
GSE14769 UNSTIM VS 360MIN LPS BMDM UP	198	10	5.1	6	3	4	2	0.0146	0.0031	0.0097	http://www.broadinstitute.org/gsea/msigdb/cards/GSE14769_UNSTIM_VS_360MIN_LPS_BMDM_UP
GSE22886 NAIVE VS IGG IGA MEMORY BCELL UP	182	10	5.5	7	3.8	3	1.6	0.0149	0.0031	0.0098	http://www.broadinstitute.org/gsea/msigdb/cards/GSE22886_NAIVE_VS_IGG_IGA_MEMORY_BCELL_UP
GSE27786 CD4 TCELL VS MONO MAC UP	187	10	5.3	6	3.2	4	2.1	0.0148	0.0032	0.01	http://www.broadinstitute.org/gsea/msigdb/cards/GSE27786_CD4_TCELL_VS_MONO_MAC_UP

## Sheet: s8_neu_d3_sdeg
Category ID	Category Genes #	Any-reg. SDEG #	Any-reg. SDEG %	Up-reg. SDEG #	Up-reg. SDEG %	Down-reg. SDEG #	Down-reg. SDEG %	Jaccard similarity coefficient	P	FDR	Link
GSE13485 CTRL VS DAY7 YF17D VACCINE PBMC DN	195	57	29.2	57	29.2	0	0	0.2184	<0.0001	0.0002	http://www.broadinstitute.org/gsea/msigdb/cards/GSE13485_CTRL_VS_DAY7_YF17D_VACCINE_PBMC_DN
GSE13485 PRE VS POST YF17D VACCINATION PBMC DN	192	50	26	50	26	0	0	0.1887	<0.0001	0.0002	http://www.broadinstitute.org/gsea/msigdb/cards/GSE13485_PRE_VS_POST_YF17D_VACCINATION_PBMC_DN
GSE13485 CTRL VS DAY3 YF17D VACCINE PBMC DN	193	50	25.9	50	25.9	0	0	0.188	<0.0001	0.0002	http://www.broadinstitute.org/gsea/msigdb/cards/GSE13485_CTRL_VS_DAY3_YF17D_VACCINE_PBMC_DN
GSE18791 CTRL VS NEWCASTLE VIRUS DC 8H DN	189	49	25.9	49	25.9	0	0	0.1863	<0.0001	0.0002	http://www.broadinstitute.org/gsea/msigdb/cards/GSE18791_CTRL_VS_NEWCASTLE_VIRUS_DC_8H_DN
GSE13485 DAY1 VS DAY7 YF17D VACCINE PBMC DN	193	47	24.4	47	24.4	0	0	0.1747	<0.0001	0.0002	http://www.broadinstitute.org/gsea/msigdb/cards/GSE13485_DAY1_VS_DAY7_YF17D_VACCINE_PBMC_DN
GSE13485 DAY3 VS DAY7 YF17D VACCINE PBMC DN	205	48	23.4	48	23.4	0	0	0.1714	<0.0001	0.0002	http://www.broadinstitute.org/gsea/msigdb/cards/GSE13485_DAY3_VS_DAY7_YF17D_VACCINE_PBMC_DN
GSE18791 UNSTIM VS NEWCATSLE VIRUS DC 6H DN	192	45	23.4	45	23.4	0	0	0.1667	<0.0001	0.0002	http://www.broadinstitute.org/gsea/msigdb/cards/GSE18791_UNSTIM_VS_NEWCATSLE_VIRUS_DC_6H_DN
GSE13484 UNSTIM VS YF17D VACCINE STIM PBMC DN	198	45	22.7	45	22.7	0	0	0.163	<0.0001	0.0002	http://www.broadinstitute.org/gsea/msigdb/cards/GSE13484_UNSTIM_VS_YF17D_VACCINE_STIM_PBMC_DN
GSE18791 CTRL VS NEWCASTLE VIRUS DC 6H DN	192	42	21.9	42	21.9	0	0	0.1538	<0.0001	0.0002	http://www.broadinstitute.org/gsea/msigdb/cards/GSE18791_CTRL_VS_NEWCASTLE_VIRUS_DC_6H_DN
GSE18791 UNSTIM VS NEWCATSLE VIRUS DC 10H DN	190	40	21.1	40	21.1	0	0	0.1465	<0.0001	0.0002	http://www.broadinstitute.org/gsea/msigdb/cards/GSE18791_UNSTIM_VS_NEWCATSLE_VIRUS_DC_10H_DN
GSE6269 FLU VS STREP PNEUMO INF PBMC UP	165	35	21.2	35	21.2	0	0	0.1383	<0.0001	0.0002	http://www.broadinstitute.org/gsea/msigdb/cards/GSE6269_FLU_VS_STREP_PNEUMO_INF_PBMC_UP
GSE13485 DAY7 VS DAY21 YF17D VACCINE PBMC UP	192	38	19.8	38	19.8	0	0	0.1372	<0.0001	0.0002	http://www.broadinstitute.org/gsea/msigdb/cards/GSE13485_DAY7_VS_DAY21_YF17D_VACCINE_PBMC_UP
GSE18791 CTRL VS NEWCASTLE VIRUS DC 10H DN	193	38	19.7	38	19.7	0	0	0.1367	<0.0001	0.0002	http://www.broadinstitute.org/gsea/msigdb/cards/GSE18791_CTRL_VS_NEWCASTLE_VIRUS_DC_10H_DN
GSE10325 CD4 TCELL VS LUPUS CD4 TCELL DN	193	36	18.7	35	18.1	1	0.5	0.1286	<0.0001	0.0002	http://www.broadinstitute.org/gsea/msigdb/cards/GSE10325_CD4_TCELL_VS_LUPUS_CD4_TCELL_DN
GSE18791 CTRL VS NEWCASTLE VIRUS DC 4H DN	184	34	18.5	34	18.5	0	0	0.1245	<0.0001	0.0002	http://www.broadinstitute.org/gsea/msigdb/cards/GSE18791_CTRL_VS_NEWCASTLE_VIRUS_DC_4H_DN
GSE14000 UNSTIM VS 4H LPS DC DN	199	35	17.6	35	17.6	0	0	0.122	<0.0001	0.0002	http://www.broadinstitute.org/gsea/msigdb/cards/GSE14000_UNSTIM_VS_4H_LPS_DC_DN
GSE34205 HEALTHY VS FLU INF INFANT PBMC DN	201	35	17.4	35	17.4	0	0	0.1211	<0.0001	0.0002	http://www.broadinstitute.org/gsea/msigdb/cards/GSE34205_HEALTHY_VS_FLU_INF_INFANT_PBMC_DN
GSE6269 FLU VS STREP AUREUS INF PBMC UP	162	30	18.5	30	18.5	0	0	0.1176	<0.0001	0.0002	http://www.broadinstitute.org/gsea/msigdb/cards/GSE6269_FLU_VS_STREP_AUREUS_INF_PBMC_UP
GSE18791 UNSTIM VS NEWCATSLE VIRUS DC 18H DN	191	32	16.8	32	16.8	0	0	0.1135	<0.0001	0.0002	http://www.broadinstitute.org/gsea/msigdb/cards/GSE18791_UNSTIM_VS_NEWCATSLE_VIRUS_DC_18H_DN
GSE18791 CTRL VS NEWCASTLE VIRUS DC 12H DN	203	33	16.3	33	16.3	0	0	0.1126	<0.0001	0.0002	http://www.broadinstitute.org/gsea/msigdb/cards/GSE18791_CTRL_VS_NEWCASTLE_VIRUS_DC_12H_DN
GSE14000 UNSTIM VS 4H LPS DC TRANSLATED RNA DN	194	32	16.5	32	16.5	0	0	0.1123	<0.0001	0.0002	http://www.broadinstitute.org/gsea/msigdb/cards/GSE14000_UNSTIM_VS_4H_LPS_DC_TRANSLATED_RNA_DN
GSE10325 MYELOID VS LUPUS MYELOID DN	197	32	16.2	32	16.2	0	0	0.1111	<0.0001	0.0002	http://www.broadinstitute.org/gsea/msigdb/cards/GSE10325_MYELOID_VS_LUPUS_MYELOID_DN
GSE18791 CTRL VS NEWCASTLE VIRUS DC 16H DN	188	31	16.5	31	16.5	0	0	0.1107	<0.0001	0.0002	http://www.broadinstitute.org/gsea/msigdb/cards/GSE18791_CTRL_VS_NEWCASTLE_VIRUS_DC_16H_DN
GSE6269 HEALTHY VS FLU INF PBMC DN	155	25	16.1	25	16.1	0	0	0.0988	<0.0001	0.0002	http://www.broadinstitute.org/gsea/msigdb/cards/GSE6269_HEALTHY_VS_FLU_INF_PBMC_DN
GSE22886 CTRL VS LPS 24H DC DN	216	30	13.9	30	13.9	0	0	0.0971	<0.0001	0.0002	http://www.broadinstitute.org/gsea/msigdb/cards/GSE22886_CTRL_VS_LPS_24H_DC_DN
GSE17974 IL4 AND ANTI IL12 VS UNTREATED 24H ACT CD4 TCELL DN	192	27	14.1	27	14.1	0	0	0.0938	<0.0001	0.0002	http://www.broadinstitute.org/gsea/msigdb/cards/GSE17974_IL4_AND_ANTI_IL12_VS_UNTREATED_24H_ACT_CD4_TCELL_DN
GSE6269 FLU VS E COLI INF PBMC UP	159	24	15.1	24	15.1	0	0	0.093	<0.0001	0.0002	http://www.broadinstitute.org/gsea/msigdb/cards/GSE6269_FLU_VS_E_COLI_INF_PBMC_UP
GSE1432 CTRL VS IFNG 24H MICROGLIA DN	200	27	13.5	27	13.5	0	0	0.0912	<0.0001	0.0002	http://www.broadinstitute.org/gsea/msigdb/cards/GSE1432_CTRL_VS_IFNG_24H_MICROGLIA_DN
GSE10325 BCELL VS LUPUS BCELL DN	196	25	12.8	25	12.8	0	0	0.085	<0.0001	0.0002	http://www.broadinstitute.org/gsea/msigdb/cards/GSE10325_BCELL_VS_LUPUS_BCELL_DN
GSE24634 IL4 VS CTRL TREATED NAIVE CD4 TCELL DAY5 DN	191	24	12.6	24	12.6	0	0	0.0828	<0.0001	0.0002	http://www.broadinstitute.org/gsea/msigdb/cards/GSE24634_IL4_VS_CTRL_TREATED_NAIVE_CD4_TCELL_DAY5_DN
GSE14000 UNSTIM VS 16H LPS DC TRANSLATED RNA DN	192	24	12.5	22	11.5	2	1	0.0825	<0.0001	0.0002	http://www.broadinstitute.org/gsea/msigdb/cards/GSE14000_UNSTIM_VS_16H_LPS_DC_TRANSLATED_RNA_DN
GSE18791 CTRL VS NEWCASTLE VIRUS DC 14H DN	186	23	12.4	23	12.4	0	0	0.0804	<0.0001	0.0002	http://www.broadinstitute.org/gsea/msigdb/cards/GSE18791_CTRL_VS_NEWCASTLE_VIRUS_DC_14H_DN
GSE2706 UNSTIM VS 8H R848 DC DN	186	23	12.4	23	12.4	0	0	0.0804	<0.0001	0.0002	http://www.broadinstitute.org/gsea/msigdb/cards/GSE2706_UNSTIM_VS_8H_R848_DC_DN
GSE13485 DAY1 VS DAY3 YF17D VACCINE PBMC DN	190	23	12.1	23	12.1	0	0	0.0793	<0.0001	0.0002	http://www.broadinstitute.org/gsea/msigdb/cards/GSE13485_DAY1_VS_DAY3_YF17D_VACCINE_PBMC_DN
GSE1432 CTRL VS IFNG 6H MICROGLIA DN	198	23	11.6	22	11.1	1	0.5	0.0772	<0.0001	0.0002	http://www.broadinstitute.org/gsea/msigdb/cards/GSE1432_CTRL_VS_IFNG_6H_MICROGLIA_DN
GSE2706 2H VS 8H R848 STIM DC DN	186	21	11.3	21	11.3	0	0	0.0729	<0.0001	0.0002	http://www.broadinstitute.org/gsea/msigdb/cards/GSE2706_2H_VS_8H_R848_STIM_DC_DN
GSE34205 RSV VS FLU INF INFANT PBMC DN	189	20	10.6	20	10.6	0	0	0.0685	<0.0001	0.0002	http://www.broadinstitute.org/gsea/msigdb/cards/GSE34205_RSV_VS_FLU_INF_INFANT_PBMC_DN
GSE16755 CTRL VS IFNA TREATED MAC DN	193	20	10.4	20	10.4	0	0	0.0676	<0.0001	0.0002	http://www.broadinstitute.org/gsea/msigdb/cards/GSE16755_CTRL_VS_IFNA_TREATED_MAC_DN
GSE2706 R848 VS R848 AND LPS 2H STIM DC DN	181	18	9.9	18	9.9	0	0	0.0629	<0.0001	0.0002	http://www.broadinstitute.org/gsea/msigdb/cards/GSE2706_R848_VS_R848_AND_LPS_2H_STIM_DC_DN
GSE2706 2H VS 8H LPS STIM DC DN	189	18	9.5	17	9	1	0.5	0.0612	<0.0001	0.0002	http://www.broadinstitute.org/gsea/msigdb/cards/GSE2706_2H_VS_8H_LPS_STIM_DC_DN
GSE17974 IL4 AND ANTI IL12 VS UNTREATED 72H ACT CD4 TCELL DN	190	18	9.5	18	9.5	0	0	0.061	<0.0001	0.0002	http://www.broadinstitute.org/gsea/msigdb/cards/GSE17974_IL4_AND_ANTI_IL12_VS_UNTREATED_72H_ACT_CD4_TCELL_DN
GSE2706 R848 VS LPS 2H STIM DC DN	176	17	9.7	17	9.7	0	0	0.0603	<0.0001	0.0002	http://www.broadinstitute.org/gsea/msigdb/cards/GSE2706_R848_VS_LPS_2H_STIM_DC_DN
GSE3982 CTRL VS LPS 48H DC DN	198	18	9.1	18	9.1	0	0	0.0594	<0.0001	0.0002	http://www.broadinstitute.org/gsea/msigdb/cards/GSE3982_CTRL_VS_LPS_48H_DC_DN
GSE18791 CTRL VS NEWCASTLE VIRUS DC 18H DN	183	17	9.3	17	9.3	0	0	0.0588	<0.0001	0.0002	http://www.broadinstitute.org/gsea/msigdb/cards/GSE18791_CTRL_VS_NEWCASTLE_VIRUS_DC_18H_DN
GSE2706 UNSTIM VS 2H LPS AND R848 DC DN	188	17	9	16	8.5	1	0.5	0.0578	<0.0001	0.0002	http://www.broadinstitute.org/gsea/msigdb/cards/GSE2706_UNSTIM_VS_2H_LPS_AND_R848_DC_DN
GSE24634 IL4 VS CTRL TREATED NAIVE CD4 TCELL DAY3 DN	189	17	9	17	9	0	0	0.0576	<0.0001	0.0002	http://www.broadinstitute.org/gsea/msigdb/cards/GSE24634_IL4_VS_CTRL_TREATED_NAIVE_CD4_TCELL_DAY3_DN
GSE24081 CONTROLLER VS PROGRESSOR HIV SPECIFIC CD8 TCELL DN	184	16	8.7	16	8.7	0	0	0.055	<0.0001	0.0002	http://www.broadinstitute.org/gsea/msigdb/cards/GSE24081_CONTROLLER_VS_PROGRESSOR_HIV_SPECIFIC_CD8_TCELL_DN
GSE17974 IL4 AND ANTI IL12 VS UNTREATED 48H ACT CD4 TCELL DN	188	16	8.5	16	8.5	0	0	0.0542	<0.0001	0.0002	http://www.broadinstitute.org/gsea/msigdb/cards/GSE17974_IL4_AND_ANTI_IL12_VS_UNTREATED_48H_ACT_CD4_TCELL_DN
GSE360 HIGH DOSE B MALAYI VS M TUBERCULOSIS DC DN	191	16	8.4	16	8.4	0	0	0.0537	<0.0001	0.0002	http://www.broadinstitute.org/gsea/msigdb/cards/GSE360_HIGH_DOSE_B_MALAYI_VS_M_TUBERCULOSIS_DC_DN
GSE360 L DONOVANI VS M TUBERCULOSIS DC DN	194	16	8.2	15	7.7	1	0.5	0.0532	<0.0001	0.0002	http://www.broadinstitute.org/gsea/msigdb/cards/GSE360_L_DONOVANI_VS_M_TUBERCULOSIS_DC_DN
GSE1432 1H VS 6H IFNG MICROGLIA DN	198	16	8.1	16	8.1	0	0	0.0525	<0.0001	0.0002	http://www.broadinstitute.org/gsea/msigdb/cards/GSE1432_1H_VS_6H_IFNG_MICROGLIA_DN
GSE1432 1H VS 24H IFNG MICROGLIA DN	200	16	8	16	8	0	0	0.0521	<0.0001	0.0002	http://www.broadinstitute.org/gsea/msigdb/cards/GSE1432_1H_VS_24H_IFNG_MICROGLIA_DN
GSE15930 STIM VS STIM AND IFNAB 48H CD8 T CELL DN	200	16	8	16	8	0	0	0.0521	<0.0001	0.0002	http://www.broadinstitute.org/gsea/msigdb/cards/GSE15930_STIM_VS_STIM_AND_IFNAB_48H_CD8_T_CELL_DN
GSE13485 DAY3 VS DAY21 YF17D VACCINE PBMC UP	194	15	7.7	15	7.7	0	0	0.0497	<0.0001	0.0002	http://www.broadinstitute.org/gsea/msigdb/cards/GSE13485_DAY3_VS_DAY21_YF17D_VACCINE_PBMC_UP
GSE14000 UNSTIM VS 16H LPS DC DN	206	15	7.3	14	6.8	1	0.5	0.0478	<0.0001	0.0002	http://www.broadinstitute.org/gsea/msigdb/cards/GSE14000_UNSTIM_VS_16H_LPS_DC_DN
GSE2706 UNSTIM VS 8H LPS AND R848 DC DN	188	13	6.9	13	6.9	0	0	0.0436	<0.0001	0.0002	http://www.broadinstitute.org/gsea/msigdb/cards/GSE2706_UNSTIM_VS_8H_LPS_AND_R848_DC_DN
GSE13484 3H UNSTIM VS YF17D VACCINE STIM PBMC DN	193	13	6.7	13	6.7	0	0	0.0429	<0.0001	0.0002	http://www.broadinstitute.org/gsea/msigdb/cards/GSE13484_3H_UNSTIM_VS_YF17D_VACCINE_STIM_PBMC_DN
GSE15930 STIM VS STIM AND TRICHOSTATINA 48H CD8 T CELL DN	199	13	6.5	13	6.5	0	0	0.0421	<0.0001	0.0002	http://www.broadinstitute.org/gsea/msigdb/cards/GSE15930_STIM_VS_STIM_AND_TRICHOSTATINA_48H_CD8_T_CELL_DN
GSE2706 LPS VS R848 AND LPS 8H STIM DC UP	184	12	6.5	12	6.5	0	0	0.0407	<0.0001	0.0002	http://www.broadinstitute.org/gsea/msigdb/cards/GSE2706_LPS_VS_R848_AND_LPS_8H_STIM_DC_UP
GSE2706 UNSTIM VS 2H LPS DC DN	189	12	6.3	11	5.8	1	0.5	0.04	<0.0001	0.0002	http://www.broadinstitute.org/gsea/msigdb/cards/GSE2706_UNSTIM_VS_2H_LPS_DC_DN
GSE37416 CTRL VS 48H F TULARENSIS LVS NEUTROPHIL UP	189	12	6.3	12	6.3	0	0	0.04	<0.0001	0.0002	http://www.broadinstitute.org/gsea/msigdb/cards/GSE37416_CTRL_VS_48H_F_TULARENSIS_LVS_NEUTROPHIL_UP
GSE360 T GONDII VS M TUBERCULOSIS DC DN	194	12	6.2	12	6.2	0	0	0.0393	<0.0001	0.0002	http://www.broadinstitute.org/gsea/msigdb/cards/GSE360_T_GONDII_VS_M_TUBERCULOSIS_DC_DN
GSE3982 CTRL VS LPS 4H MAC DN	194	12	6.2	12	6.2	0	0	0.0393	<0.0001	0.0002	http://www.broadinstitute.org/gsea/msigdb/cards/GSE3982_CTRL_VS_LPS_4H_MAC_DN
GSE360 CTRL VS M TUBERCULOSIS DC DN	199	12	6	12	6	0	0	0.0387	<0.0001	0.0002	http://www.broadinstitute.org/gsea/msigdb/cards/GSE360_CTRL_VS_M_TUBERCULOSIS_DC_DN
GSE360 DC VS MAC M TUBERCULOSIS UP	186	11	5.9	11	5.9	0	0	0.0369	<0.0001	0.0002	http://www.broadinstitute.org/gsea/msigdb/cards/GSE360_DC_VS_MAC_M_TUBERCULOSIS_UP
GSE30083 SP1 VS SP2 THYMOCYTE DN	194	11	5.7	11	5.7	0	0	0.0359	<0.0001	0.0002	http://www.broadinstitute.org/gsea/msigdb/cards/GSE30083_SP1_VS_SP2_THYMOCYTE_DN
GSE2706 2H VS 8H R848 AND LPS STIM DC DN	197	11	5.6	11	5.6	0	0	0.0356	<0.0001	0.0002	http://www.broadinstitute.org/gsea/msigdb/cards/GSE2706_2H_VS_8H_R848_AND_LPS_STIM_DC_DN
GSE17721 PAM3CSK4 VS GADIQUIMOD 12H BMDM DN	200	11	5.5	11	5.5	0	0	0.0353	<0.0001	0.0002	http://www.broadinstitute.org/gsea/msigdb/cards/GSE17721_PAM3CSK4_VS_GADIQUIMOD_12H_BMDM_DN
GSE12845 PRE GC VS DARKZONE GC TONSIL BCELL UP	185	10	5.4	10	5.4	0	0	0.0336	<0.0001	0.0002	http://www.broadinstitute.org/gsea/msigdb/cards/GSE12845_PRE_GC_VS_DARKZONE_GC_TONSIL_BCELL_UP
GSE360 LOW DOSE B MALAYI VS M TUBERCULOSIS DC DN	190	10	5.3	10	5.3	0	0	0.033	<0.0001	0.0002	http://www.broadinstitute.org/gsea/msigdb/cards/GSE360_LOW_DOSE_B_MALAYI_VS_M_TUBERCULOSIS_DC_DN
GSE24142 ADULT VS FETAL DN2 THYMOCYTE UP	192	10	5.2	10	5.2	0	0	0.0328	<0.0001	0.0002	http://www.broadinstitute.org/gsea/msigdb/cards/GSE24142_ADULT_VS_FETAL_DN2_THYMOCYTE_UP
GSE360 DC VS MAC B MALAYI HIGH DOSE DN	196	10	5.1	10	5.1	0	0	0.0324	<0.0001	0.0002	http://www.broadinstitute.org/gsea/msigdb/cards/GSE360_DC_VS_MAC_B_MALAYI_HIGH_DOSE_DN
GSE17721 PAM3CSK4 VS CPG 12H BMDM DN	197	10	5.1	10	5.1	0	0	0.0323	<0.0001	0.0002	http://www.broadinstitute.org/gsea/msigdb/cards/GSE17721_PAM3CSK4_VS_CPG_12H_BMDM_DN
GSE2706 R848 VS LPS 8H STIM DC DN	176	9	5.1	9	5.1	0	0	0.031	<0.0001	0.0002	http://www.broadinstitute.org/gsea/msigdb/cards/GSE2706_R848_VS_LPS_8H_STIM_DC_DN
GSE29618 PDC VS MDC DAY7 FLU VACCINE UP	180	9	5	8	4.4	1	0.6	0.0306	<0.0001	0.0002	http://www.broadinstitute.org/gsea/msigdb/cards/GSE29618_PDC_VS_MDC_DAY7_FLU_VACCINE_UP
GSE360 T GONDII VS B MALAYI LOW DOSE DC UP	182	9	4.9	9	4.9	0	0	0.0304	<0.0001	0.0002	http://www.broadinstitute.org/gsea/msigdb/cards/GSE360_T_GONDII_VS_B_MALAYI_LOW_DOSE_DC_UP
GSE17974 IL4 AND ANTI IL12 VS UNTREATED 6H ACT CD4 TCELL DN	185	9	4.9	9	4.9	0	0	0.0301	<0.0001	0.0002	http://www.broadinstitute.org/gsea/msigdb/cards/GSE17974_IL4_AND_ANTI_IL12_VS_UNTREATED_6H_ACT_CD4_TCELL_DN
GSE2706 UNSTIM VS 2H R848 DC DN	187	9	4.8	8	4.3	1	0.5	0.0299	<0.0001	0.0002	http://www.broadinstitute.org/gsea/msigdb/cards/GSE2706_UNSTIM_VS_2H_R848_DC_DN
GSE360 CTRL VS T GONDII DC DN	187	9	4.8	9	4.8	0	0	0.0299	<0.0001	0.0002	http://www.broadinstitute.org/gsea/msigdb/cards/GSE360_CTRL_VS_T_GONDII_DC_DN
GSE17721 PAM3CSK4 VS CPG 4H BMDM DN	190	9	4.7	9	4.7	0	0	0.0296	<0.0001	0.0002	http://www.broadinstitute.org/gsea/msigdb/cards/GSE17721_PAM3CSK4_VS_CPG_4H_BMDM_DN
GSE36392 TYPE 2 MYELOID VS EOSINOPHIL IL25 TREATED LUNG DN	191	9	4.7	8	4.2	1	0.5	0.0295	<0.0001	0.0002	http://www.broadinstitute.org/gsea/msigdb/cards/GSE36392_TYPE_2_MYELOID_VS_EOSINOPHIL_IL25_TREATED_LUNG_DN
GSE24634 TEFF VS TCONV DAY7 IN CULTURE DN	193	9	4.7	9	4.7	0	0	0.0293	<0.0001	0.0002	http://www.broadinstitute.org/gsea/msigdb/cards/GSE24634_TEFF_VS_TCONV_DAY7_IN_CULTURE_DN
GSE2706 UNSTIM VS 8H LPS DC DN	193	9	4.7	9	4.7	0	0	0.0293	<0.0001	0.0002	http://www.broadinstitute.org/gsea/msigdb/cards/GSE2706_UNSTIM_VS_8H_LPS_DC_DN
GSE17721 LPS VS POLYIC 8H BMDM DN	195	9	4.6	9	4.6	0	0	0.0291	<0.0001	0.0002	http://www.broadinstitute.org/gsea/msigdb/cards/GSE17721_LPS_VS_POLYIC_8H_BMDM_DN
GSE30083 SP1 VS SP3 THYMOCYTE DN	196	9	4.6	9	4.6	0	0	0.029	<0.0001	0.0002	http://www.broadinstitute.org/gsea/msigdb/cards/GSE30083_SP1_VS_SP3_THYMOCYTE_DN
GSE1460 DP VS CD4 THYMOCYTE DN	197	9	4.6	9	4.6	0	0	0.0289	<0.0001	0.0002	http://www.broadinstitute.org/gsea/msigdb/cards/GSE1460_DP_VS_CD4_THYMOCYTE_DN
GSE17721 PAM3CSK4 VS GADIQUIMOD 24H BMDM DN	199	9	4.5	9	4.5	0	0	0.0288	<0.0001	0.0002	http://www.broadinstitute.org/gsea/msigdb/cards/GSE17721_PAM3CSK4_VS_GADIQUIMOD_24H_BMDM_DN
GSE24634 TEFF VS TCONV DAY5 IN CULTURE DN	185	8	4.3	8	4.3	0	0	0.0267	<0.0001	0.0002	http://www.broadinstitute.org/gsea/msigdb/cards/GSE24634_TEFF_VS_TCONV_DAY5_IN_CULTURE_DN
GSE360 T GONDII VS B MALAYI HIGH DOSE DC UP	190	8	4.2	8	4.2	0	0	0.0262	<0.0001	0.0002	http://www.broadinstitute.org/gsea/msigdb/cards/GSE360_T_GONDII_VS_B_MALAYI_HIGH_DOSE_DC_UP
GSE29618 PDC VS MDC DN	193	8	4.1	7	3.6	1	0.5	0.026	<0.0001	0.0002	http://www.broadinstitute.org/gsea/msigdb/cards/GSE29618_PDC_VS_MDC_DN
GSE17721 PAM3CSK4 VS GADIQUIMOD 4H BMDM DN	194	8	4.1	7	3.6	1	0.5	0.0259	<0.0001	0.0002	http://www.broadinstitute.org/gsea/msigdb/cards/GSE17721_PAM3CSK4_VS_GADIQUIMOD_4H_BMDM_DN
GSE8678 IL7R LOW VS HIGH EFF CD8 TCELL DN	194	8	4.1	7	3.6	1	0.5	0.0259	<0.0001	0.0002	http://www.broadinstitute.org/gsea/msigdb/cards/GSE8678_IL7R_LOW_VS_HIGH_EFF_CD8_TCELL_DN
GSE17721 LPS VS PAM3CSK4 2H BMDM UP	196	8	4.1	8	4.1	0	0	0.0257	<0.0001	0.0002	http://www.broadinstitute.org/gsea/msigdb/cards/GSE17721_LPS_VS_PAM3CSK4_2H_BMDM_UP
GSE11864 CSF1 IFNG VS CSF1 PAM3CYS IN MAC UP	197	8	4.1	8	4.1	0	0	0.0256	<0.0001	0.0002	http://www.broadinstitute.org/gsea/msigdb/cards/GSE11864_CSF1_IFNG_VS_CSF1_PAM3CYS_IN_MAC_UP
GSE17721 CTRL VS CPG 8H BMDM DN	198	8	4	8	4	0	0	0.0256	<0.0001	0.0002	http://www.broadinstitute.org/gsea/msigdb/cards/GSE17721_CTRL_VS_CPG_8H_BMDM_DN
GSE17721 LPS VS GARDIQUIMOD 24H BMDM UP	198	8	4	8	4	0	0	0.0256	<0.0001	0.0002	http://www.broadinstitute.org/gsea/msigdb/cards/GSE17721_LPS_VS_GARDIQUIMOD_24H_BMDM_UP
GSE17721 12H VS 24H CPG BMDM UP	199	8	4	8	4	0	0	0.0255	<0.0001	0.0002	http://www.broadinstitute.org/gsea/msigdb/cards/GSE17721_12H_VS_24H_CPG_BMDM_UP
GSE14769 UNSTIM VS 120MIN LPS BMDM DN	200	8	4	8	4	0	0	0.0254	<0.0001	0.0002	http://www.broadinstitute.org/gsea/msigdb/cards/GSE14769_UNSTIM_VS_120MIN_LPS_BMDM_DN
GSE6566 STRONG VS WEAK DC STIMULATED CD4 TCELL UP	177	7	4	7	4	0	0	0.0239	<0.0001	0.0002	http://www.broadinstitute.org/gsea/msigdb/cards/GSE6566_STRONG_VS_WEAK_DC_STIMULATED_CD4_TCELL_UP
GSE39820 CTRL VS TGFBETA1 IL6 IL23A CD4 TCELL UP	186	8	4.3	7	3.8	1	0.5	0.0266	<0.0001	0.0003	http://www.broadinstitute.org/gsea/msigdb/cards/GSE39820_CTRL_VS_TGFBETA1_IL6_IL23A_CD4_TCELL_UP
GSE12366 GC VS NAIVE BCELL DN	190	8	4.2	8	4.2	0	0	0.0262	<0.0001	0.0003	http://www.broadinstitute.org/gsea/msigdb/cards/GSE12366_GC_VS_NAIVE_BCELL_DN
GSE14308 TH2 VS TH1 DN	195	8	4.1	8	4.1	0	0	0.0258	<0.0001	0.0003	http://www.broadinstitute.org/gsea/msigdb/cards/GSE14308_TH2_VS_TH1_DN
GSE17721 0.5H VS 8H CPG BMDM DN	195	8	4.1	8	4.1	0	0	0.0258	<0.0001	0.0003	http://www.broadinstitute.org/gsea/msigdb/cards/GSE17721_0.5H_VS_8H_CPG_BMDM_DN
GSE17721 PAM3CSK4 VS CPG 24H BMDM DN	199	8	4	8	4	0	0	0.0255	<0.0001	0.0003	http://www.broadinstitute.org/gsea/msigdb/cards/GSE17721_PAM3CSK4_VS_CPG_24H_BMDM_DN
GSE17974 IL4 AND ANTI IL12 VS UNTREATED 12H ACT CD4 TCELL DN	176	7	4	7	4	0	0	0.024	<0.0001	0.0003	http://www.broadinstitute.org/gsea/msigdb/cards/GSE17974_IL4_AND_ANTI_IL12_VS_UNTREATED_12H_ACT_CD4_TCELL_DN
GSE9037 WT VS IRAK4 KO LPS 1H STIM BMDM DN	189	7	3.7	7	3.7	0	0	0.023	<0.0001	0.0003	http://www.broadinstitute.org/gsea/msigdb/cards/GSE9037_WT_VS_IRAK4_KO_LPS_1H_STIM_BMDM_DN
GSE17721 PAM3CSK4 VS GADIQUIMOD 16H BMDM DN	191	7	3.7	7	3.7	0	0	0.0228	<0.0001	0.0003	http://www.broadinstitute.org/gsea/msigdb/cards/GSE17721_PAM3CSK4_VS_GADIQUIMOD_16H_BMDM_DN
GSE2197 CPG DNA VS UNTREATED IN DC UP	193	7	3.6	6	3.1	1	0.5	0.0227	<0.0001	0.0003	http://www.broadinstitute.org/gsea/msigdb/cards/GSE2197_CPG_DNA_VS_UNTREATED_IN_DC_UP
GSE24026 PD1 LIGATION VS CTRL IN ACT TCELL LINE UP	193	7	3.6	7	3.6	0	0	0.0227	<0.0001	0.0003	http://www.broadinstitute.org/gsea/msigdb/cards/GSE24026_PD1_LIGATION_VS_CTRL_IN_ACT_TCELL_LINE_UP
GSE39820 CTRL VS TGFBETA1 IL6 CD4 TCELL UP	193	7	3.6	7	3.6	0	0	0.0227	<0.0001	0.0003	http://www.broadinstitute.org/gsea/msigdb/cards/GSE39820_CTRL_VS_TGFBETA1_IL6_CD4_TCELL_UP
GSE11864 CSF1 IFNG VS CSF1 IFNG PAM3CYS IN MAC UP	198	7	3.5	7	3.5	0	0	0.0223	<0.0001	0.0003	http://www.broadinstitute.org/gsea/msigdb/cards/GSE11864_CSF1_IFNG_VS_CSF1_IFNG_PAM3CYS_IN_MAC_UP
GSE11864 CSF1 PAM3CYS VS CSF1 IFNG PAM3CYS IN MAC DN	189	8	4.2	8	4.2	0	0	0.0263	<0.0001	0.0005	http://www.broadinstitute.org/gsea/msigdb/cards/GSE11864_CSF1_PAM3CYS_VS_CSF1_IFNG_PAM3CYS_IN_MAC_DN
GSE31082 DP VS CD4 SP THYMOCYTE DN	193	8	4.1	8	4.1	0	0	0.026	<0.0001	0.0005	http://www.broadinstitute.org/gsea/msigdb/cards/GSE31082_DP_VS_CD4_SP_THYMOCYTE_DN
GSE13484 12H UNSTIM VS YF17D VACCINE STIM PBMC DN	193	7	3.6	7	3.6	0	0	0.0227	<0.0001	0.0005	http://www.broadinstitute.org/gsea/msigdb/cards/GSE13484_12H_UNSTIM_VS_YF17D_VACCINE_STIM_PBMC_DN
GSE1432 CTRL VS IFNG 1H MICROGLIA DN	192	7	3.6	7	3.6	0	0	0.0227	<0.0001	0.0005	http://www.broadinstitute.org/gsea/msigdb/cards/GSE1432_CTRL_VS_IFNG_1H_MICROGLIA_DN
GSE22886 CD8 TCELL VS BCELL NAIVE UP	206	7	3.4	7	3.4	0	0	0.0217	<0.0001	0.0005	http://www.broadinstitute.org/gsea/msigdb/cards/GSE22886_CD8_TCELL_VS_BCELL_NAIVE_UP
GSE10325 CD4 TCELL VS BCELL UP	188	7	3.7	7	3.7	0	0	0.023	<0.0001	0.0006	http://www.broadinstitute.org/gsea/msigdb/cards/GSE10325_CD4_TCELL_VS_BCELL_UP
GSE30962 ACUTE VS CHRONIC LCMV PRIMARY INF CD8 TCELL DN	190	7	3.7	7	3.7	0	0	0.0229	<0.0001	0.0006	http://www.broadinstitute.org/gsea/msigdb/cards/GSE30962_ACUTE_VS_CHRONIC_LCMV_PRIMARY_INF_CD8_TCELL_DN
GSE360 L DONOVANI VS B MALAYI HIGH DOSE MAC DN	195	7	3.6	7	3.6	0	0	0.0225	<0.0001	0.0006	http://www.broadinstitute.org/gsea/msigdb/cards/GSE360_L_DONOVANI_VS_B_MALAYI_HIGH_DOSE_MAC_DN
GSE17721 0.5H VS 12H CPG BMDM DN	199	7	3.5	7	3.5	0	0	0.0222	<0.0001	0.0006	http://www.broadinstitute.org/gsea/msigdb/cards/GSE17721_0.5H_VS_12H_CPG_BMDM_DN
GSE9037 CTRL VS LPS 4H STIM IRAK4 KO BMDM DN	200	8	4	8	4	0	0	0.0254	<0.0001	0.0008	http://www.broadinstitute.org/gsea/msigdb/cards/GSE9037_CTRL_VS_LPS_4H_STIM_IRAK4_KO_BMDM_DN
GSE17721 LPS VS CPG 2H BMDM UP	191	7	3.7	6	3.1	1	0.5	0.0228	<0.0001	0.0008	http://www.broadinstitute.org/gsea/msigdb/cards/GSE17721_LPS_VS_CPG_2H_BMDM_UP
GSE9988 ANTI TREM1 VS LPS MONOCYTE DN	191	7	3.7	7	3.7	0	0	0.0228	<0.0001	0.0008	http://www.broadinstitute.org/gsea/msigdb/cards/GSE9988_ANTI_TREM1_VS_LPS_MONOCYTE_DN
GSE17721 POLYIC VS GARDIQUIMOD 8H BMDM UP	195	7	3.6	7	3.6	0	0	0.0225	<0.0001	0.0008	http://www.broadinstitute.org/gsea/msigdb/cards/GSE17721_POLYIC_VS_GARDIQUIMOD_8H_BMDM_UP
GSE7764 NKCELL VS SPLENOCYTE DN	195	7	3.6	7	3.6	0	0	0.0225	<0.0001	0.0008	http://www.broadinstitute.org/gsea/msigdb/cards/GSE7764_NKCELL_VS_SPLENOCYTE_DN
GSE17721 LPS VS PAM3CSK4 12H BMDM UP	196	7	3.6	7	3.6	0	0	0.0224	<0.0001	0.0008	http://www.broadinstitute.org/gsea/msigdb/cards/GSE17721_LPS_VS_PAM3CSK4_12H_BMDM_UP
GSE16522 MEMORY VS NAIVE ANTI CD3CD28 STIM CD8 TCELL DN	200	7	3.5	7	3.5	0	0	0.0222	<0.0001	0.0008	http://www.broadinstitute.org/gsea/msigdb/cards/GSE16522_MEMORY_VS_NAIVE_ANTI_CD3CD28_STIM_CD8_TCELL_DN
GSE17721 0.5H VS 8H LPS BMDM DN	192	7	3.6	7	3.6	0	0	0.0227	<0.0001	0.001	http://www.broadinstitute.org/gsea/msigdb/cards/GSE17721_0.5H_VS_8H_LPS_BMDM_DN
GSE17721 12H VS 24H GARDIQUIMOD BMDM UP	193	7	3.6	7	3.6	0	0	0.0227	<0.0001	0.001	http://www.broadinstitute.org/gsea/msigdb/cards/GSE17721_12H_VS_24H_GARDIQUIMOD_BMDM_UP
GSE10239 NAIVE VS MEMORY CD8 TCELL UP	197	7	3.6	7	3.6	0	0	0.0224	<0.0001	0.001	http://www.broadinstitute.org/gsea/msigdb/cards/GSE10239_NAIVE_VS_MEMORY_CD8_TCELL_UP
GSE29618 BCELL VS PDC UP	185	7	3.8	6	3.2	1	0.5	0.0233	<0.0001	0.0011	http://www.broadinstitute.org/gsea/msigdb/cards/GSE29618_BCELL_VS_PDC_UP
GSE37416 CTRL VS 24H F TULARENSIS LVS NEUTROPHIL UP	188	7	3.7	7	3.7	0	0	0.023	<0.0001	0.0011	http://www.broadinstitute.org/gsea/msigdb/cards/GSE37416_CTRL_VS_24H_F_TULARENSIS_LVS_NEUTROPHIL_UP
GSE17721 LPS VS POLYIC 16H BMDM DN	197	7	3.6	6	3	1	0.5	0.0224	<0.0001	0.0011	http://www.broadinstitute.org/gsea/msigdb/cards/GSE17721_LPS_VS_POLYIC_16H_BMDM_DN
GSE17721 0.5H VS 24H CPG BMDM DN	199	7	3.5	7	3.5	0	0	0.0222	<0.0001	0.0011	http://www.broadinstitute.org/gsea/msigdb/cards/GSE17721_0.5H_VS_24H_CPG_BMDM_DN
GSE30083 SP1 VS SP4 THYMOCYTE DN	201	7	3.5	7	3.5	0	0	0.0221	<0.0001	0.0011	http://www.broadinstitute.org/gsea/msigdb/cards/GSE30083_SP1_VS_SP4_THYMOCYTE_DN
GSE31082 DN VS CD8 SP THYMOCYTE DN	197	7	3.6	7	3.6	0	0	0.0224	<0.0001	0.0014	http://www.broadinstitute.org/gsea/msigdb/cards/GSE31082_DN_VS_CD8_SP_THYMOCYTE_DN
GSE14769 UNSTIM VS 240MIN LPS BMDM DN	199	7	3.5	7	3.5	0	0	0.0222	0.0001	0.0017	http://www.broadinstitute.org/gsea/msigdb/cards/GSE14769_UNSTIM_VS_240MIN_LPS_BMDM_DN
GSE29618 MONOCYTE VS MDC DAY7 FLU VACCINE DN	220	6	2.7	6	2.7	0	0	0.0178	0.0001	0.0021	http://www.broadinstitute.org/gsea/msigdb/cards/GSE29618_MONOCYTE_VS_MDC_DAY7_FLU_VACCINE_DN
GSE24634 IL4 VS CTRL TREATED NAIVE CD4 TCELL DAY10 DN	193	6	3.1	6	3.1	0	0	0.0194	0.0002	0.0025	http://www.broadinstitute.org/gsea/msigdb/cards/GSE24634_IL4_VS_CTRL_TREATED_NAIVE_CD4_TCELL_DAY10_DN
GSE360 L DONOVANI VS B MALAYI HIGH DOSE DC UP	186	6	3.2	6	3.2	0	0	0.0198	0.0002	0.0026	http://www.broadinstitute.org/gsea/msigdb/cards/GSE360_L_DONOVANI_VS_B_MALAYI_HIGH_DOSE_DC_UP
GSE360 L DONOVANI VS M TUBERCULOSIS MAC DN	193	6	3.1	6	3.1	0	0	0.0194	0.0002	0.0026	http://www.broadinstitute.org/gsea/msigdb/cards/GSE360_L_DONOVANI_VS_M_TUBERCULOSIS_MAC_DN
GSE26669 CTRL VS COSTIM BLOCK MLR CD8 TCELL UP	199	6	3	6	3	0	0	0.019	0.0002	0.0026	http://www.broadinstitute.org/gsea/msigdb/cards/GSE26669_CTRL_VS_COSTIM_BLOCK_MLR_CD8_TCELL_UP
GSE29617 DAY3 VS DAY7 TIV FLU VACCINE PBMC 2008 UP	181	6	3.3	6	3.3	0	0	0.0201	0.0002	0.0026	http://www.broadinstitute.org/gsea/msigdb/cards/GSE29617_DAY3_VS_DAY7_TIV_FLU_VACCINE_PBMC_2008_UP
GSE17974 CTRL VS ACT IL4 AND ANTI IL12 1H CD4 TCELL DN	186	6	3.2	5	2.7	1	0.5	0.0198	0.0002	0.0026	http://www.broadinstitute.org/gsea/msigdb/cards/GSE17974_CTRL_VS_ACT_IL4_AND_ANTI_IL12_1H_CD4_TCELL_DN
GSE29618 PDC VS MDC DAY7 FLU VACCINE DN	190	6	3.2	5	2.6	1	0.5	0.0195	0.0002	0.0026	http://www.broadinstitute.org/gsea/msigdb/cards/GSE29618_PDC_VS_MDC_DAY7_FLU_VACCINE_DN
GSE22886 NAIVE VS IGG IGA MEMORY BCELL DN	193	6	3.1	6	3.1	0	0	0.0194	0.0002	0.0026	http://www.broadinstitute.org/gsea/msigdb/cards/GSE22886_NAIVE_VS_IGG_IGA_MEMORY_BCELL_DN
GSE17721 PAM3CSK4 VS CPG 16H BMDM DN	191	6	3.1	6	3.1	0	0	0.0195	0.0002	0.0027	http://www.broadinstitute.org/gsea/msigdb/cards/GSE17721_PAM3CSK4_VS_CPG_16H_BMDM_DN
GSE22886 NAIVE VS IGM MEMORY BCELL DN	193	6	3.1	6	3.1	0	0	0.0194	0.0002	0.0027	http://www.broadinstitute.org/gsea/msigdb/cards/GSE22886_NAIVE_VS_IGM_MEMORY_BCELL_DN
GSE24634 TEFF VS TCONV DAY3 IN CULTURE DN	188	6	3.2	6	3.2	0	0	0.0197	0.0002	0.0028	http://www.broadinstitute.org/gsea/msigdb/cards/GSE24634_TEFF_VS_TCONV_DAY3_IN_CULTURE_DN
GSE13229 MATURE VS INTMATURE NKCELL UP	194	6	3.1	6	3.1	0	0	0.0193	0.0002	0.0028	http://www.broadinstitute.org/gsea/msigdb/cards/GSE13229_MATURE_VS_INTMATURE_NKCELL_UP
GSE10325 CD4 TCELL VS BCELL DN	179	6	3.4	4	2.2	2	1.1	0.0203	0.0002	0.0029	http://www.broadinstitute.org/gsea/msigdb/cards/GSE10325_CD4_TCELL_VS_BCELL_DN
GSE17721 LPS VS CPG 6H BMDM UP	189	6	3.2	6	3.2	0	0	0.0196	0.0002	0.0029	http://www.broadinstitute.org/gsea/msigdb/cards/GSE17721_LPS_VS_CPG_6H_BMDM_UP
GSE3982 MAST CELL VS BCELL DN	187	6	3.2	6	3.2	0	0	0.0197	0.0002	0.003	http://www.broadinstitute.org/gsea/msigdb/cards/GSE3982_MAST_CELL_VS_BCELL_DN
GSE17721 PAM3CSK4 VS CPG 2H BMDM DN	193	6	3.1	6	3.1	0	0	0.0194	0.0002	0.003	http://www.broadinstitute.org/gsea/msigdb/cards/GSE17721_PAM3CSK4_VS_CPG_2H_BMDM_DN
GSE32423 CTRL VS IL4 MEMORY CD8 TCELL DN	194	6	3.1	6	3.1	0	0	0.0193	0.0002	0.003	http://www.broadinstitute.org/gsea/msigdb/cards/GSE32423_CTRL_VS_IL4_MEMORY_CD8_TCELL_DN
GSE22886 TCELL VS BCELL NAIVE UP	191	6	3.1	6	3.1	0	0	0.0195	0.0002	0.0031	http://www.broadinstitute.org/gsea/msigdb/cards/GSE22886_TCELL_VS_BCELL_NAIVE_UP
GSE360 CTRL VS L DONOVANI DC DN	190	6	3.2	6	3.2	0	0	0.0195	0.0003	0.0032	http://www.broadinstitute.org/gsea/msigdb/cards/GSE360_CTRL_VS_L_DONOVANI_DC_DN
GSE22886 NAIVE TCELL VS MONOCYTE UP	189	6	3.2	6	3.2	0	0	0.0196	0.0003	0.0032	http://www.broadinstitute.org/gsea/msigdb/cards/GSE22886_NAIVE_TCELL_VS_MONOCYTE_UP
GSE7852 LN VS THYMUS TCONV UP	190	6	3.2	6	3.2	0	0	0.0195	0.0003	0.0032	http://www.broadinstitute.org/gsea/msigdb/cards/GSE7852_LN_VS_THYMUS_TCONV_UP
GSE3982 MAST CELL VS TH1 DN	185	6	3.2	6	3.2	0	0	0.0199	0.0003	0.0033	http://www.broadinstitute.org/gsea/msigdb/cards/GSE3982_MAST_CELL_VS_TH1_DN
GSE3982 BCELL VS TH2 UP	193	6	3.1	5	2.6	1	0.5	0.0194	0.0003	0.0033	http://www.broadinstitute.org/gsea/msigdb/cards/GSE3982_BCELL_VS_TH2_UP
GSE7852 TREG VS TCONV THYMUS UP	193	6	3.1	5	2.6	1	0.5	0.0194	0.0003	0.0033	http://www.broadinstitute.org/gsea/msigdb/cards/GSE7852_TREG_VS_TCONV_THYMUS_UP
GSE13306 RA VS UNTREATED TCONV DN	196	6	3.1	6	3.1	0	0	0.0192	0.0003	0.0033	http://www.broadinstitute.org/gsea/msigdb/cards/GSE13306_RA_VS_UNTREATED_TCONV_DN
GSE2826 XID VS BTK KO BCELL DN	195	6	3.1	6	3.1	0	0	0.0192	0.0003	0.0033	http://www.broadinstitute.org/gsea/msigdb/cards/GSE2826_XID_VS_BTK_KO_BCELL_DN
GSE3337 CTRL VS 4H IFNG IN CD8POS DC DN	195	6	3.1	6	3.1	0	0	0.0192	0.0003	0.0033	http://www.broadinstitute.org/gsea/msigdb/cards/GSE3337_CTRL_VS_4H_IFNG_IN_CD8POS_DC_DN
GSE26669 CTRL VS COSTIM BLOCK MLR CD4 TCELL UP	199	6	3	6	3	0	0	0.019	0.0003	0.0033	http://www.broadinstitute.org/gsea/msigdb/cards/GSE26669_CTRL_VS_COSTIM_BLOCK_MLR_CD4_TCELL_UP
GSE24634 TREG VS TCONV POST DAY10 IL4 CONVERSION DN	196	6	3.1	6	3.1	0	0	0.0192	0.0003	0.0035	http://www.broadinstitute.org/gsea/msigdb/cards/GSE24634_TREG_VS_TCONV_POST_DAY10_IL4_CONVERSION_DN
GSE17721 LPS VS CPG 16H BMDM UP	194	6	3.1	6	3.1	0	0	0.0193	0.0003	0.0036	http://www.broadinstitute.org/gsea/msigdb/cards/GSE17721_LPS_VS_CPG_16H_BMDM_UP
GSE9037 CTRL VS LPS 1H STIM IRAK4 KO BMDM DN	189	6	3.2	6	3.2	0	0	0.0196	0.0003	0.0038	http://www.broadinstitute.org/gsea/msigdb/cards/GSE9037_CTRL_VS_LPS_1H_STIM_IRAK4_KO_BMDM_DN
GSE17721 CTRL VS POLYIC 8H BMDM DN	195	6	3.1	5	2.6	1	0.5	0.0192	0.0003	0.0038	http://www.broadinstitute.org/gsea/msigdb/cards/GSE17721_CTRL_VS_POLYIC_8H_BMDM_DN
GSE17721 LPS VS CPG 8H BMDM UP	197	6	3	5	2.5	1	0.5	0.0191	0.0003	0.0038	http://www.broadinstitute.org/gsea/msigdb/cards/GSE17721_LPS_VS_CPG_8H_BMDM_UP
GSE3982 MAST CELL VS DC DN	198	6	3	6	3	0	0	0.019	0.0003	0.0038	http://www.broadinstitute.org/gsea/msigdb/cards/GSE3982_MAST_CELL_VS_DC_DN
GSE17721 POLYIC VS GARDIQUIMOD 2H BMDM UP	192	6	3.1	6	3.1	0	0	0.0194	0.0003	0.0038	http://www.broadinstitute.org/gsea/msigdb/cards/GSE17721_POLYIC_VS_GARDIQUIMOD_2H_BMDM_UP
GSE12366 PLASMA CELL VS NAIVE BCELL DN	201	6	3	4	2	2	1	0.0189	0.0003	0.0038	http://www.broadinstitute.org/gsea/msigdb/cards/GSE12366_PLASMA_CELL_VS_NAIVE_BCELL_DN
GSE9988 LPS VS LPS AND ANTI TREM1 MONOCYTE UP	188	6	3.2	6	3.2	0	0	0.0197	0.0004	0.0039	http://www.broadinstitute.org/gsea/msigdb/cards/GSE9988_LPS_VS_LPS_AND_ANTI_TREM1_MONOCYTE_UP
GSE360 CTRL VS T GONDII MAC UP	199	6	3	6	3	0	0	0.019	0.0004	0.0039	http://www.broadinstitute.org/gsea/msigdb/cards/GSE360_CTRL_VS_T_GONDII_MAC_UP
GSE17721 POLYIC VS GARDIQUIMOD 12H BMDM UP	196	6	3.1	6	3.1	0	0	0.0192	0.0004	0.004	http://www.broadinstitute.org/gsea/msigdb/cards/GSE17721_POLYIC_VS_GARDIQUIMOD_12H_BMDM_UP
GSE17721 LPS VS GARDIQUIMOD 12H BMDM UP	199	6	3	6	3	0	0	0.019	0.0004	0.004	http://www.broadinstitute.org/gsea/msigdb/cards/GSE17721_LPS_VS_GARDIQUIMOD_12H_BMDM_UP
GSE24142 EARLY THYMIC PROGENITOR VS DN2 THYMOCYTE FETAL UP	195	6	3.1	6	3.1	0	0	0.0192	0.0004	0.0041	http://www.broadinstitute.org/gsea/msigdb/cards/GSE24142_EARLY_THYMIC_PROGENITOR_VS_DN2_THYMOCYTE_FETAL_UP
GSE17721 LPS VS GARDIQUIMOD 2H BMDM UP	192	6	3.1	6	3.1	0	0	0.0194	0.0004	0.0042	http://www.broadinstitute.org/gsea/msigdb/cards/GSE17721_LPS_VS_GARDIQUIMOD_2H_BMDM_UP
GSE17721 12H VS 24H LPS BMDM UP	196	6	3.1	6	3.1	0	0	0.0192	0.0004	0.0042	http://www.broadinstitute.org/gsea/msigdb/cards/GSE17721_12H_VS_24H_LPS_BMDM_UP
GSE3982 NEUTROPHIL VS EFF MEMORY CD4 TCELL UP	197	6	3	6	3	0	0	0.0191	0.0004	0.0042	http://www.broadinstitute.org/gsea/msigdb/cards/GSE3982_NEUTROPHIL_VS_EFF_MEMORY_CD4_TCELL_UP
GSE27786 LIN NEG VS CD8 TCELL DN	199	6	3	6	3	0	0	0.019	0.0004	0.0043	http://www.broadinstitute.org/gsea/msigdb/cards/GSE27786_LIN_NEG_VS_CD8_TCELL_DN
GSE39820 IL1B IL6 VS IL1B IL6 IL23A TREATED CD4 TCELL UP	196	6	3.1	6	3.1	0	0	0.0192	0.0004	0.0045	http://www.broadinstitute.org/gsea/msigdb/cards/GSE39820_IL1B_IL6_VS_IL1B_IL6_IL23A_TREATED_CD4_TCELL_UP
GSE22886 NAIVE VS IGM MEMORY BCELL UP	188	6	3.2	4	2.1	2	1.1	0.0197	0.0004	0.0046	http://www.broadinstitute.org/gsea/msigdb/cards/GSE22886_NAIVE_VS_IGM_MEMORY_BCELL_UP
GSE17721 LPS VS CPG 4H BMDM UP	197	6	3	6	3	0	0	0.0191	0.0004	0.0046	http://www.broadinstitute.org/gsea/msigdb/cards/GSE17721_LPS_VS_CPG_4H_BMDM_UP
GSE17721 LPS VS CPG 12H BMDM UP	197	6	3	6	3	0	0	0.0191	0.0005	0.0048	http://www.broadinstitute.org/gsea/msigdb/cards/GSE17721_LPS_VS_CPG_12H_BMDM_UP
GSE13306 RA VS UNTREATED MEM CD4 TCELL UP	194	6	3.1	6	3.1	0	0	0.0193	0.0005	0.0049	http://www.broadinstitute.org/gsea/msigdb/cards/GSE13306_RA_VS_UNTREATED_MEM_CD4_TCELL_UP
GSE30083 SP2 VS SP4 THYMOCYTE DN	198	6	3	6	3	0	0	0.019	0.0005	0.0049	http://www.broadinstitute.org/gsea/msigdb/cards/GSE30083_SP2_VS_SP4_THYMOCYTE_DN
GSE17721 CTRL VS GARDIQUIMOD 12H BMDM DN	199	6	3	6	3	0	0	0.019	0.0005	0.005	http://www.broadinstitute.org/gsea/msigdb/cards/GSE17721_CTRL_VS_GARDIQUIMOD_12H_BMDM_DN
GSE17721 CTRL VS POLYIC 4H BMDM DN	196	6	3.1	6	3.1	0	0	0.0192	0.0006	0.0056	http://www.broadinstitute.org/gsea/msigdb/cards/GSE17721_CTRL_VS_POLYIC_4H_BMDM_DN

## Sheet: s8_nkc_d1_sdeg
Category ID	Category Genes #	Any-reg. SDEG #	Any-reg. SDEG %	Up-reg. SDEG #	Up-reg. SDEG %	Down-reg. SDEG #	Down-reg. SDEG %	Jaccard similarity coefficient	P	FDR	Link
GSE18791 UNSTIM VS NEWCATSLE VIRUS DC 6H DN	192	10	5.2	10	5.2	0	0	0.0493	<0.0001	0.0004	http://www.broadinstitute.org/gsea/msigdb/cards/GSE18791_UNSTIM_VS_NEWCATSLE_VIRUS_DC_6H_DN
GSE13485 CTRL VS DAY7 YF17D VACCINE PBMC DN	195	10	5.1	10	5.1	0	0	0.0485	<0.0001	0.0004	http://www.broadinstitute.org/gsea/msigdb/cards/GSE13485_CTRL_VS_DAY7_YF17D_VACCINE_PBMC_DN
GSE18791 CTRL VS NEWCASTLE VIRUS DC 8H DN	189	9	4.8	9	4.8	0	0	0.0448	<0.0001	0.0004	http://www.broadinstitute.org/gsea/msigdb/cards/GSE18791_CTRL_VS_NEWCASTLE_VIRUS_DC_8H_DN
GSE18791 UNSTIM VS NEWCATSLE VIRUS DC 18H DN	191	9	4.7	9	4.7	0	0	0.0443	<0.0001	0.0004	http://www.broadinstitute.org/gsea/msigdb/cards/GSE18791_UNSTIM_VS_NEWCATSLE_VIRUS_DC_18H_DN
GSE18791 CTRL VS NEWCASTLE VIRUS DC 6H DN	192	9	4.7	9	4.7	0	0	0.0441	<0.0001	0.0004	http://www.broadinstitute.org/gsea/msigdb/cards/GSE18791_CTRL_VS_NEWCASTLE_VIRUS_DC_6H_DN
GSE14000 UNSTIM VS 4H LPS DC TRANSLATED RNA DN	194	9	4.6	9	4.6	0	0	0.0437	<0.0001	0.0004	http://www.broadinstitute.org/gsea/msigdb/cards/GSE14000_UNSTIM_VS_4H_LPS_DC_TRANSLATED_RNA_DN
GSE14000 UNSTIM VS 4H LPS DC DN	199	9	4.5	9	4.5	0	0	0.0427	<0.0001	0.0004	http://www.broadinstitute.org/gsea/msigdb/cards/GSE14000_UNSTIM_VS_4H_LPS_DC_DN
GSE18791 UNSTIM VS NEWCATSLE VIRUS DC 10H DN	190	8	4.2	8	4.2	0	0	0.0394	<0.0001	0.0004	http://www.broadinstitute.org/gsea/msigdb/cards/GSE18791_UNSTIM_VS_NEWCATSLE_VIRUS_DC_10H_DN
GSE13485 PRE VS POST YF17D VACCINATION PBMC DN	192	8	4.2	8	4.2	0	0	0.039	<0.0001	0.0004	http://www.broadinstitute.org/gsea/msigdb/cards/GSE13485_PRE_VS_POST_YF17D_VACCINATION_PBMC_DN
GSE13485 CTRL VS DAY3 YF17D VACCINE PBMC DN	193	8	4.1	8	4.1	0	0	0.0388	<0.0001	0.0004	http://www.broadinstitute.org/gsea/msigdb/cards/GSE13485_CTRL_VS_DAY3_YF17D_VACCINE_PBMC_DN
GSE13485 DAY1 VS DAY7 YF17D VACCINE PBMC DN	193	8	4.1	8	4.1	0	0	0.0388	<0.0001	0.0004	http://www.broadinstitute.org/gsea/msigdb/cards/GSE13485_DAY1_VS_DAY7_YF17D_VACCINE_PBMC_DN
GSE13485 DAY3 VS DAY7 YF17D VACCINE PBMC DN	205	8	3.9	8	3.9	0	0	0.0367	<0.0001	0.0004	http://www.broadinstitute.org/gsea/msigdb/cards/GSE13485_DAY3_VS_DAY7_YF17D_VACCINE_PBMC_DN
GSE18791 CTRL VS NEWCASTLE VIRUS DC 4H DN	184	7	3.8	7	3.8	0	0	0.0354	<0.0001	0.0004	http://www.broadinstitute.org/gsea/msigdb/cards/GSE18791_CTRL_VS_NEWCASTLE_VIRUS_DC_4H_DN
GSE2706 2H VS 8H R848 STIM DC DN	186	7	3.8	7	3.8	0	0	0.035	<0.0001	0.0004	http://www.broadinstitute.org/gsea/msigdb/cards/GSE2706_2H_VS_8H_R848_STIM_DC_DN
GSE13485 DAY1 VS DAY3 YF17D VACCINE PBMC DN	190	7	3.7	7	3.7	0	0	0.0343	<0.0001	0.0004	http://www.broadinstitute.org/gsea/msigdb/cards/GSE13485_DAY1_VS_DAY3_YF17D_VACCINE_PBMC_DN
GSE13485 DAY7 VS DAY21 YF17D VACCINE PBMC UP	192	7	3.6	7	3.6	0	0	0.034	<0.0001	0.0004	http://www.broadinstitute.org/gsea/msigdb/cards/GSE13485_DAY7_VS_DAY21_YF17D_VACCINE_PBMC_UP
GSE6269 FLU VS STREP PNEUMO INF PBMC UP	165	6	3.6	6	3.6	0	0	0.0333	<0.0001	0.0004	http://www.broadinstitute.org/gsea/msigdb/cards/GSE6269_FLU_VS_STREP_PNEUMO_INF_PBMC_UP
GSE2706 UNSTIM VS 8H R848 DC DN	186	6	3.2	6	3.2	0	0	0.0299	<0.0001	0.0004	http://www.broadinstitute.org/gsea/msigdb/cards/GSE2706_UNSTIM_VS_8H_R848_DC_DN
GSE24634 IL4 VS CTRL TREATED NAIVE CD4 TCELL DAY3 DN	189	6	3.2	6	3.2	0	0	0.0294	<0.0001	0.0004	http://www.broadinstitute.org/gsea/msigdb/cards/GSE24634_IL4_VS_CTRL_TREATED_NAIVE_CD4_TCELL_DAY3_DN
GSE18791 CTRL VS NEWCASTLE VIRUS DC 10H DN	193	6	3.1	6	3.1	0	0	0.0288	<0.0001	0.0004	http://www.broadinstitute.org/gsea/msigdb/cards/GSE18791_CTRL_VS_NEWCASTLE_VIRUS_DC_10H_DN
GSE13484 UNSTIM VS YF17D VACCINE STIM PBMC DN	198	6	3	6	3	0	0	0.0282	<0.0001	0.0004	http://www.broadinstitute.org/gsea/msigdb/cards/GSE13484_UNSTIM_VS_YF17D_VACCINE_STIM_PBMC_DN
GSE1432 CTRL VS IFNG 6H MICROGLIA DN	198	6	3	6	3	0	0	0.0282	<0.0001	0.0004	http://www.broadinstitute.org/gsea/msigdb/cards/GSE1432_CTRL_VS_IFNG_6H_MICROGLIA_DN
GSE34205 HEALTHY VS FLU INF INFANT PBMC DN	201	6	3	6	3	0	0	0.0278	<0.0001	0.0004	http://www.broadinstitute.org/gsea/msigdb/cards/GSE34205_HEALTHY_VS_FLU_INF_INFANT_PBMC_DN
GSE18791 CTRL VS NEWCASTLE VIRUS DC 12H DN	203	6	3	6	3	0	0	0.0275	<0.0001	0.0004	http://www.broadinstitute.org/gsea/msigdb/cards/GSE18791_CTRL_VS_NEWCASTLE_VIRUS_DC_12H_DN
GSE22886 CTRL VS LPS 24H DC DN	216	6	2.8	6	2.8	0	0	0.026	<0.0001	0.0004	http://www.broadinstitute.org/gsea/msigdb/cards/GSE22886_CTRL_VS_LPS_24H_DC_DN
GSE18791 CTRL VS NEWCASTLE VIRUS DC 14H DN	186	5	2.7	5	2.7	0	0	0.0248	<0.0001	0.0004	http://www.broadinstitute.org/gsea/msigdb/cards/GSE18791_CTRL_VS_NEWCASTLE_VIRUS_DC_14H_DN
GSE17974 IL4 AND ANTI IL12 VS UNTREATED 48H ACT CD4 TCELL DN	188	5	2.7	5	2.7	0	0	0.0245	<0.0001	0.0004	http://www.broadinstitute.org/gsea/msigdb/cards/GSE17974_IL4_AND_ANTI_IL12_VS_UNTREATED_48H_ACT_CD4_TCELL_DN
GSE18791 CTRL VS NEWCASTLE VIRUS DC 16H DN	188	5	2.7	5	2.7	0	0	0.0245	<0.0001	0.0004	http://www.broadinstitute.org/gsea/msigdb/cards/GSE18791_CTRL_VS_NEWCASTLE_VIRUS_DC_16H_DN
GSE2706 UNSTIM VS 2H LPS AND R848 DC DN	188	5	2.7	5	2.7	0	0	0.0245	<0.0001	0.0004	http://www.broadinstitute.org/gsea/msigdb/cards/GSE2706_UNSTIM_VS_2H_LPS_AND_R848_DC_DN
GSE34205 RSV VS FLU INF INFANT PBMC DN	189	5	2.6	5	2.6	0	0	0.0244	<0.0001	0.0004	http://www.broadinstitute.org/gsea/msigdb/cards/GSE34205_RSV_VS_FLU_INF_INFANT_PBMC_DN
GSE14000 UNSTIM VS 16H LPS DC TRANSLATED RNA DN	192	5	2.6	5	2.6	0	0	0.024	<0.0001	0.0004	http://www.broadinstitute.org/gsea/msigdb/cards/GSE14000_UNSTIM_VS_16H_LPS_DC_TRANSLATED_RNA_DN
GSE10325 CD4 TCELL VS LUPUS CD4 TCELL DN	193	5	2.6	5	2.6	0	0	0.0239	<0.0001	0.0004	http://www.broadinstitute.org/gsea/msigdb/cards/GSE10325_CD4_TCELL_VS_LUPUS_CD4_TCELL_DN
GSE16755 CTRL VS IFNA TREATED MAC DN	193	5	2.6	5	2.6	0	0	0.0239	<0.0001	0.0004	http://www.broadinstitute.org/gsea/msigdb/cards/GSE16755_CTRL_VS_IFNA_TREATED_MAC_DN
GSE24026 PD1 LIGATION VS CTRL IN ACT TCELL LINE UP	193	5	2.6	5	2.6	0	0	0.0239	<0.0001	0.0004	http://www.broadinstitute.org/gsea/msigdb/cards/GSE24026_PD1_LIGATION_VS_CTRL_IN_ACT_TCELL_LINE_UP
GSE10325 BCELL VS LUPUS BCELL DN	196	5	2.6	5	2.6	0	0	0.0236	<0.0001	0.0004	http://www.broadinstitute.org/gsea/msigdb/cards/GSE10325_BCELL_VS_LUPUS_BCELL_DN
GSE1432 1H VS 6H IFNG MICROGLIA DN	198	5	2.5	5	2.5	0	0	0.0234	<0.0001	0.0004	http://www.broadinstitute.org/gsea/msigdb/cards/GSE1432_1H_VS_6H_IFNG_MICROGLIA_DN
GSE1432 CTRL VS IFNG 24H MICROGLIA DN	200	5	2.5	5	2.5	0	0	0.0231	<0.0001	0.0004	http://www.broadinstitute.org/gsea/msigdb/cards/GSE1432_CTRL_VS_IFNG_24H_MICROGLIA_DN
GSE11864 CSF1 VS CSF1 IFNG PAM3CYS IN MAC DN	188	4	2.1	4	2.1	0	0	0.0195	<0.0001	0.0004	http://www.broadinstitute.org/gsea/msigdb/cards/GSE11864_CSF1_VS_CSF1_IFNG_PAM3CYS_IN_MAC_DN
GSE2706 UNSTIM VS 2H LPS DC DN	189	4	2.1	4	2.1	0	0	0.0194	<0.0001	0.0004	http://www.broadinstitute.org/gsea/msigdb/cards/GSE2706_UNSTIM_VS_2H_LPS_DC_DN
GSE17974 IL4 AND ANTI IL12 VS UNTREATED 72H ACT CD4 TCELL DN	190	4	2.1	4	2.1	0	0	0.0193	<0.0001	0.0004	http://www.broadinstitute.org/gsea/msigdb/cards/GSE17974_IL4_AND_ANTI_IL12_VS_UNTREATED_72H_ACT_CD4_TCELL_DN
GSE24634 IL4 VS CTRL TREATED NAIVE CD4 TCELL DAY10 DN	193	4	2.1	4	2.1	0	0	0.019	<0.0001	0.0004	http://www.broadinstitute.org/gsea/msigdb/cards/GSE24634_IL4_VS_CTRL_TREATED_NAIVE_CD4_TCELL_DAY10_DN
GSE3337 CTRL VS 4H IFNG IN CD8POS DC DN	195	4	2.1	4	2.1	0	0	0.0189	<0.0001	0.0004	http://www.broadinstitute.org/gsea/msigdb/cards/GSE3337_CTRL_VS_4H_IFNG_IN_CD8POS_DC_DN
GSE1432 1H VS 24H IFNG MICROGLIA DN	200	4	2	4	2	0	0	0.0184	<0.0001	0.0004	http://www.broadinstitute.org/gsea/msigdb/cards/GSE1432_1H_VS_24H_IFNG_MICROGLIA_DN
GSE17974 IL4 AND ANTI IL12 VS UNTREATED 24H ACT CD4 TCELL DN	192	4	2.1	4	2.1	0	0	0.0191	<0.0001	0.0008	http://www.broadinstitute.org/gsea/msigdb/cards/GSE17974_IL4_AND_ANTI_IL12_VS_UNTREATED_24H_ACT_CD4_TCELL_DN
GSE13485 DAY3 VS DAY21 YF17D VACCINE PBMC UP	194	4	2.1	4	2.1	0	0	0.019	<0.0001	0.0008	http://www.broadinstitute.org/gsea/msigdb/cards/GSE13485_DAY3_VS_DAY21_YF17D_VACCINE_PBMC_UP
GSE24634 IL4 VS CTRL TREATED NAIVE CD4 TCELL DAY5 DN	191	4	2.1	4	2.1	0	0	0.0192	<0.0001	0.0012	http://www.broadinstitute.org/gsea/msigdb/cards/GSE24634_IL4_VS_CTRL_TREATED_NAIVE_CD4_TCELL_DAY5_DN
GSE6269 HEALTHY VS FLU INF PBMC DN	155	3	1.9	3	1.9	0	0	0.0173	<0.0001	0.0037	http://www.broadinstitute.org/gsea/msigdb/cards/GSE6269_HEALTHY_VS_FLU_INF_PBMC_DN
GSE2706 UNSTIM VS 2H R848 DC DN	187	3	1.6	3	1.6	0	0	0.0146	0.0002	0.0068	http://www.broadinstitute.org/gsea/msigdb/cards/GSE2706_UNSTIM_VS_2H_R848_DC_DN
GSE29617 DAY3 VS DAY7 TIV FLU VACCINE PBMC 2008 DN	180	3	1.7	3	1.7	0	0	0.0152	0.0002	0.0069	http://www.broadinstitute.org/gsea/msigdb/cards/GSE29617_DAY3_VS_DAY7_TIV_FLU_VACCINE_PBMC_2008_DN
GSE18791 CTRL VS NEWCASTLE VIRUS DC 18H DN	183	3	1.6	3	1.6	0	0	0.0149	0.0002	0.0069	http://www.broadinstitute.org/gsea/msigdb/cards/GSE18791_CTRL_VS_NEWCASTLE_VIRUS_DC_18H_DN
GSE6269 FLU VS STREP AUREUS INF PBMC UP	162	3	1.9	3	1.9	0	0	0.0167	0.0002	0.007	http://www.broadinstitute.org/gsea/msigdb/cards/GSE6269_FLU_VS_STREP_AUREUS_INF_PBMC_UP
GSE1432 CTRL VS IFNG 1H MICROGLIA DN	192	3	1.6	3	1.6	0	0	0.0143	0.0002	0.007	http://www.broadinstitute.org/gsea/msigdb/cards/GSE1432_CTRL_VS_IFNG_1H_MICROGLIA_DN
GSE17721 PAM3CSK4 VS GADIQUIMOD 4H BMDM DN	194	3	1.5	3	1.5	0	0	0.0142	0.0002	0.0072	http://www.broadinstitute.org/gsea/msigdb/cards/GSE17721_PAM3CSK4_VS_GADIQUIMOD_4H_BMDM_DN
GSE2706 R848 VS R848 AND LPS 2H STIM DC DN	181	3	1.7	3	1.7	0	0	0.0151	0.0003	0.0074	http://www.broadinstitute.org/gsea/msigdb/cards/GSE2706_R848_VS_R848_AND_LPS_2H_STIM_DC_DN
GSE360 T GONDII VS B MALAYI LOW DOSE DC UP	182	3	1.6	3	1.6	0	0	0.015	0.0002	0.0074	http://www.broadinstitute.org/gsea/msigdb/cards/GSE360_T_GONDII_VS_B_MALAYI_LOW_DOSE_DC_UP
GSE24634 TEFF VS TCONV DAY5 IN CULTURE DN	185	3	1.6	3	1.6	0	0	0.0148	0.0002	0.0074	http://www.broadinstitute.org/gsea/msigdb/cards/GSE24634_TEFF_VS_TCONV_DAY5_IN_CULTURE_DN
GSE360 DC VS MAC M TUBERCULOSIS UP	186	3	1.6	3	1.6	0	0	0.0147	0.0003	0.0074	http://www.broadinstitute.org/gsea/msigdb/cards/GSE360_DC_VS_MAC_M_TUBERCULOSIS_UP
GSE2706 2H VS 8H LPS STIM DC DN	189	3	1.6	3	1.6	0	0	0.0145	0.0002	0.0074	http://www.broadinstitute.org/gsea/msigdb/cards/GSE2706_2H_VS_8H_LPS_STIM_DC_DN
GSE9037 CTRL VS LPS 1H STIM IRAK4 KO BMDM DN	189	3	1.6	3	1.6	0	0	0.0145	0.0002	0.0074	http://www.broadinstitute.org/gsea/msigdb/cards/GSE9037_CTRL_VS_LPS_1H_STIM_IRAK4_KO_BMDM_DN
GSE360 HIGH DOSE B MALAYI VS M TUBERCULOSIS DC DN	191	3	1.6	3	1.6	0	0	0.0144	0.0002	0.0074	http://www.broadinstitute.org/gsea/msigdb/cards/GSE360_HIGH_DOSE_B_MALAYI_VS_M_TUBERCULOSIS_DC_DN
GSE20151 CTRL VS FUSOBACT NUCLEATUM NEUTROPHIL UP	190	3	1.6	3	1.6	0	0	0.0144	0.0003	0.0074	http://www.broadinstitute.org/gsea/msigdb/cards/GSE20151_CTRL_VS_FUSOBACT_NUCLEATUM_NEUTROPHIL_UP
GSE25087 FETAL VS ADULT TREG UP	190	3	1.6	3	1.6	0	0	0.0144	0.0003	0.0074	http://www.broadinstitute.org/gsea/msigdb/cards/GSE25087_FETAL_VS_ADULT_TREG_UP
GSE31082 DN VS CD4 SP THYMOCYTE DN	192	3	1.6	3	1.6	0	0	0.0143	0.0003	0.0074	http://www.broadinstitute.org/gsea/msigdb/cards/GSE31082_DN_VS_CD4_SP_THYMOCYTE_DN
GSE10325 MYELOID VS LUPUS MYELOID DN	197	3	1.5	3	1.5	0	0	0.014	0.0002	0.0074	http://www.broadinstitute.org/gsea/msigdb/cards/GSE10325_MYELOID_VS_LUPUS_MYELOID_DN
GSE13484 12H VS 3H YF17D VACCINE STIM PBMC DN	196	3	1.5	3	1.5	0	0	0.014	0.0002	0.0074	http://www.broadinstitute.org/gsea/msigdb/cards/GSE13484_12H_VS_3H_YF17D_VACCINE_STIM_PBMC_DN
GSE15930 STIM VS STIM AND TRICHOSTATINA 48H CD8 T CELL DN	199	3	1.5	3	1.5	0	0	0.0138	0.0002	0.0074	http://www.broadinstitute.org/gsea/msigdb/cards/GSE15930_STIM_VS_STIM_AND_TRICHOSTATINA_48H_CD8_T_CELL_DN
GSE15930 STIM VS STIM AND IFNAB 48H CD8 T CELL DN	200	3	1.5	3	1.5	0	0	0.0138	0.0003	0.0074	http://www.broadinstitute.org/gsea/msigdb/cards/GSE15930_STIM_VS_STIM_AND_IFNAB_48H_CD8_T_CELL_DN
GSE3982 CTRL VS LPS 48H DC DN	198	3	1.5	3	1.5	0	0	0.0139	0.0003	0.0076	http://www.broadinstitute.org/gsea/msigdb/cards/GSE3982_CTRL_VS_LPS_48H_DC_DN
GSE11864 UNTREATED VS CSF1 IFNG IN MAC DN	187	3	1.6	3	1.6	0	0	0.0146	0.0003	0.0076	http://www.broadinstitute.org/gsea/msigdb/cards/GSE11864_UNTREATED_VS_CSF1_IFNG_IN_MAC_DN
GSE1460 DP VS CD4 THYMOCYTE DN	197	3	1.5	3	1.5	0	0	0.014	0.0003	0.0076	http://www.broadinstitute.org/gsea/msigdb/cards/GSE1460_DP_VS_CD4_THYMOCYTE_DN
GSE27786 LIN NEG VS ERYTHROBLAST UP	195	3	1.5	3	1.5	0	0	0.0141	0.0003	0.0081	http://www.broadinstitute.org/gsea/msigdb/cards/GSE27786_LIN_NEG_VS_ERYTHROBLAST_UP
GSE24081 CONTROLLER VS PROGRESSOR HIV SPECIFIC CD8 TCELL DN	184	3	1.6	3	1.6	0	0	0.0149	0.0003	0.0085	http://www.broadinstitute.org/gsea/msigdb/cards/GSE24081_CONTROLLER_VS_PROGRESSOR_HIV_SPECIFIC_CD8_TCELL_DN
GSE39820 IL1B IL6 VS IL1B IL6 IL23A TREATED CD4 TCELL UP	196	3	1.5	3	1.5	0	0	0.014	0.0003	0.0086	http://www.broadinstitute.org/gsea/msigdb/cards/GSE39820_IL1B_IL6_VS_IL1B_IL6_IL23A_TREATED_CD4_TCELL_UP
GSE1460 INTRATHYMIC T PROGENITOR VS CD4 THYMOCYTE DN	193	3	1.6	3	1.6	0	0	0.0142	0.0003	0.0088	http://www.broadinstitute.org/gsea/msigdb/cards/GSE1460_INTRATHYMIC_T_PROGENITOR_VS_CD4_THYMOCYTE_DN
GSE3982 CTRL VS LPS 4H MAC DN	194	3	1.5	3	1.5	0	0	0.0142	0.0004	0.0092	http://www.broadinstitute.org/gsea/msigdb/cards/GSE3982_CTRL_VS_LPS_4H_MAC_DN

## Sheet: s8_nkc_d3_sdeg
Category ID	Category Genes #	Any-reg. SDEG #	Any-reg. SDEG %	Up-reg. SDEG #	Up-reg. SDEG %	Down-reg. SDEG #	Down-reg. SDEG %	Jaccard similarity coefficient	P	FDR	Link
GSE15750 DAY6 VS DAY10 TRAF6KO EFF CD8 TCELL UP	190	38	20	38	20	0	0	0.1727	<0.0001	0.0002	http://www.broadinstitute.org/gsea/msigdb/cards/GSE15750_DAY6_VS_DAY10_TRAF6KO_EFF_CD8_TCELL_UP
GSE15750 DAY6 VS DAY10 EFF CD8 TCELL UP	193	36	18.7	36	18.7	0	0	0.16	<0.0001	0.0002	http://www.broadinstitute.org/gsea/msigdb/cards/GSE15750_DAY6_VS_DAY10_EFF_CD8_TCELL_UP
GSE36476 CTRL VS TSST ACT 40H MEMORY CD4 TCELL YOUNG DN	193	30	15.5	30	15.5	0	0	0.1299	<0.0001	0.0002	http://www.broadinstitute.org/gsea/msigdb/cards/GSE36476_CTRL_VS_TSST_ACT_40H_MEMORY_CD4_TCELL_YOUNG_DN
GSE30962 PRIMARY VS SECONDARY ACUTE LCMV INF CD8 TCELL UP	196	30	15.3	30	15.3	0	0	0.1282	<0.0001	0.0002	http://www.broadinstitute.org/gsea/msigdb/cards/GSE30962_PRIMARY_VS_SECONDARY_ACUTE_LCMV_INF_CD8_TCELL_UP
GSE36476 CTRL VS TSST ACT 72H MEMORY CD4 TCELL YOUNG DN	192	29	15.1	29	15.1	0	0	0.1255	<0.0001	0.0002	http://www.broadinstitute.org/gsea/msigdb/cards/GSE36476_CTRL_VS_TSST_ACT_72H_MEMORY_CD4_TCELL_YOUNG_DN
GSE36476 CTRL VS TSST ACT 72H MEMORY CD4 TCELL OLD DN	195	29	14.9	29	14.9	0	0	0.1239	<0.0001	0.0002	http://www.broadinstitute.org/gsea/msigdb/cards/GSE36476_CTRL_VS_TSST_ACT_72H_MEMORY_CD4_TCELL_OLD_DN
GOLDRATH EFF VS MEMORY CD8 TCELL UP	192	26	13.5	26	13.5	0	0	0.1111	<0.0001	0.0002	http://www.broadinstitute.org/gsea/msigdb/cards/GOLDRATH_EFF_VS_MEMORY_CD8_TCELL_UP
GSE24634 TEFF VS TCONV DAY7 IN CULTURE UP	206	27	13.1	27	13.1	0	0	0.1093	<0.0001	0.0002	http://www.broadinstitute.org/gsea/msigdb/cards/GSE24634_TEFF_VS_TCONV_DAY7_IN_CULTURE_UP
GSE36476 CTRL VS TSST ACT 40H MEMORY CD4 TCELL OLD DN	191	25	13.1	25	13.1	0	0	0.1068	<0.0001	0.0002	http://www.broadinstitute.org/gsea/msigdb/cards/GSE36476_CTRL_VS_TSST_ACT_40H_MEMORY_CD4_TCELL_OLD_DN
GOLDRATH NAIVE VS EFF CD8 TCELL DN	192	25	13	25	13	0	0	0.1064	<0.0001	0.0002	http://www.broadinstitute.org/gsea/msigdb/cards/GOLDRATH_NAIVE_VS_EFF_CD8_TCELL_DN
GSE24634 IL4 VS CTRL TREATED NAIVE CD4 TCELL DAY7 UP	205	25	12.2	25	12.2	0	0	0.1008	<0.0001	0.0002	http://www.broadinstitute.org/gsea/msigdb/cards/GSE24634_IL4_VS_CTRL_TREATED_NAIVE_CD4_TCELL_DAY7_UP
GSE24634 TREG VS TCONV POST DAY7 IL4 CONVERSION UP	205	23	11.2	23	11.2	0	0	0.092	<0.0001	0.0002	http://www.broadinstitute.org/gsea/msigdb/cards/GSE24634_TREG_VS_TCONV_POST_DAY7_IL4_CONVERSION_UP
GSE29614 CTRL VS DAY7 TIV FLU VACCINE PBMC DN	192	18	9.4	18	9.4	0	0	0.0744	<0.0001	0.0002	http://www.broadinstitute.org/gsea/msigdb/cards/GSE29614_CTRL_VS_DAY7_TIV_FLU_VACCINE_PBMC_DN
GSE24634 TEFF VS TCONV DAY10 IN CULTURE UP	192	17	8.9	17	8.9	0	0	0.07	<0.0001	0.0002	http://www.broadinstitute.org/gsea/msigdb/cards/GSE24634_TEFF_VS_TCONV_DAY10_IN_CULTURE_UP
GSE20366 EX VIVO VS HOMEOSTATIC CONVERSION TREG DN	193	17	8.8	17	8.8	0	0	0.0697	<0.0001	0.0002	http://www.broadinstitute.org/gsea/msigdb/cards/GSE20366_EX_VIVO_VS_HOMEOSTATIC_CONVERSION_TREG_DN
KAECH DAY8 EFF VS MEMORY CD8 TCELL UP	198	17	8.6	17	8.6	0	0	0.0683	<0.0001	0.0002	http://www.broadinstitute.org/gsea/msigdb/cards/KAECH_DAY8_EFF_VS_MEMORY_CD8_TCELL_UP
GSE7764 IL15 TREATED VS CTRL NK CELL 24H UP	190	16	8.4	16	8.4	0	0	0.0661	<0.0001	0.0002	http://www.broadinstitute.org/gsea/msigdb/cards/GSE7764_IL15_TREATED_VS_CTRL_NK_CELL_24H_UP
GSE13411 PLASMA CELL VS MEMORY BCELL UP	211	17	8.1	16	7.6	1	0.5	0.0649	<0.0001	0.0002	http://www.broadinstitute.org/gsea/msigdb/cards/GSE13411_PLASMA_CELL_VS_MEMORY_BCELL_UP
GSE12845 IGD POS BLOOD VS PRE GC TONSIL BCELL DN	201	16	8	16	8	0	0	0.0632	<0.0001	0.0002	http://www.broadinstitute.org/gsea/msigdb/cards/GSE12845_IGD_POS_BLOOD_VS_PRE_GC_TONSIL_BCELL_DN
GSE30962 ACUTE VS CHRONIC LCMV SECONDARY INF CD8 TCELL DN	194	15	7.7	15	7.7	0	0	0.0607	<0.0001	0.0002	http://www.broadinstitute.org/gsea/msigdb/cards/GSE30962_ACUTE_VS_CHRONIC_LCMV_SECONDARY_INF_CD8_TCELL_DN
GSE7852 LN VS THYMUS TCONV DN	196	15	7.7	15	7.7	0	0	0.0602	<0.0001	0.0002	http://www.broadinstitute.org/gsea/msigdb/cards/GSE7852_LN_VS_THYMUS_TCONV_DN
GSE34205 HEALTHY VS RSV INF INFANT PBMC DN	199	15	7.5	15	7.5	0	0	0.0595	<0.0001	0.0002	http://www.broadinstitute.org/gsea/msigdb/cards/GSE34205_HEALTHY_VS_RSV_INF_INFANT_PBMC_DN
GSE9650 EFFECTOR VS MEMORY CD8 TCELL UP	199	15	7.5	15	7.5	0	0	0.0595	<0.0001	0.0002	http://www.broadinstitute.org/gsea/msigdb/cards/GSE9650_EFFECTOR_VS_MEMORY_CD8_TCELL_UP
GSE29614 CTRL VS TIV FLU VACCINE PBMC 2007 DN	185	14	7.6	14	7.6	0	0	0.0586	<0.0001	0.0002	http://www.broadinstitute.org/gsea/msigdb/cards/GSE29614_CTRL_VS_TIV_FLU_VACCINE_PBMC_2007_DN
GSE24634 TREG VS TCONV POST DAY10 IL4 CONVERSION UP	191	14	7.3	14	7.3	0	0	0.0571	<0.0001	0.0002	http://www.broadinstitute.org/gsea/msigdb/cards/GSE24634_TREG_VS_TCONV_POST_DAY10_IL4_CONVERSION_UP
GSE24634 TEFF VS TCONV DAY3 IN CULTURE UP	198	14	7.1	14	7.1	0	0	0.0556	<0.0001	0.0002	http://www.broadinstitute.org/gsea/msigdb/cards/GSE24634_TEFF_VS_TCONV_DAY3_IN_CULTURE_UP
KAECH DAY8 EFF VS DAY15 EFF CD8 TCELL UP	200	14	7	14	7	0	0	0.0551	<0.0001	0.0002	http://www.broadinstitute.org/gsea/msigdb/cards/KAECH_DAY8_EFF_VS_DAY15_EFF_CD8_TCELL_UP
KAECH NAIVE VS DAY8 EFF CD8 TCELL DN	201	14	7	14	7	0	0	0.0549	<0.0001	0.0002	http://www.broadinstitute.org/gsea/msigdb/cards/KAECH_NAIVE_VS_DAY8_EFF_CD8_TCELL_DN
GSE10239 NAIVE VS KLRG1HIGH EFF CD8 TCELL DN	193	13	6.7	13	6.7	0	0	0.0524	<0.0001	0.0002	http://www.broadinstitute.org/gsea/msigdb/cards/GSE10239_NAIVE_VS_KLRG1HIGH_EFF_CD8_TCELL_DN
GSE10239 NAIVE VS DAY4.5 EFF CD8 TCELL DN	195	13	6.7	13	6.7	0	0	0.052	<0.0001	0.0002	http://www.broadinstitute.org/gsea/msigdb/cards/GSE10239_NAIVE_VS_DAY4.5_EFF_CD8_TCELL_DN
GSE3982 NKCELL VS TH2 DN	204	13	6.4	13	6.4	0	0	0.0502	<0.0001	0.0002	http://www.broadinstitute.org/gsea/msigdb/cards/GSE3982_NKCELL_VS_TH2_DN
GSE10239 MEMORY VS KLRG1HIGH EFF CD8 TCELL DN	192	12	6.2	12	6.2	0	0	0.0484	<0.0001	0.0002	http://www.broadinstitute.org/gsea/msigdb/cards/GSE10239_MEMORY_VS_KLRG1HIGH_EFF_CD8_TCELL_DN
GSE12366 GC VS MEMORY BCELL UP	188	11	5.9	11	5.9	0	0	0.0449	<0.0001	0.0002	http://www.broadinstitute.org/gsea/msigdb/cards/GSE12366_GC_VS_MEMORY_BCELL_UP
GSE3982 BCELL VS TH1 DN	188	11	5.9	11	5.9	0	0	0.0449	<0.0001	0.0002	http://www.broadinstitute.org/gsea/msigdb/cards/GSE3982_BCELL_VS_TH1_DN
GSE3982 DC VS TH2 DN	188	11	5.9	11	5.9	0	0	0.0449	<0.0001	0.0002	http://www.broadinstitute.org/gsea/msigdb/cards/GSE3982_DC_VS_TH2_DN
GSE3982 MEMORY CD4 TCELL VS TH2 DN	212	12	5.7	12	5.7	0	0	0.0448	<0.0001	0.0002	http://www.broadinstitute.org/gsea/msigdb/cards/GSE3982_MEMORY_CD4_TCELL_VS_TH2_DN
GSE3982 BCELL VS TH2 DN	189	11	5.8	11	5.8	0	0	0.0447	<0.0001	0.0002	http://www.broadinstitute.org/gsea/msigdb/cards/GSE3982_BCELL_VS_TH2_DN
GSE15930 NAIVE VS 72H IN VITRO STIM CD8 TCELL DN	193	11	5.7	11	5.7	0	0	0.044	<0.0001	0.0002	http://www.broadinstitute.org/gsea/msigdb/cards/GSE15930_NAIVE_VS_72H_IN_VITRO_STIM_CD8_TCELL_DN
GSE3982 CENT MEMORY CD4 TCELL VS TH1 DN	195	11	5.6	11	5.6	0	0	0.0437	<0.0001	0.0002	http://www.broadinstitute.org/gsea/msigdb/cards/GSE3982_CENT_MEMORY_CD4_TCELL_VS_TH1_DN
GSE12366 GC VS NAIVE BCELL UP	197	11	5.6	11	5.6	0	0	0.0433	<0.0001	0.0002	http://www.broadinstitute.org/gsea/msigdb/cards/GSE12366_GC_VS_NAIVE_BCELL_UP
GSE20715 0H VS 48H OZONE LUNG DN	197	11	5.6	11	5.6	0	0	0.0433	<0.0001	0.0002	http://www.broadinstitute.org/gsea/msigdb/cards/GSE20715_0H_VS_48H_OZONE_LUNG_DN
GSE3982 CENT MEMORY CD4 TCELL VS TH2 DN	198	11	5.6	11	5.6	0	0	0.0431	<0.0001	0.0002	http://www.broadinstitute.org/gsea/msigdb/cards/GSE3982_CENT_MEMORY_CD4_TCELL_VS_TH2_DN
GSE13411 NAIVE BCELL VS PLASMA CELL DN	206	11	5.3	10	4.9	1	0.5	0.0418	<0.0001	0.0002	http://www.broadinstitute.org/gsea/msigdb/cards/GSE13411_NAIVE_BCELL_VS_PLASMA_CELL_DN
GSE24634 NAIVE CD4 TCELL VS DAY7 IL4 CONV TREG DN	207	11	5.3	11	5.3	0	0	0.0417	<0.0001	0.0002	http://www.broadinstitute.org/gsea/msigdb/cards/GSE24634_NAIVE_CD4_TCELL_VS_DAY7_IL4_CONV_TREG_DN
GSE1460 INTRATHYMIC T PROGENITOR VS NAIVE CD4 TCELL ADULT BLOOD UP	189	10	5.3	10	5.3	0	0	0.0405	<0.0001	0.0002	http://www.broadinstitute.org/gsea/msigdb/cards/GSE1460_INTRATHYMIC_T_PROGENITOR_VS_NAIVE_CD4_TCELL_ADULT_BLOOD_UP
GSE29614 DAY3 VS DAY7 TIV FLU VACCINE PBMC DN	191	10	5.2	10	5.2	0	0	0.0402	<0.0001	0.0002	http://www.broadinstitute.org/gsea/msigdb/cards/GSE29614_DAY3_VS_DAY7_TIV_FLU_VACCINE_PBMC_DN
GSE10239 MEMORY VS KLRG1INT EFF CD8 TCELL DN	192	10	5.2	10	5.2	0	0	0.04	<0.0001	0.0002	http://www.broadinstitute.org/gsea/msigdb/cards/GSE10239_MEMORY_VS_KLRG1INT_EFF_CD8_TCELL_DN
GSE17974 0H VS 24H IN VITRO ACT CD4 TCELL DN	194	10	5.2	10	5.2	0	0	0.0397	<0.0001	0.0002	http://www.broadinstitute.org/gsea/msigdb/cards/GSE17974_0H_VS_24H_IN_VITRO_ACT_CD4_TCELL_DN
GSE24634 TEFF VS TCONV DAY5 IN CULTURE UP	194	10	5.2	10	5.2	0	0	0.0397	<0.0001	0.0002	http://www.broadinstitute.org/gsea/msigdb/cards/GSE24634_TEFF_VS_TCONV_DAY5_IN_CULTURE_UP
GSE15930 NAIVE VS 72H IN VITRO STIM IFNAB CD8 TCELL DN	196	10	5.1	10	5.1	0	0	0.0394	<0.0001	0.0002	http://www.broadinstitute.org/gsea/msigdb/cards/GSE15930_NAIVE_VS_72H_IN_VITRO_STIM_IFNAB_CD8_TCELL_DN
GSE14308 TH1 VS TH17 UP	197	10	5.1	10	5.1	0	0	0.0392	<0.0001	0.0002	http://www.broadinstitute.org/gsea/msigdb/cards/GSE14308_TH1_VS_TH17_UP
GSE3982 DC VS MAC DN	187	9	4.8	9	4.8	0	0	0.0366	<0.0001	0.0002	http://www.broadinstitute.org/gsea/msigdb/cards/GSE3982_DC_VS_MAC_DN
GSE7460 CD8 TCELL VS TREG ACT DN	189	9	4.8	9	4.8	0	0	0.0363	<0.0001	0.0002	http://www.broadinstitute.org/gsea/msigdb/cards/GSE7460_CD8_TCELL_VS_TREG_ACT_DN
GSE10239 NAIVE VS KLRG1INT EFF CD8 TCELL DN	196	9	4.6	9	4.6	0	0	0.0353	<0.0001	0.0002	http://www.broadinstitute.org/gsea/msigdb/cards/GSE10239_NAIVE_VS_KLRG1INT_EFF_CD8_TCELL_DN
GSE3982 NKCELL VS TH1 DN	196	9	4.6	9	4.6	0	0	0.0353	<0.0001	0.0002	http://www.broadinstitute.org/gsea/msigdb/cards/GSE3982_NKCELL_VS_TH1_DN
GSE15930 NAIVE VS 72H IN VITRO STIM TRICHOSTATINA CD8 TCELL DN	198	9	4.5	9	4.5	0	0	0.035	<0.0001	0.0002	http://www.broadinstitute.org/gsea/msigdb/cards/GSE15930_NAIVE_VS_72H_IN_VITRO_STIM_TRICHOSTATINA_CD8_TCELL_DN
GSE14308 TH2 VS TH17 UP	200	9	4.5	9	4.5	0	0	0.0347	<0.0001	0.0002	http://www.broadinstitute.org/gsea/msigdb/cards/GSE14308_TH2_VS_TH17_UP
GSE13411 IGM MEMORY BCELL VS PLASMA CELL DN	211	9	4.3	9	4.3	0	0	0.0333	<0.0001	0.0002	http://www.broadinstitute.org/gsea/msigdb/cards/GSE13411_IGM_MEMORY_BCELL_VS_PLASMA_CELL_DN
GSE10239 MEMORY VS DAY4.5 EFF CD8 TCELL DN	191	8	4.2	8	4.2	0	0	0.0319	<0.0001	0.0002	http://www.broadinstitute.org/gsea/msigdb/cards/GSE10239_MEMORY_VS_DAY4.5_EFF_CD8_TCELL_DN
GSE24026 PD1 LIGATION VS CTRL IN ACT TCELL LINE DN	194	8	4.1	8	4.1	0	0	0.0315	<0.0001	0.0002	http://www.broadinstitute.org/gsea/msigdb/cards/GSE24026_PD1_LIGATION_VS_CTRL_IN_ACT_TCELL_LINE_DN
GSE14350 TREG VS TEFF IN IL2RB KO DN	195	8	4.1	8	4.1	0	0	0.0314	<0.0001	0.0002	http://www.broadinstitute.org/gsea/msigdb/cards/GSE14350_TREG_VS_TEFF_IN_IL2RB_KO_DN
GSE15930 NAIVE VS 24H IN VITRO STIM CD8 TCELL DN	196	8	4.1	8	4.1	0	0	0.0312	<0.0001	0.0002	http://www.broadinstitute.org/gsea/msigdb/cards/GSE15930_NAIVE_VS_24H_IN_VITRO_STIM_CD8_TCELL_DN
GSE24634 NAIVE CD4 TCELL VS DAY10 IL4 CONV TREG DN	196	8	4.1	8	4.1	0	0	0.0312	<0.0001	0.0002	http://www.broadinstitute.org/gsea/msigdb/cards/GSE24634_NAIVE_CD4_TCELL_VS_DAY10_IL4_CONV_TREG_DN
GSE3982 EFF MEMORY CD4 TCELL VS TH2 DN	196	8	4.1	8	4.1	0	0	0.0312	<0.0001	0.0002	http://www.broadinstitute.org/gsea/msigdb/cards/GSE3982_EFF_MEMORY_CD4_TCELL_VS_TH2_DN
GSE24142 EARLY THYMIC PROGENITOR VS DN2 THYMOCYTE DN	197	8	4.1	8	4.1	0	0	0.0311	<0.0001	0.0002	http://www.broadinstitute.org/gsea/msigdb/cards/GSE24142_EARLY_THYMIC_PROGENITOR_VS_DN2_THYMOCYTE_DN
GSE3982 MEMORY CD4 TCELL VS TH1 DN	199	8	4	8	4	0	0	0.0309	<0.0001	0.0002	http://www.broadinstitute.org/gsea/msigdb/cards/GSE3982_MEMORY_CD4_TCELL_VS_TH1_DN
GSE1460 INTRATHYMIC T PROGENITOR VS NAIVE CD4 TCELL CORD BLOOD UP	203	8	3.9	8	3.9	0	0	0.0304	<0.0001	0.0002	http://www.broadinstitute.org/gsea/msigdb/cards/GSE1460_INTRATHYMIC_T_PROGENITOR_VS_NAIVE_CD4_TCELL_CORD_BLOOD_UP
GSE1460 DP THYMOCYTE VS NAIVE CD4 TCELL ADULT BLOOD UP	213	8	3.8	8	3.8	0	0	0.0293	<0.0001	0.0002	http://www.broadinstitute.org/gsea/msigdb/cards/GSE1460_DP_THYMOCYTE_VS_NAIVE_CD4_TCELL_ADULT_BLOOD_UP
GSE22886 NAIVE BCELL VS BLOOD PLASMA CELL DN	185	7	3.8	7	3.8	0	0	0.0285	<0.0001	0.0002	http://www.broadinstitute.org/gsea/msigdb/cards/GSE22886_NAIVE_BCELL_VS_BLOOD_PLASMA_CELL_DN
GSE1460 DP THYMOCYTE VS NAIVE CD4 TCELL CORD BLOOD UP	190	7	3.7	7	3.7	0	0	0.0279	<0.0001	0.0002	http://www.broadinstitute.org/gsea/msigdb/cards/GSE1460_DP_THYMOCYTE_VS_NAIVE_CD4_TCELL_CORD_BLOOD_UP
GSE17974 1.5H VS 72H IL4 AND ANTI IL12 ACT CD4 TCELL DN	190	7	3.7	7	3.7	0	0	0.0279	<0.0001	0.0002	http://www.broadinstitute.org/gsea/msigdb/cards/GSE17974_1.5H_VS_72H_IL4_AND_ANTI_IL12_ACT_CD4_TCELL_DN
GSE3982 DC VS TH1 DN	190	7	3.7	7	3.7	0	0	0.0279	<0.0001	0.0002	http://www.broadinstitute.org/gsea/msigdb/cards/GSE3982_DC_VS_TH1_DN
GSE15930 NAIVE VS 48H IN VITRO STIM CD8 TCELL DN	193	7	3.6	7	3.6	0	0	0.0276	<0.0001	0.0002	http://www.broadinstitute.org/gsea/msigdb/cards/GSE15930_NAIVE_VS_48H_IN_VITRO_STIM_CD8_TCELL_DN
GSE3982 MAC VS TH1 DN	193	7	3.6	7	3.6	0	0	0.0276	<0.0001	0.0002	http://www.broadinstitute.org/gsea/msigdb/cards/GSE3982_MAC_VS_TH1_DN
GSE7460 CTRL VS TGFB TREATED ACT TREG UP	194	7	3.6	7	3.6	0	0	0.0275	<0.0001	0.0002	http://www.broadinstitute.org/gsea/msigdb/cards/GSE7460_CTRL_VS_TGFB_TREATED_ACT_TREG_UP
GSE15930 NAIVE VS 24H IN VITRO STIM IL12 CD8 TCELL DN	196	7	3.6	7	3.6	0	0	0.0272	<0.0001	0.0002	http://www.broadinstitute.org/gsea/msigdb/cards/GSE15930_NAIVE_VS_24H_IN_VITRO_STIM_IL12_CD8_TCELL_DN
GSE24634 TREG VS TCONV POST DAY3 IL4 CONVERSION UP	197	7	3.6	7	3.6	0	0	0.0271	<0.0001	0.0002	http://www.broadinstitute.org/gsea/msigdb/cards/GSE24634_TREG_VS_TCONV_POST_DAY3_IL4_CONVERSION_UP
GSE13411 SWITCHED MEMORY BCELL VS PLASMA CELL DN	199	7	3.5	7	3.5	0	0	0.0269	<0.0001	0.0002	http://www.broadinstitute.org/gsea/msigdb/cards/GSE13411_SWITCHED_MEMORY_BCELL_VS_PLASMA_CELL_DN
GSE24634 NAIVE CD4 TCELL VS DAY3 IL4 CONV TREG DN	199	7	3.5	7	3.5	0	0	0.0269	<0.0001	0.0002	http://www.broadinstitute.org/gsea/msigdb/cards/GSE24634_NAIVE_CD4_TCELL_VS_DAY3_IL4_CONV_TREG_DN
GSE9650 NAIVE VS EFF CD8 TCELL DN	200	7	3.5	7	3.5	0	0	0.0268	<0.0001	0.0002	http://www.broadinstitute.org/gsea/msigdb/cards/GSE9650_NAIVE_VS_EFF_CD8_TCELL_DN
GSE22886 NAIVE CD4 TCELL VS 48H ACT TH2 DN	206	7	3.4	7	3.4	0	0	0.0262	<0.0001	0.0002	http://www.broadinstitute.org/gsea/msigdb/cards/GSE22886_NAIVE_CD4_TCELL_VS_48H_ACT_TH2_DN
GSE3982 DC VS MAC LPS STIM DN	186	6	3.2	6	3.2	0	0	0.0242	<0.0001	0.0002	http://www.broadinstitute.org/gsea/msigdb/cards/GSE3982_DC_VS_MAC_LPS_STIM_DN
GSE17974 0.5H VS 72H IL4 AND ANTI IL12 ACT CD4 TCELL DN	187	6	3.2	6	3.2	0	0	0.0241	<0.0001	0.0002	http://www.broadinstitute.org/gsea/msigdb/cards/GSE17974_0.5H_VS_72H_IL4_AND_ANTI_IL12_ACT_CD4_TCELL_DN
GSE17974 0H VS 72H IN VITRO ACT CD4 TCELL DN	188	6	3.2	6	3.2	0	0	0.024	<0.0001	0.0002	http://www.broadinstitute.org/gsea/msigdb/cards/GSE17974_0H_VS_72H_IN_VITRO_ACT_CD4_TCELL_DN
GSE3982 EOSINOPHIL VS TH2 DN	190	6	3.2	6	3.2	0	0	0.0238	<0.0001	0.0002	http://www.broadinstitute.org/gsea/msigdb/cards/GSE3982_EOSINOPHIL_VS_TH2_DN
GSE17974 CTRL VS ACT IL4 AND ANTI IL12 24H CD4 TCELL DN	191	6	3.1	6	3.1	0	0	0.0237	<0.0001	0.0002	http://www.broadinstitute.org/gsea/msigdb/cards/GSE17974_CTRL_VS_ACT_IL4_AND_ANTI_IL12_24H_CD4_TCELL_DN
GSE12845 NAIVE VS PRE GC TONSIL BCELL DN	193	6	3.1	6	3.1	0	0	0.0235	<0.0001	0.0002	http://www.broadinstitute.org/gsea/msigdb/cards/GSE12845_NAIVE_VS_PRE_GC_TONSIL_BCELL_DN
GSE3982 EFF MEMORY CD4 TCELL VS TH1 DN	194	6	3.1	6	3.1	0	0	0.0234	<0.0001	0.0002	http://www.broadinstitute.org/gsea/msigdb/cards/GSE3982_EFF_MEMORY_CD4_TCELL_VS_TH1_DN
GSE15930 NAIVE VS 24H IN VITRO STIM INFAB CD8 TCELL DN	196	6	3.1	6	3.1	0	0	0.0233	<0.0001	0.0002	http://www.broadinstitute.org/gsea/msigdb/cards/GSE15930_NAIVE_VS_24H_IN_VITRO_STIM_INFAB_CD8_TCELL_DN
GSE14769 UNSTIM VS 360MIN LPS BMDM UP	198	6	3	6	3	0	0	0.0231	<0.0001	0.0002	http://www.broadinstitute.org/gsea/msigdb/cards/GSE14769_UNSTIM_VS_360MIN_LPS_BMDM_UP
GSE22886 UNSTIM VS IL2 STIM NKCELL DN	198	6	3	6	3	0	0	0.0231	<0.0001	0.0002	http://www.broadinstitute.org/gsea/msigdb/cards/GSE22886_UNSTIM_VS_IL2_STIM_NKCELL_DN
GSE26669 CTRL VS COSTIM BLOCK MLR CD8 TCELL UP	199	6	3	6	3	0	0	0.023	<0.0001	0.0002	http://www.broadinstitute.org/gsea/msigdb/cards/GSE26669_CTRL_VS_COSTIM_BLOCK_MLR_CD8_TCELL_UP
GSE24634 IL4 VS CTRL TREATED NAIVE CD4 TCELL DAY10 UP	204	6	2.9	6	2.9	0	0	0.0226	<0.0001	0.0002	http://www.broadinstitute.org/gsea/msigdb/cards/GSE24634_IL4_VS_CTRL_TREATED_NAIVE_CD4_TCELL_DAY10_UP
GSE17721 CTRL VS LPS 1H BMDM UP	211	6	2.8	6	2.8	0	0	0.022	<0.0001	0.0002	http://www.broadinstitute.org/gsea/msigdb/cards/GSE17721_CTRL_VS_LPS_1H_BMDM_UP
GSE27786 ERYTHROBLAST VS NEUTROPHIL UP	193	6	3.1	6	3.1	0	0	0.0235	<0.0001	0.0004	http://www.broadinstitute.org/gsea/msigdb/cards/GSE27786_ERYTHROBLAST_VS_NEUTROPHIL_UP
GSE19825 NAIVE VS DAY3 EFF CD8 TCELL DN	194	6	3.1	6	3.1	0	0	0.0234	<0.0001	0.0004	http://www.broadinstitute.org/gsea/msigdb/cards/GSE19825_NAIVE_VS_DAY3_EFF_CD8_TCELL_DN
GSE7852 TREG VS TCONV FAT DN	195	6	3.1	6	3.1	0	0	0.0233	<0.0001	0.0004	http://www.broadinstitute.org/gsea/msigdb/cards/GSE7852_TREG_VS_TCONV_FAT_DN
GSE13485 DAY3 VS DAY7 YF17D VACCINE PBMC DN	205	6	2.9	6	2.9	0	0	0.0225	<0.0001	0.0004	http://www.broadinstitute.org/gsea/msigdb/cards/GSE13485_DAY3_VS_DAY7_YF17D_VACCINE_PBMC_DN
GSE2826 WT VS XID BCELL UP	195	5	2.6	5	2.6	0	0	0.0194	<0.0001	0.0006	http://www.broadinstitute.org/gsea/msigdb/cards/GSE2826_WT_VS_XID_BCELL_UP
GSE15930 STIM VS STIM AND IFNAB 48H CD8 T CELL UP	190	5	2.6	5	2.6	0	0	0.0198	<0.0001	0.0007	http://www.broadinstitute.org/gsea/msigdb/cards/GSE15930_STIM_VS_STIM_AND_IFNAB_48H_CD8_T_CELL_UP
GSE17721 CTRL VS LPS 0.5H BMDM UP	194	5	2.6	5	2.6	0	0	0.0195	<0.0001	0.0007	http://www.broadinstitute.org/gsea/msigdb/cards/GSE17721_CTRL_VS_LPS_0.5H_BMDM_UP
GSE3982 EOSINOPHIL VS TH1 DN	199	5	2.5	5	2.5	0	0	0.0191	<0.0001	0.0007	http://www.broadinstitute.org/gsea/msigdb/cards/GSE3982_EOSINOPHIL_VS_TH1_DN
GSE7460 CTRL VS TGFB TREATED ACT CD8 TCELL UP	191	5	2.6	5	2.6	0	0	0.0197	<0.0001	0.0009	http://www.broadinstitute.org/gsea/msigdb/cards/GSE7460_CTRL_VS_TGFB_TREATED_ACT_CD8_TCELL_UP
GSE7764 NKCELL VS SPLENOCYTE DN	195	5	2.6	5	2.6	0	0	0.0194	<0.0001	0.0009	http://www.broadinstitute.org/gsea/msigdb/cards/GSE7764_NKCELL_VS_SPLENOCYTE_DN
GSE20715 0H VS 48H OZONE TLR4 KO LUNG DN	197	5	2.5	5	2.5	0	0	0.0192	<0.0001	0.0009	http://www.broadinstitute.org/gsea/msigdb/cards/GSE20715_0H_VS_48H_OZONE_TLR4_KO_LUNG_DN
GSE15930 NAIVE VS 48H IN VITRO STIM IL12 CD8 TCELL DN	194	5	2.6	5	2.6	0	0	0.0195	<0.0001	0.0011	http://www.broadinstitute.org/gsea/msigdb/cards/GSE15930_NAIVE_VS_48H_IN_VITRO_STIM_IL12_CD8_TCELL_DN
GSE17721 CTRL VS GARDIQUIMOD 12H BMDM UP	193	5	2.6	5	2.6	0	0	0.0195	<0.0001	0.0011	http://www.broadinstitute.org/gsea/msigdb/cards/GSE17721_CTRL_VS_GARDIQUIMOD_12H_BMDM_UP
GSE15930 NAIVE VS 72H IN VITRO STIM IL12 CD8 TCELL DN	196	5	2.6	5	2.6	0	0	0.0193	<0.0001	0.0011	http://www.broadinstitute.org/gsea/msigdb/cards/GSE15930_NAIVE_VS_72H_IN_VITRO_STIM_IL12_CD8_TCELL_DN
GSE17721 0.5H VS 4H CPG BMDM UP	196	5	2.6	5	2.6	0	0	0.0193	<0.0001	0.0011	http://www.broadinstitute.org/gsea/msigdb/cards/GSE17721_0.5H_VS_4H_CPG_BMDM_UP
GSE3982 NEUTROPHIL VS TH2 DN	200	5	2.5	5	2.5	0	0	0.019	<0.0001	0.0012	http://www.broadinstitute.org/gsea/msigdb/cards/GSE3982_NEUTROPHIL_VS_TH2_DN
GSE22886 NAIVE CD4 TCELL VS 48H ACT TH1 DN	208	5	2.4	5	2.4	0	0	0.0185	<0.0001	0.0012	http://www.broadinstitute.org/gsea/msigdb/cards/GSE22886_NAIVE_CD4_TCELL_VS_48H_ACT_TH1_DN
GSE12366 GC BCELL VS PLASMA CELL UP	189	5	2.6	5	2.6	0	0	0.0198	<0.0001	0.0013	http://www.broadinstitute.org/gsea/msigdb/cards/GSE12366_GC_BCELL_VS_PLASMA_CELL_UP
GSE7764 IL15 NK CELL 24H VS SPLENOCYTE UP	191	5	2.6	5	2.6	0	0	0.0197	<0.0001	0.0013	http://www.broadinstitute.org/gsea/msigdb/cards/GSE7764_IL15_NK_CELL_24H_VS_SPLENOCYTE_UP
GSE24142 EARLY THYMIC PROGENITOR VS DN2 THYMOCYTE ADULT DN	193	5	2.6	5	2.6	0	0	0.0195	<0.0001	0.0013	http://www.broadinstitute.org/gsea/msigdb/cards/GSE24142_EARLY_THYMIC_PROGENITOR_VS_DN2_THYMOCYTE_ADULT_DN
GSE27786 BCELL VS MONO MAC DN	194	5	2.6	5	2.6	0	0	0.0195	<0.0001	0.0013	http://www.broadinstitute.org/gsea/msigdb/cards/GSE27786_BCELL_VS_MONO_MAC_DN
GSE31082 DP VS CD8 SP THYMOCYTE UP	193	5	2.6	5	2.6	0	0	0.0195	<0.0001	0.0013	http://www.broadinstitute.org/gsea/msigdb/cards/GSE31082_DP_VS_CD8_SP_THYMOCYTE_UP
GSE13485 CTRL VS DAY7 YF17D VACCINE PBMC DN	195	5	2.6	5	2.6	0	0	0.0194	<0.0001	0.0013	http://www.broadinstitute.org/gsea/msigdb/cards/GSE13485_CTRL_VS_DAY7_YF17D_VACCINE_PBMC_DN
GSE2826 XID VS BTK KO BCELL DN	195	5	2.6	5	2.6	0	0	0.0194	<0.0001	0.0013	http://www.broadinstitute.org/gsea/msigdb/cards/GSE2826_XID_VS_BTK_KO_BCELL_DN
GSE15324 ELF4 KO VS WT NAIVE CD8 TCELL UP	196	5	2.6	5	2.6	0	0	0.0193	<0.0001	0.0013	http://www.broadinstitute.org/gsea/msigdb/cards/GSE15324_ELF4_KO_VS_WT_NAIVE_CD8_TCELL_UP
GSE3982 MAC VS TH2 DN	197	5	2.5	5	2.5	0	0	0.0192	<0.0001	0.0013	http://www.broadinstitute.org/gsea/msigdb/cards/GSE3982_MAC_VS_TH2_DN
GSE27786 NKCELL VS MONO MAC DN	192	5	2.6	5	2.6	0	0	0.0196	<0.0001	0.0014	http://www.broadinstitute.org/gsea/msigdb/cards/GSE27786_NKCELL_VS_MONO_MAC_DN
GSE3982 MAST CELL VS TH1 DN	185	5	2.7	5	2.7	0	0	0.0202	<0.0001	0.0015	http://www.broadinstitute.org/gsea/msigdb/cards/GSE3982_MAST_CELL_VS_TH1_DN
GSE27786 LSK VS CD8 TCELL UP	189	5	2.6	5	2.6	0	0	0.0198	<0.0001	0.0015	http://www.broadinstitute.org/gsea/msigdb/cards/GSE27786_LSK_VS_CD8_TCELL_UP
GSE28237 FOLLICULAR VS EARLY GC BCELL DN	193	5	2.6	5	2.6	0	0	0.0195	<0.0001	0.0015	http://www.broadinstitute.org/gsea/msigdb/cards/GSE28237_FOLLICULAR_VS_EARLY_GC_BCELL_DN
GSE10239 KLRG1INT VS KLRG1HIGH EFF CD8 TCELL DN	196	5	2.6	5	2.6	0	0	0.0193	<0.0001	0.0015	http://www.broadinstitute.org/gsea/msigdb/cards/GSE10239_KLRG1INT_VS_KLRG1HIGH_EFF_CD8_TCELL_DN
GSE12845 IGD NEG BLOOD VS PRE GC TONSIL BCELL DN	194	5	2.6	5	2.6	0	0	0.0195	0.0001	0.0018	http://www.broadinstitute.org/gsea/msigdb/cards/GSE12845_IGD_NEG_BLOOD_VS_PRE_GC_TONSIL_BCELL_DN
GSE27786 LIN NEG VS CD8 TCELL UP	188	5	2.7	5	2.7	0	0	0.0199	0.0001	0.0021	http://www.broadinstitute.org/gsea/msigdb/cards/GSE27786_LIN_NEG_VS_CD8_TCELL_UP
GSE3982 MAC VS NKCELL UP	191	5	2.6	5	2.6	0	0	0.0197	0.0001	0.0021	http://www.broadinstitute.org/gsea/msigdb/cards/GSE3982_MAC_VS_NKCELL_UP
GSE22886 UNSTIM VS IL15 STIM NKCELL DN	197	4	2	4	2	0	0	0.0153	0.0006	0.0092	http://www.broadinstitute.org/gsea/msigdb/cards/GSE22886_UNSTIM_VS_IL15_STIM_NKCELL_DN
GSE26928 NAIVE VS EFF MEMORY CD4 TCELL DN	186	4	2.2	4	2.2	0	0	0.016	0.0006	0.0094	http://www.broadinstitute.org/gsea/msigdb/cards/GSE26928_NAIVE_VS_EFF_MEMORY_CD4_TCELL_DN
GSE15659 NAIVE CD4 TCELL VS RESTING TREG UP	181	4	2.2	4	2.2	0	0	0.0163	0.0007	0.0097	http://www.broadinstitute.org/gsea/msigdb/cards/GSE15659_NAIVE_CD4_TCELL_VS_RESTING_TREG_UP
GSE36476 YOUNG VS OLD DONOR MEMORY CD4 TCELL UP	182	4	2.2	4	2.2	0	0	0.0163	0.0007	0.0097	http://www.broadinstitute.org/gsea/msigdb/cards/GSE36476_YOUNG_VS_OLD_DONOR_MEMORY_CD4_TCELL_UP
GSE9037 WT VS IRAK4 KO LPS 1H STIM BMDM DN	189	4	2.1	4	2.1	0	0	0.0158	0.0007	0.0097	http://www.broadinstitute.org/gsea/msigdb/cards/GSE9037_WT_VS_IRAK4_KO_LPS_1H_STIM_BMDM_DN
GSE34205 HEALTHY VS FLU INF INFANT PBMC DN	201	4	2	4	2	0	0	0.0151	0.0007	0.0097	http://www.broadinstitute.org/gsea/msigdb/cards/GSE34205_HEALTHY_VS_FLU_INF_INFANT_PBMC_DN

[truncated: 2 more sheets: s8_nkc_d28_sdeg, s8_tcl_d1_sdeg]
