# Supplementary material for: Cell-Based Systems Biology Analysis of Human AS03-Adjuvanted H5N1 Avian Influenza Vaccine Responses: A Phase I Randomized Controlled Trial
Source: PLoS One. 2017 Jan 18;12(1):e0167488. doi: 10.1371/journal.pone.0167488 (PMC5242433; doi:10.1371/journal.pone.0167488)
Supplement: S9 Table — Sorted by descending logistic regression coefficient. Gene model summaries and annotations are based on Ensembl Version 63 (June 2011). (XLSX) [file pone.0167488.s010.xlsx]

## Sheet: Overview
S9 supplemental tables - Combination of genes that differentiate between seroprotection status at Day 1
B-cells Day 1
Dendritic cells Day 1
Monocytes Day 1
Neutrophils Day 1
NK-cells Day 1
T-cells Day 1

## Sheet: s9_bcl_d1
Ensembl Gene ID	Ensembl Gene Name	Ensembl Gene Description	Gene Type	Coefficient	Reactome Pathway(s)
ENSG00000118200	CAMSAP1L1	calmodulin regulated spectrin-associated protein 1-like 1 [Source:HGNC Symbol;Acc:29188]	protein coding	-0.877680350668281
ENSG00000227196	IGHD4-23	immunoglobulin heavy diversity 4-23 (non-functional) [Source:HGNC Symbol;Acc:5504]	IG D gene	0.780047443917815
ENSG00000125347	IRF1	interferon regulatory factor 1 [Source:HGNC Symbol;Acc:6116]	protein coding	0.510554772748223	TRAF6 MEDIATED IRF7 ACTIVATION, FACTORS INVOLVED IN MEGAKARYOCYTE DEVELOPMENT AND PLATELET PRODUCTION, INTERFERON GAMMA SIGNALING, INTERFERON ALPHA BETA SIGNALING, INTERFERON SIGNALING, RIG I MDA5 MEDIATED INDUCTION OF IFN ALPHA BETA PATHWAYS, HEMOSTASIS, INNATE IMMUNE SYSTEM, IMMUNE SYSTEM, CYTOKINE SIGNALING IN IMMUNE SYSTEM
ENSG00000221963	APOL6	apolipoprotein L, 6 [Source:HGNC Symbol;Acc:14870]	protein coding	0.503459334304034
ENSG00000185880	TRIM69	tripartite motif containing 69 [Source:HGNC Symbol;Acc:17857]	protein coding	0.495994091596934
ENSG00000115415	STAT1	signal transducer and activator of transcription 1, 91kDa [Source:HGNC Symbol;Acc:11362]	protein coding	0.411563637258216	SIGNALING BY SCF KIT, GROWTH HORMONE RECEPTOR SIGNALING, ANTIVIRAL MECHANISM BY IFN STIMULATED GENES, SIGNALING BY FGFR IN DISEASE, SIGNALING BY FGFR1 MUTANTS, SIGNALING BY FGFR1 FUSION MUTANTS, SIGNALING BY FGFR MUTANTS, SIGNALING BY PDGF, DOWNSTREAM SIGNAL TRANSDUCTION, SIGNALING BY ILS, REGULATION OF IFNG SIGNALING, INTERFERON GAMMA SIGNALING, INTERFERON ALPHA BETA SIGNALING, REGULATION OF IFN…
ENSG00000011600	TYROBP	TYRO protein tyrosine kinase binding protein [Source:HGNC Symbol;Acc:12449]	protein coding	-0.368047811413768	DEVELOPMENTAL BIOLOGY, CELL CELL COMMUNICATION, IMMUNOREGULATORY INTERACTIONS BETWEEN A LYMPHOID AND A NON LYMPHOID CELL, AXON GUIDANCE, OTHER SEMAPHORIN INTERACTIONS, SEMAPHORIN INTERACTIONS, SIGNAL REGULATORY PROTEIN SIRP FAMILY INTERACTIONS, IMMUNE SYSTEM, ADAPTIVE IMMUNE SYSTEM
ENSG00000214872	SMTNL1	smoothelin-like 1 [Source:HGNC Symbol;Acc:32394]	protein coding	0.365600047226181
ENSG00000225131	PSME2P2	proteasome activator subunit 2 pseudogene 2 [Source:HGNC Symbol;Acc:30160]	pseudogene	0.324911088882451
ENSG00000162645	GBP2	guanylate binding protein 2, interferon-inducible [Source:HGNC Symbol;Acc:4183]	protein coding	0.261324085227347	INTERFERON GAMMA SIGNALING, INTERFERON ALPHA BETA SIGNALING, INTERFERON SIGNALING, IMMUNE SYSTEM, CYTOKINE SIGNALING IN IMMUNE SYSTEM
ENSG00000117228	GBP1	guanylate binding protein 1, interferon-inducible [Source:HGNC Symbol;Acc:4182]	protein coding	0.248325382097401	INTERFERON GAMMA SIGNALING, INTERFERON SIGNALING, IMMUNE SYSTEM, CYTOKINE SIGNALING IN IMMUNE SYSTEM
ENSG00000257924	RP11-493L12.5		lincRNA	0.214672106493327
ENSG00000151689	INPP1	inositol polyphosphate-1-phosphatase [Source:HGNC Symbol;Acc:6071]	protein coding	0.16747862639153
ENSG00000072110	ACTN1	actinin, alpha 1 [Source:HGNC Symbol;Acc:163]	protein coding	-0.163962816492196	CELL CELL COMMUNICATION, RESPONSE TO ELEVATED PLATELET CYTOSOLIC CA2 , CELL EXTRACELLULAR MATRIX INTERACTIONS, CELL JUNCTION ORGANIZATION, NEPHRIN INTERACTIONS, HEMOSTASIS, PLATELET ACTIVATION SIGNALING AND AGGREGATION
ENSG00000114315	HES1	hairy and enhancer of split 1, (Drosophila) [Source:HGNC Symbol;Acc:5192]	protein coding	-0.156584216714361	DEVELOPMENTAL BIOLOGY, NOTCH1 INTRACELLULAR DOMAIN REGULATES TRANSCRIPTION, SIGNALING BY NOTCH1, REGULATION OF BETA CELL DEVELOPMENT, SIGNALING BY NOTCH
ENSG00000134326	CMPK2	cytidine monophosphate (UMP-CMP) kinase 2, mitochondrial [Source:HGNC Symbol;Acc:27015]	protein coding	0.137198455708533
ENSG00000126822	PLEKHG3	pleckstrin homology domain containing, family G (with RhoGef domain) member 3 [Source:HGNC Symbol;Acc:20364]	protein coding	-0.127418322091706
ENSG00000162654	GBP4	guanylate binding protein 4 [Source:HGNC Symbol;Acc:20480]	protein coding	0.122370413450922	INTERFERON GAMMA SIGNALING, INTERFERON SIGNALING, IMMUNE SYSTEM, CYTOKINE SIGNALING IN IMMUNE SYSTEM
ENSG00000178997	EXD1	exonuclease 3`-5` domain containing 1 [Source:HGNC Symbol;Acc:28507]	protein coding	-0.112535120469774
ENSG00000203747	FCGR3A	Fc fragment of IgG, low affinity IIIa, receptor (CD16a) [Source:HGNC Symbol;Acc:3619]	protein coding	-0.100295981480266	IMMUNOREGULATORY INTERACTIONS BETWEEN A LYMPHOID AND A NON LYMPHOID CELL, IMMUNE SYSTEM, ADAPTIVE IMMUNE SYSTEM
ENSG00000172159	FRMD3	FERM domain containing 3 [Source:HGNC Symbol;Acc:24125]	protein coding	0.0860527801919525
ENSG00000090382	LYZ	lysozyme [Source:HGNC Symbol;Acc:6740]	protein coding	-0.080247612021241	AMYLOIDS
ENSG00000248121	AC005562.2		pseudogene	-0.0726955047178273
ENSG00000184524	CEND1	cell cycle exit and neuronal differentiation 1 [Source:HGNC Symbol;Acc:24153]	protein coding	0.0697910343023763

## Sheet: s9_dnc_d1
Ensembl Gene ID	Ensembl Gene Name	Ensembl Gene Description	Gene Type	Coefficient	Reactome Pathway(s)
ENSG00000007129	CEACAM21	carcinoembryonic antigen-related cell adhesion molecule 21 [Source:HGNC Symbol;Acc:28834]	protein coding	0.176454672476908
ENSG00000145685	LHFPL2	lipoma HMGIC fusion partner-like 2 [Source:HGNC Symbol;Acc:6588]	protein coding	0.0897372895117644
ENSG00000225131	PSME2P2	proteasome activator subunit 2 pseudogene 2 [Source:HGNC Symbol;Acc:30160]	pseudogene	0.0779512897115939
ENSG00000138496	PARP9	poly (ADP-ribose) polymerase family, member 9 [Source:HGNC Symbol;Acc:24118]	protein coding	0.0526597255855989
ENSG00000028116	VRK2	vaccinia related kinase 2 [Source:HGNC Symbol;Acc:12719]	protein coding	0.0501144435193418
ENSG00000247275	AL160008.1		lincRNA	0.0489715938772492
ENSG00000125347	IRF1	interferon regulatory factor 1 [Source:HGNC Symbol;Acc:6116]	protein coding	0.0475283885721839	TRAF6 MEDIATED IRF7 ACTIVATION, FACTORS INVOLVED IN MEGAKARYOCYTE DEVELOPMENT AND PLATELET PRODUCTION, INTERFERON GAMMA SIGNALING, INTERFERON ALPHA BETA SIGNALING, INTERFERON SIGNALING, RIG I MDA5 MEDIATED INDUCTION OF IFN ALPHA BETA PATHWAYS, HEMOSTASIS, INNATE IMMUNE SYSTEM, IMMUNE SYSTEM, CYTOKINE SIGNALING IN IMMUNE SYSTEM
ENSG00000140853	NLRC5	NLR family, CARD domain containing 5 [Source:HGNC Symbol;Acc:29933]	protein coding	0.0461418575582342	NEGATIVE REGULATORS OF RIG I MDA5 SIGNALING, RIG I MDA5 MEDIATED INDUCTION OF IFN ALPHA BETA PATHWAYS, INNATE IMMUNE SYSTEM, IMMUNE SYSTEM
ENSG00000135636	DYSF	dysferlin, limb girdle muscular dystrophy 2B (autosomal recessive) [Source:HGNC Symbol;Acc:3097]	protein coding	0.0431022950865498
ENSG00000115415	STAT1	signal transducer and activator of transcription 1, 91kDa [Source:HGNC Symbol;Acc:11362]	protein coding	0.0275188980095559	SIGNALING BY SCF KIT, GROWTH HORMONE RECEPTOR SIGNALING, ANTIVIRAL MECHANISM BY IFN STIMULATED GENES, SIGNALING BY FGFR IN DISEASE, SIGNALING BY FGFR1 MUTANTS, SIGNALING BY FGFR1 FUSION MUTANTS, SIGNALING BY FGFR MUTANTS, SIGNALING BY PDGF, DOWNSTREAM SIGNAL TRANSDUCTION, SIGNALING BY ILS, REGULATION OF IFNG SIGNALING, INTERFERON GAMMA SIGNALING, INTERFERON ALPHA BETA SIGNALING, REGULATION OF IFN…
ENSG00000163568	AIM2	absent in melanoma 2 [Source:HGNC Symbol;Acc:357]	protein coding	0.0230606407799936	INNATE IMMUNE SYSTEM, IMMUNE SYSTEM, INFLAMMASOMES, NUCLEOTIDE BINDING DOMAIN LEUCINE RICH REPEAT CONTAINING RECEPTOR NLR SIGNALING PATHWAYS
ENSG00000162645	GBP2	guanylate binding protein 2, interferon-inducible [Source:HGNC Symbol;Acc:4183]	protein coding	0.0195801618808495	INTERFERON GAMMA SIGNALING, INTERFERON ALPHA BETA SIGNALING, INTERFERON SIGNALING, IMMUNE SYSTEM, CYTOKINE SIGNALING IN IMMUNE SYSTEM
ENSG00000137193	PIM1	pim-1 oncogene [Source:HGNC Symbol;Acc:8986]	protein coding	0.0133825933299158
ENSG00000172159	FRMD3	FERM domain containing 3 [Source:HGNC Symbol;Acc:24125]	protein coding	0.00862365688663372
ENSG00000117228	GBP1	guanylate binding protein 1, interferon-inducible [Source:HGNC Symbol;Acc:4182]	protein coding	0.00859124478173678	INTERFERON GAMMA SIGNALING, INTERFERON SIGNALING, IMMUNE SYSTEM, CYTOKINE SIGNALING IN IMMUNE SYSTEM
ENSG00000243649	CFB	complement factor B [Source:HGNC Symbol;Acc:1037]	protein coding	0.00424691544565233	REGULATION OF COMPLEMENT CASCADE, INNATE IMMUNE SYSTEM, IMMUNE SYSTEM, COMPLEMENT CASCADE, INITIAL TRIGGERING OF COMPLEMENT

## Sheet: s9_mnc_d1
Ensembl Gene ID	Ensembl Gene Name	Ensembl Gene Description	Gene Type	Coefficient	Reactome Pathway(s)
ENSG00000255587	RAB44	RAB44, member RAS oncogene family [Source:HGNC Symbol;Acc:21068]	protein coding	-0.217175185733011
ENSG00000134769	DTNA	dystrobrevin, alpha [Source:HGNC Symbol;Acc:3057]	protein coding	-0.185635593109182
ENSG00000071242	RPS6KA2	ribosomal protein S6 kinase, 90kDa, polypeptide 2 [Source:HGNC Symbol;Acc:10431]	protein coding	-0.178478788624316	SIGNALLING BY NGF, DEVELOPMENTAL BIOLOGY, TRIF MEDIATED TLR3 SIGNALING, NGF SIGNALLING VIA TRKA FROM THE PLASMA MEMBRANE, GASTRIN CREB SIGNALLING PATHWAY VIA PKC AND MAPK, NUCLEAR EVENTS KINASE AND TRANSCRIPTION FACTOR ACTIVATION, ERK MAPK TARGETS, TRANSMISSION ACROSS CHEMICAL SYNAPSES, NEURONAL SYSTEM, SIGNALING BY GPCR, NEUROTRANSMITTER RECEPTOR BINDING AND DOWNSTREAM TRANSMISSION IN THE POSTSY…
ENSG00000108846	ABCC3	ATP-binding cassette, sub-family C (CFTR/MRP), member 3 [Source:HGNC Symbol;Acc:54]	protein coding	-0.168688597288324	BILE ACID AND BILE SALT METABOLISM, RECYCLING OF BILE ACIDS AND SALTS, ABC FAMILY PROTEINS MEDIATED TRANSPORT, TRANSMEMBRANE TRANSPORT OF SMALL MOLECULES, METABOLISM OF LIPIDS AND LIPOPROTEINS
ENSG00000109501	WFS1	Wolfram syndrome 1 (wolframin) [Source:HGNC Symbol;Acc:12762]	protein coding	-0.154066976219857	DIABETES PATHWAYS, ACTIVATION OF CHAPERONE GENES BY XBP1S, UNFOLDED PROTEIN RESPONSE
ENSG00000242616	GNG10	guanine nucleotide binding protein (G protein), gamma 10 [Source:HGNC Symbol;Acc:4402]	protein coding	0.147160674402873	GASTRIN CREB SIGNALLING PATHWAY VIA PKC AND MAPK, TRANSMISSION ACROSS CHEMICAL SYNAPSES, NEURONAL SYSTEM, SIGNALING BY GPCR, INTEGRATION OF ENERGY METABOLISM, OPIOID SIGNALLING, NEUROTRANSMITTER RECEPTOR BINDING AND DOWNSTREAM TRANSMISSION IN THE POSTSYNAPTIC CELL, G PROTEIN ACTIVATION, TRANSMEMBRANE TRANSPORT OF SMALL MOLECULES, GLUCAGON SIGNALING IN METABOLIC REGULATION, REGULATION OF INSULIN S…
ENSG00000139174	PRICKLE1	prickle homolog 1 (Drosophila) [Source:HGNC Symbol;Acc:17019]	protein coding	0.139638207520852
ENSG00000134470	IL15RA	interleukin 15 receptor, alpha [Source:HGNC Symbol;Acc:5978]	protein coding	0.0992918290941942
ENSG00000151726	ACSL1	acyl-CoA synthetase long-chain family member 1 [Source:HGNC Symbol;Acc:3569]	protein coding	0.095664116716437	ACTIVATED AMPK STIMULATES FATTY ACID OXIDATION IN MUSCLE, PPARA ACTIVATES GENE EXPRESSION, TRIGLYCERIDE BIOSYNTHESIS, ALPHA LINOLENIC ACID ALA METABOLISM, FATTY ACYL COA BIOSYNTHESIS, METABOLISM OF LIPIDS AND LIPOPROTEINS, FATTY ACID TRIACYLGLYCEROL AND KETONE BODY METABOLISM, SYNTHESIS OF VERY LONG CHAIN FATTY ACYL COAS
ENSG00000257017	HP	haptoglobin [Source:HGNC Symbol;Acc:5141]	protein coding	0.0926015814520078
ENSG00000198019	FCGR1B	Fc fragment of IgG, high affinity Ib, receptor (CD64) [Source:HGNC Symbol;Acc:3614]	protein coding	0.0575347554418255	CROSS PRESENTATION OF SOLUBLE EXOGENOUS ANTIGENS ENDOSOMES, ANTIGEN PROCESSING CROSS PRESENTATION, INTERFERON GAMMA SIGNALING, INTERFERON SIGNALING, IMMUNE SYSTEM, ADAPTIVE IMMUNE SYSTEM, CYTOKINE SIGNALING IN IMMUNE SYSTEM, CLASS I MHC MEDIATED ANTIGEN PROCESSING PRESENTATION
ENSG00000104814	MAP4K1	mitogen-activated protein kinase kinase kinase kinase 1 [Source:HGNC Symbol;Acc:6863]	protein coding	-0.0525277716205954
ENSG00000137193	PIM1	pim-1 oncogene [Source:HGNC Symbol;Acc:8986]	protein coding	0.0474591642901859
ENSG00000019102	VSIG2	V-set and immunoglobulin domain containing 2 [Source:HGNC Symbol;Acc:17149]	protein coding	-0.0420114231854628
ENSG00000185201	IFITM2	interferon induced transmembrane protein 2 (1-8D) [Source:HGNC Symbol;Acc:5413]	protein coding	0.0383503937737223	INTERFERON ALPHA BETA SIGNALING, INTERFERON SIGNALING, IMMUNE SYSTEM, CYTOKINE SIGNALING IN IMMUNE SYSTEM
ENSG00000150337	FCGR1A	Fc fragment of IgG, high affinity Ia, receptor (CD64) [Source:HGNC Symbol;Acc:3613]	protein coding	0.0364690711036716	CROSS PRESENTATION OF SOLUBLE EXOGENOUS ANTIGENS ENDOSOMES, ANTIGEN PROCESSING CROSS PRESENTATION, INTERFERON GAMMA SIGNALING, INTERFERON SIGNALING, IMMUNE SYSTEM, ADAPTIVE IMMUNE SYSTEM, CYTOKINE SIGNALING IN IMMUNE SYSTEM, CLASS I MHC MEDIATED ANTIGEN PROCESSING PRESENTATION
ENSG00000138821	SLC39A8	solute carrier family 39 (zinc transporter), member 8 [Source:HGNC Symbol;Acc:20862]	protein coding	0.025317868960516	TRANSMEMBRANE TRANSPORT OF SMALL MOLECULES, SLC MEDIATED TRANSMEMBRANE TRANSPORT, TRANSPORT OF GLUCOSE AND OTHER SUGARS BILE SALTS AND ORGANIC ACIDS METAL IONS AND AMINE COMPOUNDS, ZINC TRANSPORTERS, METAL ION SLC TRANSPORTERS
ENSG00000213366	GSTM2	glutathione S-transferase mu 2 (muscle) [Source:HGNC Symbol;Acc:4634]	protein coding	-0.0235152362689237
ENSG00000203814	HIST2H2BF	histone cluster 2, H2bf [Source:HGNC Symbol;Acc:24700]	protein coding	0.0207223786069875
ENSG00000160298	C21orf58	chromosome 21 open reading frame 58 [Source:HGNC Symbol;Acc:1300]	protein coding	-0.0194967991835954
ENSG00000135636	DYSF	dysferlin, limb girdle muscular dystrophy 2B (autosomal recessive) [Source:HGNC Symbol;Acc:3097]	protein coding	0.0166024716519848
ENSG00000160789	LMNA	lamin A/C [Source:HGNC Symbol;Acc:6636]	protein coding	-0.0159332546074766	APOPTOTIC CLEAVAGE OF CELLULAR PROTEINS, MEIOSIS, CELL CYCLE, DIABETES PATHWAYS, ACTIVATION OF CHAPERONE GENES BY XBP1S, UNFOLDED PROTEIN RESPONSE, CHROMOSOME MAINTENANCE, APOPTOSIS, MEIOTIC SYNAPSIS, APOPTOTIC EXECUTION PHASE
ENSG00000197381	ADARB1	adenosine deaminase, RNA-specific, B1 [Source:HGNC Symbol;Acc:226]	protein coding	0.0144681368456205	MRNA PROCESSING
ENSG00000239713	APOBEC3G	apolipoprotein B mRNA editing enzyme, catalytic polypeptide-like 3G [Source:HGNC Symbol;Acc:17357]	protein coding	0.014434459743604	HIV INFECTION, HOST INTERACTIONS OF HIV FACTORS, APOBEC3G MEDIATED RESISTANCE TO HIV1 INFECTION, VIF MEDIATED DEGRADATION OF APOBEC3G
ENSG00000152766	ANKRD22	ankyrin repeat domain 22 [Source:HGNC Symbol;Acc:28321]	protein coding	0.0137783537572742
ENSG00000152580	IGSF10	immunoglobulin superfamily, member 10 [Source:HGNC Symbol;Acc:26384]	protein coding	-0.0104552835713044
ENSG00000013364	MVP	major vault protein [Source:HGNC Symbol;Acc:7531]	protein coding	0.00550828724768319
ENSG00000171049	FPR2	formyl peptide receptor 2 [Source:HGNC Symbol;Acc:3827]	protein coding	0.00423406610354699	GASTRIN CREB SIGNALLING PATHWAY VIA PKC AND MAPK, SIGNALING BY GPCR, PEPTIDE LIGAND BINDING RECEPTORS, CLASS A1 RHODOPSIN LIKE RECEPTORS, G ALPHA Q SIGNALLING EVENTS, GPCR DOWNSTREAM SIGNALING, G ALPHA I SIGNALLING EVENTS, GPCR LIGAND BINDING
ENSG00000115415	STAT1	signal transducer and activator of transcription 1, 91kDa [Source:HGNC Symbol;Acc:11362]	protein coding	0.00368120098999441	SIGNALING BY SCF KIT, GROWTH HORMONE RECEPTOR SIGNALING, ANTIVIRAL MECHANISM BY IFN STIMULATED GENES, SIGNALING BY FGFR IN DISEASE, SIGNALING BY FGFR1 MUTANTS, SIGNALING BY FGFR1 FUSION MUTANTS, SIGNALING BY FGFR MUTANTS, SIGNALING BY PDGF, DOWNSTREAM SIGNAL TRANSDUCTION, SIGNALING BY ILS, REGULATION OF IFNG SIGNALING, INTERFERON GAMMA SIGNALING, INTERFERON ALPHA BETA SIGNALING, REGULATION OF IFN…
ENSG00000175262	C1orf127	chromosome 1 open reading frame 127 [Source:HGNC Symbol;Acc:26730]	protein coding	-0.00348068157635505
ENSG00000232229	RP11-248C1.2		lincRNA	-0.00200564833718995
ENSG00000049089	COL9A2	collagen, type IX, alpha 2 [Source:HGNC Symbol;Acc:2218]	protein coding	-0.00153779623431803	DEVELOPMENTAL BIOLOGY, EXTRACELLULAR MATRIX ORGANIZATION, COLLAGEN FORMATION, SIGNALING BY PDGF, AXON GUIDANCE, NCAM1 INTERACTIONS, NCAM SIGNALING FOR NEURITE OUT GROWTH

## Sheet: s9_neu_d1
Ensembl Gene ID	Ensembl Gene Name	Ensembl Gene Description	Gene Type	Coefficient	Reactome Pathway(s)
ENSG00000163634	THOC7	THO complex 7 homolog (Drosophila) [Source:HGNC Symbol;Acc:29874]	protein coding	0.227534732982296
ENSG00000167210	LOXHD1	lipoxygenase homology domains 1 [Source:HGNC Symbol;Acc:26521]	protein coding	0.19005432428903
ENSG00000141854	AC022098.1	Uncharacterized protein LOC113230 [Source:UniProtKB/Swiss-Prot;Acc:Q96FF7]	protein coding	-0.135520954282089
ENSG00000246013	NCRNA00282	non-protein coding RNA 282 [Source:HGNC Symbol;Acc:26737]	lincRNA	0.0992174632110591
ENSG00000213928	IRF9	interferon regulatory factor 9 [Source:HGNC Symbol;Acc:6131]	protein coding	0.0894473828886531	INTERFERON GAMMA SIGNALING, INTERFERON ALPHA BETA SIGNALING, INTERFERON SIGNALING, IMMUNE SYSTEM, CYTOKINE SIGNALING IN IMMUNE SYSTEM
ENSG00000181788	SIAH2	seven in absentia homolog 2 (Drosophila) [Source:HGNC Symbol;Acc:10858]	protein coding	0.0883535574254666	DEVELOPMENTAL BIOLOGY, AXON GUIDANCE, NETRIN1 SIGNALING
ENSG00000100918	REC8	REC8 homolog (yeast) [Source:HGNC Symbol;Acc:16879]	protein coding	0.0879780563116032	MEIOSIS, CELL CYCLE, CHROMOSOME MAINTENANCE, MEIOTIC SYNAPSIS
ENSG00000047621	C12orf4	chromosome 12 open reading frame 4 [Source:HGNC Symbol;Acc:1184]	protein coding	0.0477583298508847
ENSG00000150337	FCGR1A	Fc fragment of IgG, high affinity Ia, receptor (CD64) [Source:HGNC Symbol;Acc:3613]	protein coding	0.0476537187098459	CROSS PRESENTATION OF SOLUBLE EXOGENOUS ANTIGENS ENDOSOMES, ANTIGEN PROCESSING CROSS PRESENTATION, INTERFERON GAMMA SIGNALING, INTERFERON SIGNALING, IMMUNE SYSTEM, ADAPTIVE IMMUNE SYSTEM, CYTOKINE SIGNALING IN IMMUNE SYSTEM, CLASS I MHC MEDIATED ANTIGEN PROCESSING PRESENTATION
ENSG00000115415	STAT1	signal transducer and activator of transcription 1, 91kDa [Source:HGNC Symbol;Acc:11362]	protein coding	0.0407496041895935	SIGNALING BY SCF KIT, GROWTH HORMONE RECEPTOR SIGNALING, ANTIVIRAL MECHANISM BY IFN STIMULATED GENES, SIGNALING BY FGFR IN DISEASE, SIGNALING BY FGFR1 MUTANTS, SIGNALING BY FGFR1 FUSION MUTANTS, SIGNALING BY FGFR MUTANTS, SIGNALING BY PDGF, DOWNSTREAM SIGNAL TRANSDUCTION, SIGNALING BY ILS, REGULATION OF IFNG SIGNALING, INTERFERON GAMMA SIGNALING, INTERFERON ALPHA BETA SIGNALING, REGULATION OF IFN…
ENSG00000138496	PARP9	poly (ADP-ribose) polymerase family, member 9 [Source:HGNC Symbol;Acc:24118]	protein coding	0.0394945028924375
ENSG00000137752	CASP1	caspase 1, apoptosis-related cysteine peptidase (interleukin 1, beta, convertase) [Source:HGNC Symbol;Acc:1499]	protein coding	0.0370211545258606	SIGNALING BY ILS, INNATE IMMUNE SYSTEM, IMMUNE SYSTEM, NOD1 2 SIGNALING PATHWAY, CYTOKINE SIGNALING IN IMMUNE SYSTEM, THE NLRP3 INFLAMMASOME, INFLAMMASOMES, NUCLEOTIDE BINDING DOMAIN LEUCINE RICH REPEAT CONTAINING RECEPTOR NLR SIGNALING PATHWAYS
ENSG00000140853	NLRC5	NLR family, CARD domain containing 5 [Source:HGNC Symbol;Acc:29933]	protein coding	0.0349694093102395	NEGATIVE REGULATORS OF RIG I MDA5 SIGNALING, RIG I MDA5 MEDIATED INDUCTION OF IFN ALPHA BETA PATHWAYS, INNATE IMMUNE SYSTEM, IMMUNE SYSTEM
ENSG00000197448	GSTK1	glutathione S-transferase kappa 1 [Source:HGNC Symbol;Acc:16906]	protein coding	0.0347898151376402
ENSG00000125347	IRF1	interferon regulatory factor 1 [Source:HGNC Symbol;Acc:6116]	protein coding	0.0309629822298725	TRAF6 MEDIATED IRF7 ACTIVATION, FACTORS INVOLVED IN MEGAKARYOCYTE DEVELOPMENT AND PLATELET PRODUCTION, INTERFERON GAMMA SIGNALING, INTERFERON ALPHA BETA SIGNALING, INTERFERON SIGNALING, RIG I MDA5 MEDIATED INDUCTION OF IFN ALPHA BETA PATHWAYS, HEMOSTASIS, INNATE IMMUNE SYSTEM, IMMUNE SYSTEM, CYTOKINE SIGNALING IN IMMUNE SYSTEM
ENSG00000116663	FBXO6	F-box protein 6 [Source:HGNC Symbol;Acc:13585]	protein coding	0.025364494364258	ASSOCIATION OF TRIC CCT WITH TARGET PROTEINS DURING BIOSYNTHESIS, PROTEIN FOLDING, METABOLISM OF PROTEINS, IMMUNE SYSTEM, ADAPTIVE IMMUNE SYSTEM, CLASS I MHC MEDIATED ANTIGEN PROCESSING PRESENTATION, ANTIGEN PROCESSING UBIQUITINATION PROTEASOME DEGRADATION
ENSG00000255221	CARD17	caspase recruitment domain family, member 17 [Source:HGNC Symbol;Acc:33827]	protein coding	0.0211196450478277
ENSG00000087237	CETP	cholesteryl ester transfer protein, plasma [Source:HGNC Symbol;Acc:1869]	protein coding	0.019614309651362	HDL MEDIATED LIPID TRANSPORT, METABOLISM OF LIPIDS AND LIPOPROTEINS, LIPID DIGESTION MOBILIZATION AND TRANSPORT, LIPOPROTEIN METABOLISM
ENSG00000221963	APOL6	apolipoprotein L, 6 [Source:HGNC Symbol;Acc:14870]	protein coding	0.0130786711644439
ENSG00000133106	EPSTI1	epithelial stromal interaction 1 (breast) [Source:HGNC Symbol;Acc:16465]	protein coding	0.0128874282560581
ENSG00000131943	C19orf12	chromosome 19 open reading frame 12 [Source:HGNC Symbol;Acc:25443]	protein coding	0.00970328540122478
ENSG00000010030	ETV7	ets variant 7 [Source:HGNC Symbol;Acc:18160]	protein coding	0.00689642235235807
ENSG00000247275	AL160008.1		lincRNA	0.00359718689466924
ENSG00000092098	RNF31	ring finger protein 31 [Source:HGNC Symbol;Acc:16031]	protein coding	0.00248412261712501
ENSG00000198019	FCGR1B	Fc fragment of IgG, high affinity Ib, receptor (CD64) [Source:HGNC Symbol;Acc:3614]	protein coding	0.0021934204691893	CROSS PRESENTATION OF SOLUBLE EXOGENOUS ANTIGENS ENDOSOMES, ANTIGEN PROCESSING CROSS PRESENTATION, INTERFERON GAMMA SIGNALING, INTERFERON SIGNALING, IMMUNE SYSTEM, ADAPTIVE IMMUNE SYSTEM, CYTOKINE SIGNALING IN IMMUNE SYSTEM, CLASS I MHC MEDIATED ANTIGEN PROCESSING PRESENTATION
ENSG00000117226	GBP3	guanylate binding protein 3 [Source:HGNC Symbol;Acc:4184]	protein coding	0.0017905822478219

## Sheet: s9_nkc_d1
Ensembl Gene ID	Ensembl Gene Name	Ensembl Gene Description	Gene Type	Coefficient	Reactome Pathway(s)
ENSG00000213928	IRF9	interferon regulatory factor 9 [Source:HGNC Symbol;Acc:6131]	protein coding	0.421338280803004	INTERFERON GAMMA SIGNALING, INTERFERON ALPHA BETA SIGNALING, INTERFERON SIGNALING, IMMUNE SYSTEM, CYTOKINE SIGNALING IN IMMUNE SYSTEM
ENSG00000125347	IRF1	interferon regulatory factor 1 [Source:HGNC Symbol;Acc:6116]	protein coding	0.170169692468717	TRAF6 MEDIATED IRF7 ACTIVATION, FACTORS INVOLVED IN MEGAKARYOCYTE DEVELOPMENT AND PLATELET PRODUCTION, INTERFERON GAMMA SIGNALING, INTERFERON ALPHA BETA SIGNALING, INTERFERON SIGNALING, RIG I MDA5 MEDIATED INDUCTION OF IFN ALPHA BETA PATHWAYS, HEMOSTASIS, INNATE IMMUNE SYSTEM, IMMUNE SYSTEM, CYTOKINE SIGNALING IN IMMUNE SYSTEM
ENSG00000196497	IPO4	importin 4 [Source:HGNC Symbol;Acc:19426]	protein coding	0.147919880568766
ENSG00000115415	STAT1	signal transducer and activator of transcription 1, 91kDa [Source:HGNC Symbol;Acc:11362]	protein coding	0.118335890993988	SIGNALING BY SCF KIT, GROWTH HORMONE RECEPTOR SIGNALING, ANTIVIRAL MECHANISM BY IFN STIMULATED GENES, SIGNALING BY FGFR IN DISEASE, SIGNALING BY FGFR1 MUTANTS, SIGNALING BY FGFR1 FUSION MUTANTS, SIGNALING BY FGFR MUTANTS, SIGNALING BY PDGF, DOWNSTREAM SIGNAL TRANSDUCTION, SIGNALING BY ILS, REGULATION OF IFNG SIGNALING, INTERFERON GAMMA SIGNALING, INTERFERON ALPHA BETA SIGNALING, REGULATION OF IFN…
ENSG00000198794	SCAMP5	secretory carrier membrane protein 5 [Source:HGNC Symbol;Acc:30386]	protein coding	0.0990129110330326
ENSG00000138496	PARP9	poly (ADP-ribose) polymerase family, member 9 [Source:HGNC Symbol;Acc:24118]	protein coding	0.0753368867950232
ENSG00000133106	EPSTI1	epithelial stromal interaction 1 (breast) [Source:HGNC Symbol;Acc:16465]	protein coding	0.0744443474107065
ENSG00000117228	GBP1	guanylate binding protein 1, interferon-inducible [Source:HGNC Symbol;Acc:4182]	protein coding	0.0695506886027401	INTERFERON GAMMA SIGNALING, INTERFERON SIGNALING, IMMUNE SYSTEM, CYTOKINE SIGNALING IN IMMUNE SYSTEM
ENSG00000010030	ETV7	ets variant 7 [Source:HGNC Symbol;Acc:18160]	protein coding	0.0331186932702279

## Sheet: s9_tcl_d1
Ensembl Gene ID	Ensembl Gene Name	Ensembl Gene Description	Gene Type	Coefficient	Reactome Pathway(s)
ENSG00000213928	IRF9	interferon regulatory factor 9 [Source:HGNC Symbol;Acc:6131]	protein coding	0.434087786217127	INTERFERON GAMMA SIGNALING, INTERFERON ALPHA BETA SIGNALING, INTERFERON SIGNALING, IMMUNE SYSTEM, CYTOKINE SIGNALING IN IMMUNE SYSTEM
ENSG00000069399	BCL3	B-cell CLL/lymphoma 3 [Source:HGNC Symbol;Acc:998]	protein coding	0.285942675769749
ENSG00000224596	RP11-202P11.1		lincRNA	-0.269244720797807
ENSG00000184557	SOCS3	suppressor of cytokine signaling 3 [Source:HGNC Symbol;Acc:19391]	protein coding	0.169596506737254	GROWTH HORMONE RECEPTOR SIGNALING, SIGNALING BY ILS, REGULATION OF IFNG SIGNALING, INTERFERON GAMMA SIGNALING, INTERFERON ALPHA BETA SIGNALING, REGULATION OF IFNA SIGNALING, INTERFERON SIGNALING, IL 6 SIGNALING, IMMUNE SYSTEM, ADAPTIVE IMMUNE SYSTEM, CYTOKINE SIGNALING IN IMMUNE SYSTEM, CLASS I MHC MEDIATED ANTIGEN PROCESSING PRESENTATION, ANTIGEN PROCESSING UBIQUITINATION PROTEASOME DEGRADATION
ENSG00000170476	RP11-1280I22.1	Plasma cell-induced resident endoplasmic reticulum protein [Source:UniProtKB/Swiss-Prot;Acc:Q8WU39]	protein coding	0.116036723826548
ENSG00000125347	IRF1	interferon regulatory factor 1 [Source:HGNC Symbol;Acc:6116]	protein coding	0.0988806786562649	TRAF6 MEDIATED IRF7 ACTIVATION, FACTORS INVOLVED IN MEGAKARYOCYTE DEVELOPMENT AND PLATELET PRODUCTION, INTERFERON GAMMA SIGNALING, INTERFERON ALPHA BETA SIGNALING, INTERFERON SIGNALING, RIG I MDA5 MEDIATED INDUCTION OF IFN ALPHA BETA PATHWAYS, HEMOSTASIS, INNATE IMMUNE SYSTEM, IMMUNE SYSTEM, CYTOKINE SIGNALING IN IMMUNE SYSTEM
ENSG00000177989	ODF3B	outer dense fiber of sperm tails 3B [Source:HGNC Symbol;Acc:34388]	protein coding	0.0987598127240949
ENSG00000020577	SAMD4A	sterile alpha motif domain containing 4A [Source:HGNC Symbol;Acc:23023]	protein coding	0.0598583909623137
ENSG00000090104	RGS1	regulator of G-protein signaling 1 [Source:HGNC Symbol;Acc:9991]	protein coding	0.0339264538683951	SIGNALING BY GPCR, GPCR DOWNSTREAM SIGNALING, G ALPHA I SIGNALLING EVENTS
ENSG00000090339	ICAM1	intercellular adhesion molecule 1 [Source:HGNC Symbol;Acc:5344]	protein coding	0.0322966211127346	IMMUNOREGULATORY INTERACTIONS BETWEEN A LYMPHOID AND A NON LYMPHOID CELL, INTEGRIN CELL SURFACE INTERACTIONS, INTERFERON GAMMA SIGNALING, INTERFERON SIGNALING, IMMUNE SYSTEM, ADAPTIVE IMMUNE SYSTEM, CYTOKINE SIGNALING IN IMMUNE SYSTEM
ENSG00000115415	STAT1	signal transducer and activator of transcription 1, 91kDa [Source:HGNC Symbol;Acc:11362]	protein coding	0.0211251163521317	SIGNALING BY SCF KIT, GROWTH HORMONE RECEPTOR SIGNALING, ANTIVIRAL MECHANISM BY IFN STIMULATED GENES, SIGNALING BY FGFR IN DISEASE, SIGNALING BY FGFR1 MUTANTS, SIGNALING BY FGFR1 FUSION MUTANTS, SIGNALING BY FGFR MUTANTS, SIGNALING BY PDGF, DOWNSTREAM SIGNAL TRANSDUCTION, SIGNALING BY ILS, REGULATION OF IFNG SIGNALING, INTERFERON GAMMA SIGNALING, INTERFERON ALPHA BETA SIGNALING, REGULATION OF IFN…
ENSG00000138496	PARP9	poly (ADP-ribose) polymerase family, member 9 [Source:HGNC Symbol;Acc:24118]	protein coding	0.0189326099697794
ENSG00000117228	GBP1	guanylate binding protein 1, interferon-inducible [Source:HGNC Symbol;Acc:4182]	protein coding	0.0185132934692551	INTERFERON GAMMA SIGNALING, INTERFERON SIGNALING, IMMUNE SYSTEM, CYTOKINE SIGNALING IN IMMUNE SYSTEM
ENSG00000133106	EPSTI1	epithelial stromal interaction 1 (breast) [Source:HGNC Symbol;Acc:16465]	protein coding	0.0130184114477909
